# Supplementary material for: Identification of G4-regulated immune-related drug targets for prostate cancer based on G4 screen and machine learning
Source: Front Immunol. 2026 Jun 10;17:1806289. doi: 10.3389/fimmu.2026.1806289 (PMC13291070; doi:10.3389/fimmu.2026.1806289)
Supplement: Supplementary file 2 [file Table1.xlsx]

## Sheet: Sheet1
chr1	562390	566390	RP5-857K21.5	-
chr1	562442	566442	MTND1P23	+
chr1	563020	567020	MTND2P28	+
chr1	564454	568454	hsa-mir-6723	+
chr1	1675431	1679431	SLC35E2	-
chr1	2459684	2463684	HES5	-
chr1	6482730	6486730	HES2	-
chr1	6482848	6486848	ESPN	+
chr1	9350939	9354939	SPSB1	+
chr1	10854707	10858707	CASZ1	-
chr1	14024693	14028693	PRDM2	+
chr1	16991443	16995443	RNU1-3	-
chr1	17064768	17068768	CROCC	+
chr1	17065011	17069011	RNU1-4	+
chr1	22468462	22472462	WNT4	-
chr1	24524730	24528730	RP11-10N16.2	+
chr1	27214788	27218788	GPN2	-
chr1	27284897	27288897	C1orf172	-
chr1	28259504	28263504	SMPDL3B	+
chr1	28283973	28287973	XKR8	+
chr1	28284704	28288704	RP11-460I13.2	-
chr1	38017903	38021903	SNIP1	-
chr1	38019843	38023843	RP3-423B22.5	+
chr1	39955318	39959318	BMP8A	+
chr1	40418802	40422802	MFSD2A	+
chr1	41247684	41251684	KCNQ4	+
chr1	41948344	41952344	EDN2	-
chr1	42919788	42923788	PPCS	+
chr1	42919938	42923938	ZMYND12	-
chr1	43733665	43737665	TMEM125	+
chr1	43734607	43738607	EBNA1BP2	-
chr1	43749288	43753288	C1orf210	-
chr1	52832349	52836349	PLA2G12AP1	+
chr1	62189095	62193095	TM2D1	-
chr1	63151969	63155969	DOCK7	-
chr1	63152153	63156153	RP11-230B22.1	+
chr1	64237693	64241693	ROR1	+
chr1	65531420	65535420	RP4-535B20.1	-
chr1	65611232	65615232	AK4	+
chr1	68024756	68028756	RP11-393N21.1	+
chr1	68295986	68299986	GNG12-AS1	+
chr1	68297150	68301150	GNG12	-
chr1	70032081	70036081	LRRC7	+
chr1	78468238	78472238	RP11-386I14.4	-
chr1	84462833	84466833	TTLL7	-
chr1	91315207	91319207	RP4-665J23.1	-
chr1	91315316	91319316	RP4-665J23.2	+
chr1	93425057	93429057	FAM69A	-
chr1	95580894	95584894	TMEM56	+
chr1	95581479	95585479	RP11-57H12.6	+
chr1	97185221	97189221	PTBP2	+
chr1	104064184	104068184	RN7SKP285	+
chr1	112529777	112533777	KCND3	-
chr1	112530392	112534392	RP11-88H9.2	+
chr1	112911626	112915626	snoU13	+
chr1	115122260	115126260	BCAS2	-
chr1	116517119	116521119	SLC22A15	+
chr1	117450153	117454153	RP4-753F5.1	-
chr1	117450679	117454679	PTGFRN	+
chr1	142616769	142620769	RP11-417J8.3	+
chr1	145137569	145141569	NUDT4P1	-
chr1	147011182	147015182	BCL9	+
chr1	147998213	148002213	RP3-328E19.4	+
chr1	149284322	149288322	RNU1-143P	-
chr1	149285451	149289451	RP11-403I13.8	+
chr1	149810765	149814765	HIST2H3C	-
chr1	149812478	149816478	HIST2H2AA3	-
chr1	149812608	149816608	HIST2H2BD	+
chr1	149820339	149824339	HIST2H2BC	-
chr1	149820643	149824643	HIST2H2AA4	+
chr1	149822181	149826181	HIST2H3A	+
chr1	150945479	150949479	CERS2	-
chr1	151040801	151044801	CDC42SE1	-
chr1	151041054	151045054	GABPB2	+
chr1	151733445	151737445	OAZ3	+
chr1	151734040	151738040	MRPL9	-
chr1	154538257	154542257	CHRNB2	+
chr1	155016594	155020594	RP11-307C12.11	-
chr1	155529821	155533821	ASH1L-AS1	+
chr1	155530598	155534598	ASH1L	-
chr1	156028951	156032951	RAB25	+
chr1	156180773	156184773	PMF1-BGLAP	+
chr1	156180784	156184784	PMF1	+
chr1	156388123	156392123	MIR9-1	+
chr1	159913386	159917386	IGSF9	-
chr1	160173127	160177127	PEA15	+
chr1	160173167	160177167	AL121987.1	+
chr1	161492036	161496036	HSPA6	+
chr1	161991644	161995644	OLFML2B	-
chr1	162037564	162041564	NOS1AP	+
chr1	165794768	165798768	UCK2	+
chr1	165794992	165798992	TMCO1	-
chr1	166942719	166946719	ILDR2	-
chr1	168104821	168108821	GPR161	-
chr1	168146171	168150171	TIPRL	+
chr1	168193176	168197176	SFT2D2	+
chr1	169441397	169445397	RP1-206D15.5	-
chr1	173682080	173686080	KLHL20	+
chr1	180197421	180201421	LHX4	+
chr1	182756428	182760428	NPL	+
chr1	184353838	184357838	RP11-382D12.2	-
chr1	184354192	184358192	C1orf21	+
chr1	201474369	201478369	RP11-134G8.7	+
chr1	207068788	207072788	IL24	+
chr1	207078964	207082964	RP11-564A8.4	+
chr1	208040495	208044495	C1orf132	-
chr1	208415665	208419665	PLXNA2	-
chr1	209823811	209827811	LAMB3	-
chr1	212001188	212005188	RP11-552D8.1	+
chr1	212002114	212006114	LPGAT1	-
chr1	213121862	213125862	VASH2	+
chr1	215801459	215805459	SNORD116	-
chr1	222986364	222990364	RP11-452F19.3	+
chr1	222986406	222990406	DISP1	+
chr1	223535544	223539544	SUSD4	-
chr1	223740862	223744862	WI2-2998D17.2	-
chr1	224801922	224805922	RP11-100E13.1	-
chr1	225838844	225842844	ENAH	-
chr1	226734501	226738501	C1orf95	+
chr1	226925024	226929024	ITPKB	-
chr1	228753097	228757097	RNA5S5	-
chr1	228755312	228759312	RNA5S6	-
chr1	228759774	228763774	RNA5S8	-
chr1	228762013	228766013	RNA5S9	-
chr1	228768736	228772736	RNA5S12	-
chr1	228821162	228825162	FTH1P2	+
chr1	228868824	228872824	RHOU	+
chr1	244615679	244619679	C1orf101	+
chr1	247333318	247337318	ZNF124	-
chr10	481501	485501	RP11-490E15.2	+
chr10	733683	737683	DIP2C	-
chr10	1777670	1781670	ADARB2	-
chr10	2355269	2359269	LINC00701	-
chr10	5452514	5456514	NET1	+
chr10	6018150	6022150	IL15RA	-
chr10	12235964	12239964	CDC123	+
chr10	12236143	12240143	NUDT5	-
chr10	12389481	12393481	CAMK1D	+
chr10	14031815	14035815	RP11-142M10.2	+
chr10	17426935	17430935	ST8SIA6-AS1	+
chr10	18427606	18431606	CACNB2	+
chr10	21460943	21464943	NEBL-AS1	+
chr10	21461116	21465116	NEBL	-
chr10	25461991	25465991	GPR158	+
chr10	25463205	25467205	GPR158-AS1	-
chr10	29696331	29700331	PTCHD3P1	+
chr10	32733068	32737068	CCDC7	+
chr10	38643305	38647305	HSD17B7P2	+
chr10	43276249	43280249	BMS1	+
chr10	43364969	43368969	RP11-124O11.1	+
chr10	44879941	44883941	CXCL12	-
chr10	47239942	47243942	BMS1P2	-
chr10	47241502	47245502	RP11-144G6.12	-
chr10	60092735	60096735	UBE2D1	+
chr10	62491248	62495248	ANK3	-
chr10	62492100	62496100	RP11-131N11.4	+
chr10	64131951	64135951	ZNF365	+
chr10	70937988	70941988	SUPV3L1	+
chr10	73269630	73273630	CDH23-AS1	-
chr10	73722123	73726123	CHST3	+
chr10	79396353	79400353	KCNMA1	-
chr10	79684378	79688378	DLG5	-
chr10	79685130	79689130	DLG5-AS1	+
chr10	81583658	81587658	RP11-182L21.6	+
chr10	81584350	81588350	RP11-773D16.1	-
chr10	92615671	92619671	HTR7	-
chr10	93168096	93172096	HECTD2	+
chr10	93556048	93560048	TNKS2-AS1	-
chr10	93556069	93560069	TNKS2	+
chr10	96303547	96307547	HELLS	+
chr10	96941410	96945410	PAWRP1	+
chr10	98478271	98482271	PIK3AP1	-
chr10	99470930	99474930	MARVELD1	+
chr10	103453052	103457052	FBXW4	-
chr10	103878210	103882210	LDB1	-
chr10	105108891	105112891	PCGF6	-
chr10	105152158	105156158	MIR1307	-
chr10	106026177	106030177	MIR4482-1	-
chr10	106026631	106030631	GSTO2	+
chr10	106069899	106073899	RP11-127L20.5	+
chr10	115801806	115805806	ADRB1	+
chr10	116162515	116166515	AFAP1L2	-
chr10	118500085	118504085	HSPA12A	-
chr10	118607023	118611023	ENO4	+
chr10	118607716	118611716	RP11-539I5.1	-
chr10	124637146	124641146	CUZD1	-
chr10	124637157	124641157	FAM24B	-
chr10	124637246	124641246	RP11-564D11.3	+
chr10	126148403	126152403	LHPP	+
chr10	126847739	126851739	CTBP2	-
chr10	129703325	129707325	PTPRE	+
chr10	129922649	129926649	MKI67	-
chr10	131760105	131764105	EBF3	-
chr10	131932663	131936663	GLRX3	+
chr10	133997466	134001466	RP11-140A10.3	-
chr10	133998404	134002404	DPYSL4	+
chr10	134776793	134780793	RP13-137A17.4	-
chr10	134777038	134781038	RP13-137A17.6	+
chr10	134882433	134886433	GPR123	+
chr10	134971951	134975951	KNDC1	+
chr10	135481662	135485662	DUX4L11	+
chr10	135491906	135495906	DUX4L14	+
chr10	135494888	135498888	DUX4L15	+
chr11	415455	419455	SIGIRR	-
chr11	1520477	1524477	MOB2	-
chr11	2463914	2467914	KCNQ1	+
chr11	2918951	2922951	SLC22A18	+
chr11	3600441	3604441	RP13-726E6.2	-
chr11	6629366	6633366	RP11-732A19.2	-
chr11	10528723	10532723	MTRNR2L8	-
chr11	11641552	11645552	GALNT18	-
chr11	11860970	11864970	USP47	+
chr11	23423351	23427351	RP11-787P24.1	+
chr11	24516516	24520516	LUZP2	+
chr11	32849489	32853489	PRRG4	+
chr11	35682353	35686353	TRIM44	+
chr11	35963531	35967531	LDLRAD3	+
chr11	44115099	44119099	EXT2	+
chr11	44970840	44974840	TP53I11	-
chr11	48000113	48004113	PTPRJ	+
chr11	50255750	50259750	RP11-347H15.4	+
chr11	58669688	58673688	GLYATL2	-
chr11	58670871	58674871	GLYATL1	+
chr11	58670897	58674897	AP001652.1	+
chr11	58694162	58698162	RP11-780O24.2	-
chr11	58908083	58912083	AP001258.5	-
chr11	58908221	58912221	FAM111A	+
chr11	58908488	58912488	AP001258.4	-
chr11	59520448	59524448	AP000640.10	-
chr11	60689935	60693935	TMEM132A	+
chr11	60690869	60694869	RP11-881M11.4	-
chr11	62007682	62011682	SCGB1D2	+
chr11	62321707	62325707	AHNAK	-
chr11	62475317	62479317	BSCL2	-
chr11	64737557	64741557	C11orf85	-
chr11	65414663	65418663	MIR4489	+
chr11	67209292	67213292	CORO1B	-
chr11	68449247	68453247	GAL	+
chr11	69973403	69977403	RP11-805J14.3	+
chr11	71723337	71727337	RP11-849H4.4	+
chr11	74020407	74024407	RP11-632K5.3	+
chr11	74020702	74024702	P4HA3	-
chr11	75139674	75143674	KLHL35	-
chr11	94275006	94279006	PIWIL4	+
chr11	94275017	94279017	FUT4	+
chr11	102321650	102325650	RP11-315O6.1	+
chr11	102978160	102982160	DYNC2H1	+
chr11	103275969	103279969	MTND2P26	-
chr11	103277104	103281104	MTND1P36	-
chr11	103278385	103282385	RP11-37O16.8	-
chr11	113928315	113932315	ZBTB16	+
chr11	118021603	118025603	SCN4B	-
chr11	118399756	118403756	TMEM25	+
chr11	118399809	118403809	RP11-770J1.3	-
chr11	118690604	118694604	RP11-158I9.1	+
chr11	118799920	118803920	RN7SL688P	+
chr11	119597794	119601794	PVRL1	-
chr11	119598293	119602293	CTD-2523D13.2	+
chr11	130027457	130031457	ST14	+
chr11	130316869	130320869	ADAMTS15	+
chr11	133824764	133828764	AP000911.1	-
chr11	133824880	133828880	IGSF9B	-
chr12	71322	75322	AC215219.1	-
chr12	71725	75725	ABC7-42389800N19.1	+
chr12	1701331	1705331	FBXL14	-
chr12	2901461	2905461	CBX3P4	-
chr12	2902119	2906119	FKBP4	+
chr12	3184521	3188521	TSPAN9	+
chr12	3474999	3478999	RP11-476M19.2	+
chr12	6306881	6310881	CD9	+
chr12	6341621	6345621	Y_RNA	-
chr12	6449280	6453280	TNFRSF1A	-
chr12	7072112	7076112	U47924.29	+
chr12	8183299	8187299	FOXJ2	+
chr12	9598825	9602825	DDX12P	-
chr12	10873911	10877911	YBX3	-
chr12	22197108	22201108	CMAS	+
chr12	26276060	26280060	BHLHE41	-
chr12	26277550	26281550	RP11-283G6.3	-
chr12	27930953	27934953	KLHL42	+
chr12	27932000	27936000	RP11-860B13.1	-
chr12	31227950	31231950	SNORA75	-
chr12	48145699	48149699	SLC48A1	+
chr12	49180820	49184820	ADCY6	-
chr12	49180930	49184930	RP11-579D7.4	+
chr12	49580519	49584519	TUBA1C	+
chr12	49581107	49585107	TUBA1A	-
chr12	49685035	49689035	PRPH	+
chr12	50353653	50357653	AQP5	+
chr12	50354707	50358707	RP11-469H8.6	-
chr12	52583784	52587784	KRT80	-
chr12	52670940	52674940	RP11-845M18.7	-
chr12	52700155	52704155	RP11-845M18.6	-
chr12	54811244	54815244	ITGA5	-
chr12	56107820	56111820	BLOC1S1	+
chr12	56107820	56111820	RP11-644F5.10	+
chr12	56107827	56111827	ITGA7	-
chr12	58117448	58121448	RP11-571M6.8	-
chr12	58118054	58122054	AGAP2-AS1	+
chr12	65172589	65176589	TBC1D30	+
chr12	65670423	65674423	MSRB3	+
chr12	68040118	68044118	DYRK2	+
chr12	70634774	70638774	CNOT2	+
chr12	70635140	70639140	RP11-611E13.2	-
chr12	75782708	75786708	CAPS2	-
chr12	75782850	75786850	GLIPR1L2	+
chr12	76740222	76744222	BBS10	-
chr12	100376432	100380432	ANKS1B	-
chr12	106638734	106642734	RP11-651L5.2	-
chr12	106696057	106700057	CKAP4	-
chr12	109913207	109917207	UBE3B	+
chr12	109913349	109917349	KCTD10	-
chr12	110336069	110340069	TCHP	+
chr12	113858042	113862042	SDSL	+
chr12	118404788	118408788	KSR2	-
chr12	121076355	121080355	CABP1	+
chr12	121077394	121081394	RP11-728G15.1	-
chr12	121159442	121163442	RP11-173P15.5	-
chr12	122108537	122112537	MORN3	-
chr12	122353768	122357768	WDR66	+
chr12	123754881	123758881	CDK2AP1	-
chr12	123919264	123923264	RILPL2	-
chr12	124452891	124456891	RP11-214K3.19	-
chr12	124865927	124869927	RP11-408I18.9	+
chr12	125476246	125480246	BRI3BP	+
chr13	21097996	21101996	CRYL1	-
chr13	22243522	22247522	FGF9	+
chr13	23945562	23949562	RPLP1P13	+
chr13	30994374	30998374	LINC01058	-
chr13	31772073	31776073	B3GALTL	+
chr13	33110970	33114970	N4BP2L2	-
chr13	35514424	35518424	NBEA	+
chr13	37492902	37496902	SMAD9	-
chr13	37494676	37498676	LAMTOR3P1	+
chr13	38921986	38925986	UFM1	+
chr13	40227764	40231764	COG6	+
chr13	41493890	41497890	TPTE2P5	-
chr13	41493910	41497910	SUGT1P3	-
chr13	42029695	42033695	RGCC	+
chr13	44359044	44363044	ENOX1	-
chr13	44359727	44363727	RP11-168P13.1	+
chr13	44451420	44455420	LACC1	+
chr13	44451827	44455827	CCDC122	-
chr13	46784006	46788006	LCP1	-
chr13	46784083	46788083	LRRC63	+
chr13	47125303	47129303	LRCH1	+
chr13	50018554	50022554	AL136218.1	-
chr13	50157719	50161719	RCBTB1	-
chr13	50568024	50572024	TRIM13	+
chr13	50568637	50572637	MIR3613	-
chr13	51794503	51798503	FAM124A	+
chr13	53772116	53776116	PCDH8P1	+
chr13	95252157	95256157	GPR180	+
chr13	99736879	99740879	DOCK9	-
chr13	99738073	99742073	DOCK9-AS2	+
chr13	100632026	100636026	ZIC2	+
chr13	103424161	103428161	TEX30	-
chr13	111158526	111162526	COL4A2-AS1	-
chr13	114016446	114020446	GRTP1	-
chr13	114460216	114464216	TMEM255B	+
chr13	114565046	114569046	GAS6	-
chr13	114565141	114569141	GAS6-AS2	+
chr13	114629817	114633817	LINC00565	-
chr13	114896086	114900086	RASA3	-
chr14	19648018	19652018	AL589743.1	+
chr14	19923348	19927348	CTD-2314B22.3	-
chr14	21455929	21459929	METTL17	+
chr14	23623623	23627623	RNU6-1138P	-
chr14	24519206	24523206	LRRC16B	+
chr14	25517503	25521503	STXBP6	-
chr14	27064960	27068960	NOVA1	-
chr14	27065618	27069618	NOVA1-AS1	+
chr14	32952006	32956006	RP11-320M16.1	-
chr14	35023595	35027595	RNU1-28P	-
chr14	35023980	35027980	RP11-671J11.4	+
chr14	50232326	50236326	KLHDC2	+
chr14	51133049	51137049	SAV1	-
chr14	51295839	51299839	NIN	-
chr14	53160618	53164618	ERO1L	-
chr14	54953914	54957914	GMFB	-
chr14	61787536	61791536	RP11-902B17.1	-
chr14	62215815	62219815	HIF1A-AS2	-
chr14	69261190	69265190	ZFP36L1	-
chr14	69949409	69953409	PLEKHD1	+
chr14	70036032	70040032	CCDC177	-
chr14	70038339	70042339	CCDC177	-
chr14	74036371	74040371	NT5CP1	-
chr14	75516235	75520235	MLH3	-
chr14	76042960	76046960	FLVCR2	+
chr14	76043931	76047931	AC007182.6	-
chr14	81900809	81904809	STON2	-
chr14	89019077	89023077	PTPN21	-
chr14	90720839	90724839	PSMC1	+
chr14	91590769	91594769	SNORA11B	+
chr14	91882188	91886188	CCDC88C	-
chr14	91882610	91886610	RP11-895M11.3	+
chr14	91883793	91887793	RP11-895M11.2	+
chr14	94252827	94256827	PRIMA1	-
chr14	94403901	94407901	RP11-131H24.4	+
chr14	103987448	103991448	CKB	-
chr14	104040396	104044396	AL139300.1	-
chr14	104158897	104162897	RP11-73M18.7	+
chr14	104159387	104163387	RP11-73M18.10	-
chr14	104602235	104606235	CTD-2223O18.1	-
chr14	104603060	104607060	KIF26A	+
chr14	105557946	105561946	RP11-44N21.1	+
chr14	105633161	105637161	JAG2	-
chr14	105645531	105649531	RP11-44N21.4	-
chr14	105645660	105649660	NUDT14	-
chr14	105712827	105716827	BTBD6	+
chr15	20709433	20713433	HERC2P3	-
chr15	20959512	20963512	RP11-403B2.7	-
chr15	21966151	21970151	RP11-32B5.7	-
chr15	22890005	22894005	CYFIP1	+
chr15	23376228	23380228	HERC2P2	-
chr15	26108317	26112317	ATP10A	-
chr15	26108442	26112442	RP11-2C7.1	+
chr15	28608877	28612877	RP11-483E23.3	-
chr15	28832638	28836638	HERC2P9	+
chr15	30760982	30764982	CTD-3092A11.1	+
chr15	31451476	31455476	TRPM1	-
chr15	32320691	32324691	CHRNA7	+
chr15	32826248	32830248	RP11-1000B6.3	+
chr15	32827127	32831127	RP11-632K20.7	-
chr15	43883252	43887252	CKMT1B	+
chr15	43983084	43987084	CKMT1A	+
chr15	45813005	45817005	SLC30A4	-
chr15	48621208	48625208	DUT	+
chr15	48622053	48626053	RP11-154J22.1	-
chr15	52041758	52045758	TMOD2	+
chr15	52041782	52045782	LYSMD2	-
chr15	52042682	52046682	CTD-2308G16.1	+
chr15	55788558	55792558	DYX1C1-CCPG1	-
chr15	55879145	55883145	PYGO1	-
chr15	57882106	57886106	GCOM1	+
chr15	57882139	57886139	MYZAP	+
chr15	57882231	57886231	POLR2M	+
chr15	63566217	63570217	APH1B	+
chr15	65202101	65206101	ANKDD1A	+
chr15	66670253	66674253	RPL9P25	-
chr15	67832942	67836942	RP11-502I4.3	-
chr15	67833047	67837047	MAP2K5	+
chr15	69589097	69593097	RP11-352D13.6	-
chr15	69589286	69593286	PAQR5	+
chr15	71143578	71147578	LRRC49	+
chr15	71144498	71148498	LARP6	-
chr15	71405833	71409833	CT62	-
chr15	72445800	72449800	RP11-2I17.4	-
chr15	74216330	74220330	LOXL1	+
chr15	74218589	74222589	LOXL1-AS1	-
chr15	75938247	75942247	SNX33	+
chr15	75939047	75943047	IMP3	-
chr15	80984048	80988048	RP11-28H5.2	-
chr15	81291295	81295295	MESDC1	+
chr15	82645360	82649360	UBE2Q2P2	+
chr15	82796350	82800350	RP11-152F13.3	-
chr15	82822972	82826972	RPS17	-
chr15	82942773	82946773	RP11-152F13.7	+
chr15	83021847	83025847	UBE2Q2P3	+
chr15	83180928	83184928	RP13-996F3.3	-
chr15	84896888	84900888	AC103965.1	-
chr15	85776026	85780026	RP11-561C5.4	-
chr15	89008650	89012650	MRPL46	-
chr15	89008684	89012684	MRPS11	+
chr15	91071157	91075157	CRTC3	+
chr15	96874490	96878490	MIR1469	+
chr15	102499356	102503356	WASH3P	+
chr15	102499611	102503611	MIR1302-10	-
chr16	59553	63553	DDX11L10	+
chr16	2878170	2882170	ZG16B	+
chr16	2915619	2919619	LA16c-325D7.2	-
chr16	3002277	3006277	LA16c-321D4.2	-
chr16	15003077	15007077	hsa-mir-3180-3	+
chr16	15003202	15007202	MIR3180-1	-
chr16	15003408	15007408	RP11-958N24.1	+
chr16	15007413	15011413	Y_RNA	-
chr16	16401732	16405732	hsa-mir-3180-3	+
chr16	16401857	16405857	MIR3180-2	-
chr16	16402198	16406198	PKD1P1	+
chr16	18493797	18497797	PKD1P5	-
chr16	18494003	18498003	MIR3180-3	+
chr16	18494128	18498128	hsa-mir-3180-3	-
chr16	28413200	28417200	EIF3CL	-
chr16	28632946	28636946	SULT1A1	-
chr16	29463435	29467435	RP11-231C14.3	-
chr16	29463822	29467822	SLX1B	+
chr16	29463972	29467972	RP11-345J4.5	-
chr16	29464285	29468285	BOLA2	-
chr16	29464412	29468412	SLX1B-SULT1A4	+
chr16	29465127	29469127	SULT1A4	+
chr16	30203208	30207208	SLX1A	+
chr16	30203213	30207213	SLX1A-SULT1A3	+
chr16	30203627	30207627	BOLA2B	-
chr16	30203754	30207754	SULT1A3	+
chr16	30429080	30433080	SNORA42	-
chr16	30749988	30753988	RP11-2C24.4	+
chr16	31140754	31144754	RP11-388M20.2	+
chr16	31883079	31887079	ZNF267	+
chr16	32126021	32130021	RP11-1166P10.7	+
chr16	32262040	32266040	TP53TG3D	+
chr16	32263743	32267743	RP11-56L13.7	-
chr16	32684358	32688358	RP11-586K12.8	+
chr16	32686053	32690053	TP53TG3	-
chr16	32749487	32753487	RP11-586K12.5	-
chr16	32750415	32754415	RP11-586K12.4	-
chr16	32750635	32754635	HERC2P5	+
chr16	32879306	32883306	RP11-989E6.2	+
chr16	33138411	33142411	HERC2P8	-
chr16	33138637	33142637	RP11-19N8.7	+
chr16	33139556	33143556	RP11-19N8.6	+
chr16	33202156	33206156	TP53TG3C	+
chr16	33204675	33208675	RP11-1437A8.3	-
chr16	48199149	48203149	RP11-3M1.1	-
chr16	56223006	56227006	RP11-461O7.1	-
chr16	56223302	56227302	GNAO1	+
chr16	56226430	56230430	CTD-2050B12.2	-
chr16	57021397	57025397	NLRC5	+
chr16	67231014	67235014	ELMO3	+
chr16	68345243	68349243	snoU13	-
chr16	69137467	69141467	HAS3	+
chr16	71658064	71662064	MARVELD3	+
chr16	71658719	71662719	RP11-432I5.2	-
chr16	79802460	79806460	RP11-345M22.2	-
chr16	89117373	89121373	CTD-2555A7.2	-
chr17	883276	887276	AC015884.1	+
chr17	1394106	1398106	MYO1C	-
chr17	1611732	1615732	TLCD2	-
chr17	1924958	1928958	CTD-2545H1.1	-
chr17	1926639	1930639	RTN4RL1	-
chr17	2649372	2653372	hsa-mir-1253	+
chr17	2649476	2653476	MIR1253	-
chr17	2650714	2654714	RP11-74E22.4	-
chr17	2867189	2871189	CTD-3060P21.1	-
chr17	3622922	3626922	CTD-3195I5.3	+
chr17	3878397	3882397	RP11-459C13.1	+
chr17	6913736	6917736	RNASEK	+
chr17	7163408	7167408	RP1-4G17.5	-
chr17	7831121	7835121	KCNAB3	-
chr17	8020365	8024365	ALOXE3	-
chr17	9548977	9552977	RP11-55L4.1	-
chr17	16282112	16286112	UBB	+
chr17	16283983	16287983	RP11-138I1.4	-
chr17	16470520	16474520	ZNF287	-
chr17	17204649	17208649	NT5M	+
chr17	17285326	17289326	RPL13P12	-
chr17	17582787	17586787	RAI1	+
chr17	17882886	17886886	AC087163.3	-
chr17	18963225	18967225	SNORD3B-1	+
chr17	18965449	18969449	SNORD3B-2	-
chr17	19045002	19049002	CTC-457L16.2	-
chr17	19089329	19093329	SNORD3A	+
chr17	19091558	19095558	SNORD3C	-
chr17	19503153	19507153	RP11-1113L8.7	+
chr17	19503572	19507572	MTND1P14	+
chr17	19504658	19508658	TRNAQ41P	-
chr17	19505110	19509110	MTND2P12	+
chr17	19506767	19510767	AC025627.4	+
chr17	21932719	21936719	RP11-744K17.2	+
chr17	21932721	21936721	RP11-744K17.7	-
chr17	21932958	21936958	RP11-744K17.8	+
chr17	22016943	22020943	RP11-846F4.1	+
chr17	22020437	22024437	MTRNR2L1	+
chr17	22022064	22026064	MTND1P15	+
chr17	22022656	22026656	RP11-846F4.12	-
chr17	22023225	22027225	RP11-846F4.5	+
chr17	22024650	22028650	RP11-846F4.6	+
chr17	22026247	22030247	TRNAS30P	-
chr17	22027260	22031260	MTATP6P3	+
chr17	22027938	22031938	RP11-846F4.9	+
chr17	26560307	26564307	CTD-2008P7.9	-
chr17	27331458	27335458	SEZ6	-
chr17	27891070	27895070	TP53I13	+
chr17	29034317	29038317	SUZ12P	+
chr17	29054487	29058487	CTD-2349P21.5	+
chr17	29155919	29159919	CTD-2349P21.1	+
chr17	29156988	29160988	ATAD5	+
chr17	29293803	29297803	RNF135	+
chr17	29296670	29300670	RP11-848P1.2	+
chr17	29908181	29912181	RP1-41C23.1	+
chr17	30467473	30471473	RHOT1	+
chr17	30468154	30472154	AC090616.2	-
chr17	33446512	33450512	RAD51L3-RFFL	-
chr17	33446541	33450541	RAD51D	-
chr17	33446598	33450598	FNDC8	+
chr17	33567982	33571982	RP11-799D4.4	-
chr17	33568055	33572055	SLFN5	+
chr17	37181363	37185363	CTD-2206N4.2	-
chr17	37181530	37185530	LRRC37A11P	+
chr17	37351956	37355956	CACNB1	-
chr17	38655849	38659849	TNS4	-
chr17	38973358	38977358	TMEM99	+
chr17	45957764	45961764	RP11-6N17.2	-
chr17	46804540	46808540	HOXB13	-
chr17	47306128	47310128	PHOSPHO1	-
chr17	48131103	48135103	RP11-1094H24.4	-
chr17	48131332	48135332	ITGA3	+
chr17	48276993	48280993	COL1A1	-
chr17	48607904	48611904	EPN3	+
chr17	49228897	49232897	NME1	+
chr17	49228920	49232920	NME1-NME2	+
chr17	49228951	49232951	NME2	+
chr17	51181095	51185095	RP11-750B16.1	+
chr17	61026549	61030549	RP11-180P8.2	-
chr17	61507572	61511572	RP11-269G24.4	-
chr17	61521739	61525739	CYB561	-
chr17	63094930	63098930	RP11-160O5.1	+
chr17	70634611	70638611	LINC00511	-
chr17	74068875	74072875	GALR2	+
chr17	77003949	77007949	CANT1	-
chr17	77891156	77895156	RP11-353N14.4	+
chr17	78391218	78395218	MIR4730	+
chr17	79602197	79606197	TSPAN10	+
chr18	6461014	6465014	RPL6P27	-
chr18	18819332	18823332	RP11-699A5.2	-
chr18	18820203	18824203	GREB1L	+
chr18	19746929	19750929	GATA6-AS1	-
chr18	19747404	19751404	GATA6	+
chr18	20712528	20716528	CABLES1	+
chr18	20714476	20718476	AC105247.1	-
chr18	21593303	21597303	RP11-403A21.2	-
chr18	21975844	21979844	OSBPL1A	-
chr18	22004580	22008580	IMPACT	+
chr18	24233706	24237706	AQP4-AS1	+
chr18	24235365	24239365	KCTD1	-
chr18	29263618	29267618	RP11-549B18.1	+
chr18	29263799	29267799	B4GALT6	-
chr18	32071254	32075254	DTNA	+
chr18	44495455	44499455	KATNAL2	+
chr18	45377828	45381828	RP11-380M21.2	-
chr18	47015717	47019717	SNORD58A	-
chr18	47015956	47019956	RPL17-C18orf32	-
chr18	47016099	47020099	SNORD58B	-
chr18	47016906	47020906	RPL17	-
chr18	47338330	47342330	ACAA2	-
chr18	47338393	47342393	SCARNA17	+
chr18	47338503	47342503	SCARNA17	+
chr18	47338731	47342731	SCARNA18	+
chr18	51793774	51797774	POLI	+
chr18	53330018	53334018	TCF4	-
chr18	55252004	55256004	FECH	-
chr18	55468333	55472333	ATP8B1	-
chr18	57565180	57569180	PMAIP1	+
chr18	59559480	59563480	RNF152	-
chr18	61635159	61639159	SERPINB8	+
chr18	67954137	67958137	SOCS6	+
chr18	70533381	70537381	NETO1	-
chr18	70533623	70537623	RP11-676J15.1	+
chr18	78003429	78007429	PARD6G	-
chr19	69161	73161	MIR1302-9	+
chr19	69626	73626	WASH5P	-
chr19	849014	853014	ELANE	+
chr19	2029050	2033050	AC007136.1	-
chr19	6257168	6261168	CTC-503J8.4	+
chr19	7578178	7582178	ZNF358	+
chr19	7583346	7587346	CTD-2207O23.11	-
chr19	9418514	9422514	ZNF699	-
chr19	10045228	10049228	OLFM2	-
chr19	11371157	11375157	DOCK6	-
chr19	12096432	12100432	CTD-2006C1.2	+
chr19	12893915	12897915	CTD-2659N19.9	-
chr19	12895942	12899942	MIR5684	+
chr19	13123325	13127325	CTC-239J10.1	-
chr19	15558359	15562359	MIR1470	+
chr19	15558762	15562762	WIZ	-
chr19	16433325	16437325	CTD-2562J15.6	-
chr19	16433628	16437628	KLF2	+
chr19	17828051	17832051	MAP1S	+
chr19	19752476	19756476	GMIP	-
chr19	22032927	22036927	ZNF43	-
chr19	23943746	23947746	RP11-255H23.2	+
chr19	23943807	23947807	RPSAP58	+
chr19	24185309	24189309	RNA5-8SP4	-
chr19	30204364	30208364	C19orf12	-
chr19	32834500	32838500	ZNF507	+
chr19	34284838	34288838	KCTD15	+
chr19	36819351	36823351	AC092296.1	+
chr19	36820620	36824620	LINC00665	-
chr19	37405193	37409193	ZNF829	-
chr19	37405231	37409231	ZNF568	+
chr19	41110955	41114955	RN7SL758P	-
chr19	50360546	50364546	AC018766.5	-
chr19	50361771	50365771	AC018766.4	-
chr19	51356171	51360171	KLK3	+
chr19	51376040	51380040	AC037199.1	-
chr19	51843378	51847378	VSIG10L	-
chr19	53698364	53702364	CTD-2245F17.3	+
chr19	56986619	56990619	ZNF667-AS1	+
chr19	56987434	56991434	ZNF667	-
chr19	57017212	57021212	ZNF471	+
chr19	57047944	57051944	AC005498.3	-
chr19	57048317	57052317	ZFP28	+
chr19	57076780	57080780	AC007228.11	-
chr19	57076880	57080880	ZNF470	+
chr19	58737960	58741960	ZNF544	+
chr19	58738831	58742831	CTD-3138B18.4	+
chr2	44870	48870	FAM110C	-
chr2	943960	947960	AC116614.1	-
chr2	944554	948554	SNTG2	+
chr2	9344894	9348894	ASAP2	+
chr2	9611787	9615787	IAH1	+
chr2	11604297	11608297	E2F6	-
chr2	16845599	16849599	FAM49A	-
chr2	18057114	18061114	KCNS3	+
chr2	23606088	23610088	KLHL29	+
chr2	23745214	23749214	AC011239.1	-
chr2	31454724	31458724	CAPN14	-
chr2	31454880	31458880	EHD3	+
chr2	32236130	32240130	CTC-336P14.1	+
chr2	38148330	38152330	RMDN2	+
chr2	68868721	68872721	PROKR1	+
chr2	71452213	71456213	PAIP2B	-
chr2	73141389	73145389	EMX1	+
chr2	88122461	88126461	MTATP8P2	+
chr2	96189093	96193093	AC009237.8	+
chr2	96190450	96194450	RP11-440D17.3	-
chr2	96655541	96659541	ANKRD36C	-
chr2	98204428	98208428	ANKRD36B	-
chr2	100719381	100723381	AC092667.2	+
chr2	103234166	103238166	SLC9A2	+
chr2	105951816	105955816	C2orf49	+
chr2	105951932	105955932	RP11-332H14.2	-
chr2	111056889	111060889	AC140479.1	+
chr2	114193268	114197268	CBWD2	+
chr2	120978984	120982984	TMEM185B	-
chr2	121101719	121105719	INHBB	+
chr2	127862931	127866931	BIN1	-
chr2	131592489	131596489	ARHGEF4	+
chr2	131592567	131596567	AC133785.1	-
chr2	136631996	136635996	MCM6	-
chr2	157289802	157293802	GPD2	+
chr2	166649192	166653192	GALNT3	-
chr2	166649361	166653361	AC009495.2	+
chr2	168147681	168151681	AC074363.1	+
chr2	173938163	173942163	MLTK	+
chr2	175197674	175201674	SP9	+
chr2	175200151	175204151	AC018470.1	-
chr2	181736141	181740141	FTH1P20	-
chr2	191271081	191275081	MFSD6	+
chr2	198173897	198177897	ANKRD44	-
chr2	198174117	198178117	AC010746.3	+
chr2	210286782	210290782	MAP2	+
chr2	217495551	217499551	IGFBP2	+
chr2	224808104	224812104	WDFY1	-
chr2	235403697	235407697	ARL4C	-
chr2	237474430	237478430	ACKR3	+
chr2	238392071	238396071	MLPH	+
chr2	238765536	238769536	RAMP1	+
chr2	239333383	239337383	ASB1	+
chr2	239334370	239338370	AC016999.2	-
chr2	241373088	241377088	GPC1	+
chr2	241389848	241393848	AC110619.1	-
chr20	654444	658444	RP5-850E9.3	-
chr20	654823	658823	SCRT2	-
chr20	1873154	1877154	SIRPA	+
chr20	4002552	4006552	FTLP3	+
chr20	9045555	9049555	AL121898.1	-
chr20	9047410	9051410	PLCB4	+
chr20	13974015	13978015	MACROD2	+
chr20	13975089	13979089	SEL1L2	-
chr20	19736352	19740352	RP1-122P22.2	+
chr20	19736679	19740679	AL121761.2	-
chr20	25205370	25209370	AL035252.1	-
chr20	29609857	29613857	FRG1B	+
chr20	31329803	31333803	COMMD7	-
chr20	33112411	33116411	Y_RNA	-
chr20	34706884	34710884	snoU13	+
chr20	44096346	44100346	WFDC2	+
chr20	44520058	44524058	RP3-337O18.9	-
chr20	45945246	45949246	AL031666.2	+
chr20	49637666	49641666	KCNG1	-
chr20	55202358	55206358	TFAP2C	+
chr20	55931425	55935425	MTND1P9	-
chr20	55932878	55936878	MTRNR2L3	-
chr21	11167720	11171720	AP003900.6	+
chr21	27541189	27545189	AP000230.1	+
chr21	27541446	27545446	APP	-
chr21	28215728	28219728	ADAMTS1	-
chr21	38069433	38073433	SIM2	+
chr21	42537484	42541484	MIR3197	+
chr21	42537728	42541728	BACE2	+
chr21	43639283	43643283	RNA5SP492	+
chr21	45077374	45081374	HSF2BP	-
chr21	45077429	45081429	RRP1B	+
chr21	45658849	45662849	ICOSLG	-
chr21	47399651	47403651	COL6A1	+
chr21	47515444	47519444	AP001471.1	-
chr21	47516011	47520011	COL6A2	+
chr22	16191004	16195004	AP000525.9	-
chr22	17515460	17519460	CECR7	+
chr22	17638274	17642274	CECR5-AS1	+
chr22	18505325	18509325	MICAL3	-
chr22	20459786	20463786	RIMBP3	-
chr22	21735663	21739663	RIMBP3B	+
chr22	21901736	21905736	UBE2L3	+
chr22	21903750	21907750	RIMBP3C	-
chr22	24307089	24311089	DDTL	+
chr22	25799344	25803344	LRP5L	-
chr22	29166662	29170662	CCDC117	+
chr22	32437019	32441019	SLC5A1	+
chr22	32663368	32667368	CPSF1P1	+
chr22	35934915	35938915	RASD2	+
chr22	37170300	37174300	IFT27	-
chr22	37821480	37825480	RP1-63G5.5	-
chr22	37821505	37825505	ELFN2	-
chr22	38199114	38203114	H1F0	+
chr22	38299664	38303664	MICALL1	+
chr22	39050634	39054634	FAM227A	-
chr22	39050641	39054641	CBY1	+
chr22	39125778	39129778	AL021707.2	+
chr22	39126914	39130914	AL021707.1	+
chr22	39128730	39132730	RP3-508I15.18	+
chr22	39128735	39132735	RP3-508I15.19	+
chr22	39893437	39897437	MIEF1	+
chr22	41695526	41699526	ZC3H7B	+
chr22	42370276	42374276	2025-09-03	+
chr22	42976044	42980044	RRP7B	-
chr22	43545520	43549520	TSPO	+
chr22	44892178	44896178	LDOC1L	-
chr22	45403880	45407880	PHF21B	-
chr22	45678863	45682863	UPK3A	+
chr22	46370834	46374834	CR536603.1	-
chr22	46371009	46375009	WNT7B	-
chr22	46446973	46450973	RP6-109B7.5	+
chr22	46447585	46451585	RP6-109B7.3	+
chr22	46447749	46451749	FLJ27365	+
chr22	46448024	46452024	C22orf26	-
chr22	46463771	46467771	RP6-109B7.4	-
chr22	48025318	48029318	LINC00898	-
chr22	48025423	48029423	RP11-191L9.4	+
chr22	49967074	49971074	RP1-29C18.9	-
chr3	5161905	5165905	ARL8B	+
chr3	10855885	10859885	SLC6A11	+
chr3	14688939	14692939	AC090952.5	-
chr3	23242069	23246069	UBE2E2-AS1	-
chr3	23242511	23246511	UBE2E2	+
chr3	23845394	23849394	UBE2E1	+
chr3	23846396	23850396	UBE2E1-AS1	-
chr3	24533578	24537578	THRB-AS1	+
chr3	24534773	24538773	THRB	-
chr3	39147152	39151152	TTC21A	+
chr3	39147854	39151854	GORASP1	-
chr3	42528791	42532791	VIPR1	+
chr3	44550128	44554128	ZNF852	-
chr3	44664289	44668289	ZNF197-AS1	-
chr3	45014733	45018733	EXOSC7	+
chr3	45015677	45019677	ZDHHC3	-
chr3	45185914	45189914	CDCP1	-
chr3	46733194	46737194	ALS2CL	-
chr3	48540259	48544259	SHISA5	-
chr3	49207044	49211044	KLHDC8B	+
chr3	49313342	49317342	C3orf62	-
chr3	49934735	49938735	CTD-2330K9.2	+
chr3	50539675	50543675	CACNA2D2	-
chr3	53078766	53082766	SFMBT1	-
chr3	53188025	53192025	PRKCD	+
chr3	53914229	53918229	ACTR8	-
chr3	53914296	53918296	AC012467.1	-
chr3	56500391	56504391	ERC2	-
chr3	58316607	58320607	PXK	+
chr3	59033810	59037810	C3orf67	-
chr3	69127559	69131559	UBA3	-
chr3	69132095	69136095	ARL6IP5	+
chr3	71631140	71635140	FOXP1	-
chr3	71632094	71636094	RP11-154H23.3	+
chr3	75832734	75836734	ZNF717	-
chr3	85006132	85010132	CADM2	+
chr3	87273427	87277427	MIR4795	-
chr3	87274421	87278421	CHMP2B	+
chr3	96335000	96339000	MTRNR2L12	-
chr3	96336148	96340148	RPL18AP8	+
chr3	96531425	96535425	EPHA6	+
chr3	97481365	97485365	ARL6	+
chr3	97538884	97542884	CRYBG3	+
chr3	97689301	97693301	MINA	-
chr3	101496046	101500046	NXPE3	+
chr3	113664417	113668417	RP11-255E6.6	-
chr3	113664748	113668748	ZDHHC23	+
chr3	119394301	119398301	COX17	-
chr3	119419869	119423869	MAATS1	+
chr3	122231792	122235792	KPNA1	-
chr3	123709025	123713025	ROPN1	-
chr3	128877879	128881879	ISY1-RAB43	-
chr3	128878136	128882136	ISY1	-
chr3	130567439	130571439	ATP2C1	+
chr3	137891791	137895791	DBR1	-
chr3	149687066	149691066	AC117395.1	+
chr3	153836792	153840792	ARHGEF26	+
chr3	153837121	153841121	ARHGEF26-AS1	-
chr3	156532851	156536851	LINC00886	-
chr3	156541270	156545270	LEKR1	+
chr3	169379406	169383406	MECOM	-
chr3	173112074	173116074	NLGN1	+
chr3	178788067	178792067	ZMAT3	-
chr3	179368543	179372543	USP13	+
chr3	187459474	187463474	RP11-211G3.2	+
chr3	187461515	187465515	BCL6	-
chr3	188663003	188667003	TPRG1	+
chr3	188663428	188667428	TPRG1-AS1	-
chr3	193786759	193790759	RP11-407B7.1	-
chr3	194302740	194306740	TMEM44-AS1	+
chr3	194487441	194491441	AC090505.4	-
chr4	6709607	6713607	MRFAP1L1	-
chr4	11429389	11433389	HS3ST1	-
chr4	26857300	26861300	STIM2	+
chr4	40630892	40634892	RBM47	-
chr4	41359624	41363624	LIMCH1	+
chr4	44448022	44452022	AC131951.1	+
chr4	44448824	44452824	KCTD8	-
chr4	47485305	47489305	ATP10D	+
chr4	65470136	65474136	RP11-63H19.1	+
chr4	65472549	65476549	RP11-63H19.2	-
chr4	65472623	65476623	MTND6P16	+
chr4	77817002	77821002	SOWAHB	-
chr4	85417603	85421603	NKX6-1	-
chr4	87513284	87517284	MAPK10	-
chr4	87513468	87517468	PTPN13	+
chr4	88926820	88930820	PKD2	+
chr4	89376268	89380268	HERC5	+
chr4	91758263	91762263	TMSB4XP8	-
chr4	99577780	99581780	TSPAN5	-
chr4	99578055	99582055	RP11-1299A16.3	+
chr4	100865883	100869883	DNAJB14	-
chr4	108743719	108747719	SGMS2	+
chr4	108850525	108854525	CYP2U1	+
chr4	113204665	113208665	ALPK1	+
chr4	113205059	113209059	TIFA	-
chr4	113737265	113741265	ANK2	+
chr4	140475953	140479953	RP11-342I1.2	+
chr4	141073338	141077338	MAML3	-
chr4	141675274	141679274	TBC1D9	-
chr4	141675682	141679682	RP11-102N12.3	+
chr4	147094837	147098837	LSM6	+
chr4	148651214	148655214	ARHGAP10	+
chr4	150997426	151001426	DCLK2	+
chr4	153855504	153859504	FHDC1	+
chr4	169752088	169756088	RP11-635L1.3	-
chr4	170190256	170194256	SH3RF1	-
chr4	174087904	174091904	GALNT7	+
chr4	174088803	174092803	RP11-10K16.1	-
chr4	187645876	187649876	FAT1	-
chr4	191006560	191010560	DUX4L3	+
chr4	191009860	191013860	DUX4L2	+
chr5	1002302	1006302	AC116351.2	+
chr5	1003154	1007154	RP11-43F13.4	+
chr5	1110150	1114150	SLC12A7	-
chr5	1522092	1526092	LPCAT1	-
chr5	1882080	1886080	CTD-2194D22.3	+
chr5	2750245	2754245	C5orf38	+
chr5	2750969	2754969	IRX2	-
chr5	6764004	6768004	RP11-332J15.3	+
chr5	13942652	13946652	DNAH5	-
chr5	21491692	21495692	AC138951.1	+
chr5	23505264	23509264	PRDM9	+
chr5	31637517	31641517	PDZD2	+
chr5	34242901	34246901	RP11-1023L17.1	-
chr5	34654342	34658342	RAI14	+
chr5	34655355	34659355	CTD-2024P10.1	-
chr5	41868132	41872132	OXCT1-AS1	+
chr5	41868621	41872621	OXCT1	-
chr5	50676921	50680921	ISL1	+
chr5	50677166	50681166	CTD-2314G24.2	-
chr5	57754087	57758087	PLK2	-
chr5	60138216	60142216	ELOVL7	-
chr5	63459671	63463671	RNF180	+
chr5	65890176	65894176	MAST4	+
chr5	66297781	66301781	MAST4-AS1	-
chr5	68854035	68858035	GTF2H2C	+
chr5	69709179	69713179	GTF2H2B	+
chr5	70361516	70365516	GTF2H2	-
chr5	70583611	70587611	GUSBP9	-
chr5	71401061	71405061	MAP1B	+
chr5	72919983	72923983	ARHGEF28	+
chr5	79944855	79948855	MTRNR2L2	-
chr5	85911721	85915721	COX7C	+
chr5	93901166	93905166	MTND5P12	+
chr5	93903175	93907175	MTND6P3	-
chr5	93903245	93907245	RP11-461G12.2	+
chr5	99380078	99384078	RP11-475J5.7	-
chr5	99380154	99384154	RP11-475J5.11	+
chr5	99382489	99386489	MTND5P10	-
chr5	99384066	99388066	RP11-475J5.6	-
chr5	99384069	99388069	AC113407.1	+
chr5	99384354	99388354	RP11-475J5.9	-
chr5	99384767	99388767	RP11-475J5.10	-
chr5	99385620	99389620	RP11-475J5.8	-
chr5	99386301	99390301	MTATP6P2	-
chr5	99387243	99391243	RP11-475J5.4	-
chr5	99388749	99392749	RP11-475J5.5	-
chr5	107004596	107008596	EFNA5	-
chr5	112822527	112826527	MCC	-
chr5	113694642	113698642	KCNN2	+
chr5	114630528	114634528	CCDC112	-
chr5	115908178	115912178	CTB-118N6.2	+
chr5	115908630	115912630	SEMA6A	-
chr5	119797973	119801973	PRR16	+
chr5	122369966	122373966	RP11-359P5.1	+
chr5	122370436	122374436	PPIC	-
chr5	125933960	125937960	PHAX	+
chr5	127416864	127420864	CTC-228N24.3	-
chr5	127417458	127421458	SLC12A2	+
chr5	131744328	131748328	C5orf56	+
chr5	133510729	133514729	SKP1	-
chr5	134257739	134261739	CTB-36O1.7	-
chr5	134257813	134261813	MTND6P4	+
chr5	134260149	134264149	MTND5P11	-
chr5	134261726	134265726	MTND4P12	-
chr5	134261729	134265729	MIR4461	+
chr5	134262016	134266016	MIR4461	-
chr5	134262217	134266217	CTB-36O1.3	-
chr5	137944656	137948656	CTNNA1	+
chr5	139024884	139028884	CXXC5	+
chr5	149110388	149114388	MIR378A	+
chr5	156691089	156695089	CYFIP2	+
chr5	156691635	156695635	CTC-248O19.1	-
chr5	170286874	170290874	RANBP17	+
chr5	171879527	171883527	SH3PXD2B	-
chr5	172066269	172070269	NEURL1B	+
chr5	172188261	172192261	RP11-779O18.2	-
chr5	174149536	174153536	MSX2	+
chr5	176164459	176168459	RP11-375B1.2	-
chr5	176825637	176829637	PFN3	-
chr5	177364623	177368623	RP11-1252I4.2	+
chr5	178320895	178324895	ZFP2	+
chr5	178364224	178368224	RP11-281O15.8	-
chr5	178366192	178370192	ZNF454	+
chr5	179059785	179063785	HNRNPH1	-
chr5	179082763	179086763	RP11-1379J22.5	+
chr5	179634153	179638153	RASGEF1C	-
chr5	179778387	179782387	GFPT2	-
chr5	180255957	180259957	LINC00847	+
chr5	180525666	180529666	FOXO1B	-
chr6	1608681	1612681	FOXC1	+
chr6	3847620	3851620	FAM50B	+
chr6	5456308	5460308	RP1-232P20.1	-
chr6	17391447	17395447	CAP2	+
chr6	25277306	25281306	LRRC16A	+
chr6	40553204	40557204	LRFN2	-
chr6	42108357	42112357	C6orf132	-
chr6	46095443	46099443	RP1-8B1.4	-
chr6	46095730	46099730	ENPP4	+
chr6	46136708	46140708	ENPP5	-
chr6	72128472	72132472	LINC00472	-
chr6	94127265	94131265	EPHA7	-
chr6	108611970	108615970	RNU6-1144P	+
chr6	125621282	125625282	HDDC2	-
chr6	135500453	135504453	MYB	+
chr6	137141717	137145717	PEX7	+
chr6	138481058	138485058	KIAA1244	+
chr6	139011685	139015685	RP11-390P2.4	+
chr6	139011708	139015708	NHSL1	-
chr6	147523561	147527561	STXBP5	+
chr6	147523750	147527750	STXBP5-AS1	-
chr6	150388231	150392231	ULBP3	-
chr7	557933	561933	PDGFA	-
chr7	558028	562028	AC147651.3	+
chr7	2596632	2600632	IQCE	+
chr7	5457458	5461458	AC093620.5	+
chr7	5457477	5461477	AC092171.2	+
chr7	8299863	8303863	AC007009.1	+
chr7	8299894	8303894	AC007128.1	+
chr7	8300317	8304317	ICA1	-
chr7	21983702	21987702	CDCA7L	-
chr7	22549618	22553618	EEF1A1P6	-
chr7	23717749	23721749	FAM221A	+
chr7	23718405	23722405	AC006026.13	-
chr7	24610887	24614887	MPP6	+
chr7	28217941	28221941	JAZF1-AS1	+
chr7	28218362	28222362	JAZF1	-
chr7	30587833	30591833	RP4-777O23.1	+
chr7	30589095	30593095	GGCT	-
chr7	43796279	43800279	BLVRA	+
chr7	44163472	44167472	RNA5SP230	-
chr7	45959473	45963473	IGFBP3	-
chr7	55084714	55088714	EGFR	+
chr7	55952970	55956970	MRPS17	+
chr7	55953169	55957169	ZNF713	+
chr7	63248287	63252287	CTD-2526L21.3	+
chr7	63359113	63363113	RP11-340I6.7	-
chr7	63359201	63363201	RP11-340I6.8	+
chr7	63359446	63363446	AC092634.1	+
chr7	63384684	63388684	RP11-73B2.6	-
chr7	63385214	63389214	AC092634.2	+
chr7	63765837	63769837	ZNF736	+
chr7	66019203	66023203	RP4-756H11.1	+
chr7	66020349	66024349	AC006001.1	-
chr7	69060434	69064434	RP5-942I16.1	-
chr7	69061905	69065905	AUTS2	+
chr7	72474064	72478064	RP11-313P13.3	+
chr7	72474445	72478445	STAG3L3	-
chr7	73182600	73186600	CLDN3	-
chr7	74265847	74269847	GTF2IRD2	-
chr7	74651184	74655184	AC138783.13	-
chr7	74651438	74655438	GTF2IP1	-
chr7	76137745	76141745	UPK3B	+
chr7	79761271	79765271	GNAI1	+
chr7	82790246	82794246	PCLO	-
chr7	87934206	87938206	STEAP4	-
chr7	89781689	89785689	STEAP1	+
chr7	90224667	90228667	AC002456.2	-
chr7	92074767	92078767	GATAD1	+
chr7	97599566	97603566	AC004967.7	-
chr7	98244609	98248609	NPTX2	+
chr7	99684577	99688577	COPS6	+
chr7	99715236	99719236	CNPY4	+
chr7	99715464	99719464	TAF6	-
chr7	100963104	100967104	RABL5	-
chr7	101004101	101008101	COL26A1	+
chr7	102156228	102160228	RASA4B	-
chr7	102182211	102186211	RP11-514P8.8	-
chr7	102255204	102259204	RASA4	-
chr7	102310076	102314076	POLR2J2	-
chr7	102310088	102314088	POLR2J2	-
chr7	123670259	123674259	RP5-921G16.1	+
chr7	123671523	123675523	TMEM229A	-
chr7	124403681	124407681	GPR37	-
chr7	128575666	128579666	IRF5	+
chr7	129140320	129144320	SMKR1	+
chr7	130351598	130355598	COPG2	-
chr7	135431594	135435594	FAM180A	-
chr7	138664064	138668064	KIAA1549	-
chr7	142581507	142585507	TRPV6	-
chr7	143102906	143106906	EPHA1-AS1	+
chr7	143103985	143107985	EPHA1	-
chr7	143316043	143320043	FAM115C	+
chr7	143889951	143893951	RP4-545C24.1	+
chr7	143989230	143993230	ARHGEF35	-
chr7	143989256	143993256	ARHGEF34P	-
chr7	143989573	143993573	OR2A9P	+
chr7	144050381	144054381	ARHGEF5	+
chr7	144051274	144055274	OR2A1-AS1	-
chr7	148957262	148961262	ZNF783	+
chr7	148980372	148984372	RP4-800G7.2	+
chr7	148981604	148985604	SNORD112	-
chr7	150927575	150931575	CHPF2	+
chr7	151572127	151576127	PRKAG2-AS1	+
chr7	151572210	151576210	PRKAG2	-
chr7	152452747	152456747	RN7SL845P	+
chr8	1770142	1774142	ARHGEF10	+
chr8	8749155	8753155	MFHAS1	-
chr8	22020249	22024249	BMP1	+
chr8	25040238	25044238	DOCK5	+
chr8	29206185	29210185	DUSP4	-
chr8	29208687	29212687	RP4-676L2.1	-
chr8	38124761	38128761	PPAPDC1B	-
chr8	38384180	38388180	C8orf86	-
chr8	42126715	42130715	RP11-231D20.2	-
chr8	42126820	42130820	IKBKB	+
chr8	48649648	48653648	CEBPD	-
chr8	75231365	75235365	GDAP1	+
chr8	75231563	75235563	JPH1	-
chr8	81395854	81399854	Y_RNA	-
chr8	81395854	81399854	ZBTB10	+
chr8	82431853	82435853	RP11-257P3.3	+
chr8	82432467	82436467	FTH1P11	-
chr8	82753101	82757101	SNX16	-
chr8	95649695	95653695	RP11-22C11.2	-
chr8	95651302	95655302	ESRP1	+
chr8	99304621	99308621	NIPAL2	-
chr8	102218376	102222376	KB-1410C5.5	+
chr8	102502660	102506660	GRHL2	+
chr8	102502727	102506727	KB-1562D12.1	-
chr8	107667776	107671776	RP11-649G15.2	-
chr8	119632234	119636234	SAMD12	-
chr8	120866250	120870250	DSCC1	-
chr8	124551446	124555446	FBXO32	-
chr8	128804779	128808779	PVT1	+
chr8	128958591	128962591	TMEM75	-
chr8	131453906	131457906	ASAP1	-
chr8	132914335	132918335	EFR3A	+
chr8	144851992	144855992	RP11-429J17.7	-
chr8	145190672	145194672	FAM203A	+
chr8	145200919	145204919	MROH1	+
chr8	145435880	145439880	FAM203B	+
chr8	145667827	145671827	TONSL	-
chr9	2619834	2623834	VLDLR	+
chr9	4488444	4492444	SLC1A1	+
chr9	5831117	5835117	ERMP1	-
chr9	6013618	6017618	RANBP6	-
chr9	13277186	13281186	RP11-272P10.2	-
chr9	13277589	13281589	MPDZ	-
chr9	14691469	14695469	ZDHHC21	-
chr9	17132980	17136980	CNTLN	+
chr9	21992777	21996777	CDKN2B-AS1	+
chr9	21993300	21997300	CDKN2A	-
chr9	21993481	21997481	RP11-149I2.4	+
chr9	23824335	23828335	ELAVL2	-
chr9	32551187	32555187	AL353671.3	+
chr9	34610101	34614101	RPP25L	-
chr9	36034430	36038430	RECK	+
chr9	37648997	37652997	FRMPD1	+
chr9	42017580	42021580	RP11-204M4.2	-
chr9	44399766	44403766	RP11-475I24.3	+
chr9	44400427	44404427	BX088651.1	-
chr9	46685462	46689462	RP11-111F5.5	+
chr9	46686137	46690137	RP11-111F5.4	-
chr9	46841638	46845638	RP11-211N8.2	+
chr9	46842326	46846326	RP11-211N8.3	-
chr9	67787530	67791530	RP11-12A20.4	-
chr9	67787674	67791674	RP11-12A20.6	+
chr9	67790167	67794167	RP11-12A20.7	+
chr9	68412196	68416196	LINC00537	-
chr9	68413308	68417308	MIR4477B	+
chr9	68453375	68457375	RP11-764K9.4	-
chr9	69378597	69382597	CR769776.1	-
chr9	69379812	69383812	ANKRD20A4	+
chr9	70644589	70648589	AL591479.1	+
chr9	70854397	70858397	CBWD3	+
chr9	71648175	71652175	FXN	+
chr9	71734209	71738209	TJP2	+
chr9	72285222	72289222	APBA1	-
chr9	72285665	72289665	RP11-109D9.4	+
chr9	73027540	73031540	KLF9	-
chr9	79519003	79523003	PRUNE2	-
chr9	79632571	79636571	FOXB2	+
chr9	85676092	85680092	RASEF	-
chr9	88713088	88717088	GOLM1	-
chr9	90587668	90591668	CDK20	-
chr9	92110853	92114853	AL590233.1	+
chr9	92111045	92115045	SEMA4D	-
chr9	92217928	92221928	GADD45G	+
chr9	94186520	94190520	RP11-440G5.2	+
chr9	95945198	95949198	WNK2	+
chr9	96336689	96340689	PHF2	+
chr9	99415585	99419585	AAED1	-
chr9	99538411	99542411	ZNF510	-
chr9	99981517	99985517	ANKRD18CP	-
chr9	107752062	107756062	RP11-217B7.3	-
chr9	110250763	110254763	KLF4	-
chr9	112968469	112972469	C9orf152	-
chr9	126770809	126774809	RP11-85O21.4	+
chr9	129620944	129624944	ZBTB34	+
chr9	130638022	130642022	AK1	-
chr9	131867430	131871430	AL158151.2	-
chr9	132081295	132085295	C9orf106	+
chr9	132513326	132517326	PTGES	-
chr9	132932857	132936857	NCS1	+
chr9	134376289	134380289	POMT1	+
chr9	135035334	135039334	NTNG2	+
chr9	135455572	135459572	BARHL1	+
chr9	135751414	135755414	C9orf9	+
chr9	135752164	135756164	AK8	-
chr9	135818020	135822020	TSC1	-
chr9	135818932	135822932	GFI1B	+
chr9	135819094	135823094	MIR548AW	+
chr9	135820456	135824456	RP11-295G24.4	+
chr9	135935365	135939365	CEL	+
chr9	136212986	136216986	MED22	-
chr9	136213069	136217069	RPL7A	+
chr9	136917412	136921412	RP11-374P20.4	+
chr9	138368925	138372925	PPP1R26	+
chr9	138370623	138374623	PPP1R26-AS1	-
chr9	139938655	139942655	NPDC1	-
chr9	139969953	139973953	UAP1L1	+
chr9	140061722	140065722	MIR3621	-
chr9	140062503	140066503	LRRC26	-
chr9	140064436	140068436	RP11-350O14.18	-
chrX	1708486	1712486	AKAP17A	+
chrX	2525389	2529389	CD99P1	+
chrX	9981602	9985602	WWC3	+
chrX	16962814	16966814	REPS2	+
chrX	23798327	23802327	Y_RNA	+
chrX	23799073	23803073	RP13-314C10.5	-
chrX	23799290	23803290	SAT1	+
chrX	27824107	27828107	MAGEB10	+
chrX	34673405	34677405	TMEM47	-
chrX	41190651	41194651	DDX3X	+
chrX	46298149	46302149	GAPDHP65	-
chrX	46769711	46773711	PHF16	+
chrX	49642470	49646470	USP27X	+
chrX	53457979	53461979	RP3-339A18.6	-
chrX	53459320	53463320	HSD17B10	-
chrX	54554644	54558644	GNL3L	+
chrX	56588026	56592026	UBQLN2	+
chrX	63423624	63427624	AMER1	-
chrX	64252593	64256593	ZC4H2	-
chrX	67651755	67655755	OPHN1	-
chrX	68722548	68726548	AL158069.1	+
chrX	68723084	68727084	FAM155B	+
chrX	69351299	69355299	IGBP1	+
chrX	70750933	70754933	OGT	+
chrX	71456897	71460897	ERCC6L	-
chrX	73511409	73515409	FTX	-
chrX	73639085	73643085	SLC16A2	+
chrX	74143282	74147282	KIAA2022	-
chrX	102940212	102944212	MORF4L2-AS1	+
chrX	102941086	102945086	MORF4L2	-
chrX	106241474	106245474	MORC4	-
chrX	119601220	119605220	LAMP2	-
chrX	122897151	122901151	MEMO1P4	+
chrX	125603688	125607688	RP11-10B2.1	+
chrX	125604711	125608711	MTND4LP1	+
chrX	125604865	125608865	AL359973.1	-
chrX	125604868	125608868	MTND4P24	+
chrX	131621996	131625996	MBNL3	-
chrX	133928819	133932819	FAM122C	+
chrX	133929262	133933262	FAM122B	-
chrX	152243978	152247978	PNMA6D	-
chrY	295690	299690	PPP2R3B	-
chrY	1459617	1463617	SLC25A6	-
chrY	1520655	1524655	ASMTL	-
chrY	1658486	1662486	AKAP17A	+
chrY	2475389	2479389	CD99P1	+
chrY	59211962	59215962	VAMP7	+
