# Supplementary material for: Identification of G4-regulated immune-related drug targets for prostate cancer based on G4 screen and machine learning
Source: Front Immunol. 2026 Jun 10;17:1806289. doi: 10.3389/fimmu.2026.1806289 (PMC13291070; doi:10.3389/fimmu.2026.1806289)
Supplement: Supplementary file 3 [file Table2.xlsx]

## Sheet: Enriched items for 1289 genes
Pathways in cancer	Database	ID	Input number	Background number	P-Value	Corrected P-Value	Input	Hyperlink			GO Terms	Database	ID	Input number	Background number	P-Value	Corrected P-Value	Input	Hyperlink
Metabolism of proteins	Reactome	R-HSA-392499	92	2012	3.09805e-10	1.91576e-07	TRIM13|ISL1|ANK3|LRRC49|ASB1|ADAMTS1|NTNG2|THRB|COMMD7|GNG12|INHBB|B3GALTL|RNF135|EIF3CL|COG6|RPL17|TSPAN5|GATA6|ROR1|NPL|SOCS6|APP|MRPL46|UBB|GNAO1|GORASP1|COPS6|UBE2D1|UBE2L3|TMEM132A|EXOSC7|RPL7A|TUBA1C|USP47|CMAS|FBXL14|TNKS2|B4GALT6|TCF4|UBE2E1|IGFBP2|IGFBP3|HIST2H3C|UBA3|HIST2H3A|GALNT7|MRPL9|KLHL42|FBXO32|ACTR8|POMT1|GFPT2|BTBD6|RTN4RL1|GALNT3|GAS6|KLHL20|MSRB3|ADAMTS15|RHOT1|SPSB1|GNAI1|A…	http://www.reactome.org/cgi-bin/eventbrowser_st_id?ST_ID=R-HSA-392499			protein binding	Gene Ontology	GO:0005515	473	11779	2.89151e-47	1.43043e-43	ELANE|IFT27|HSPA6|FKBP4|P4HA3|JPH1|HDDC2|SEMA4D|SAMD12|BLOC1S1|COMMD7|TMEM56|SCN4B|METTL17|IRX2|ARHGEF10|LARP6|ALOXE3|TRPV6|IQCE|GMIP|GATA6|CXCL12|NPL|TNKS2|PRPH|MPDZ|PRR16|CCDC117|CTBP2|PAIP2B|YBX3|ENOX1|HSD17B10|ELAVL2|RRP1B|NOVA1|ITGA3|ITGA5|UBE2D1|C1orf21|EMX1|ZG16B|RPL7A|KCNMA1|MRFAP1L1|TIPRL|FBXL14|SNX33|ALPK1|FOXJ2|KCNQ4|KCNQ1|HIST2H3C|TIFA|DLG5|CBY1|GSTO2|VASH2|ATAD5|SFT2D2|TP53I13|ERMP1|…	http://amigo.geneontology.org/amigo/term/GO:0005515
Post-translational protein modification	Reactome	R-HSA-597592	65	1412	1.14579e-07	4.04872e-05	RECK|TRIM13|KLHL20|GORASP1|COPS6|UBE2D1|ADAMTS15|UBE2L3|USP47|LRRC49|SPSB1|GALNT3|TMEM132A|ASB1|ADAMTS1|ZBTB16|NTNG2|KLHL42|TUBA1C|TUBA1A|THRB|COMMD7|CMAS|COPG2|FBXL14|RNF135|HIST2H2AA4|B3GALTL|PSMC1|TNKS2|FBXW4|B4GALT6|TTLL7|FBXO32|UBE2E1|COG6|IGFBP3|SOCS6|GOLM1|NUDT14|GALNT7|ROR1|RNF152|NPL|UBA3|HIST2H2AA3|GAS6|RAB25|USP13|OGT|APP|SKP1|GALNT18|SHISA5|ANK2|ANK3|UBB|ACTR8|POMT1|GFPT2|BTBD6|RTN4RL…	http://www.reactome.org/cgi-bin/eventbrowser_st_id?ST_ID=R-HSA-597592			nucleus	Gene Ontology	GO:0005634	224	5208	1.32059e-21	3.26647e-18	PLK2|USP13|PMAIP1|HSPA6|CKB|PPP2R3B|ISL1|PRKAG2|SAV1|IKBKB|SFMBT1|N4BP2L2|RCBTB1|SCRT2|CDK2AP1|WDFY1|FNDC8|FAM50B|NME1|PARD6G|BHLHE41|ARHGEF5|THRB|MPP6|ZFP2|GADD45G|ZNF783|ESRP1|ZNF267|MARVELD1|ZNF471|PTBP2|MBNL3|ZNF667|SP9|TSC1|CDKN2A|DDX3X|LARP6|RIMBP3C|SLC25A6|KLK3|MACROD2|PSMC1|GATA6|APBA1|CXCL12|ROR1|NKX6-1|UBA3|NME2|BARHL1|RBM47|PTPN13|PCGF6|MICAL3|FAT1|KPNA1|ZNF568|HIST2H2BD|HNRNPH1|GATAD1…	http://amigo.geneontology.org/amigo/term/GO:0005634
Axon guidance	Reactome	R-HSA-422475	33	549	9.31288e-07	0.000242478	RPS17|VLDLR|EPHA7|EPHA6|ENAH|EGFR|ITGA5|EPHA1|SEMA4D|SEMA6A|APH1B|RPL17|RPL7A|LHX4|TUBA1C|CACNB2|TUBA1A|ISL1|PSMC1|SCN4B|DPYSL4|EFNA5|GPC1|LDB1|CXCL12|PLXNA2|ARHGEF28|ANK2|ANK3|UBB|COL6A1|COL6A2|CACNB1	http://www.reactome.org/cgi-bin/eventbrowser_st_id?ST_ID=R-HSA-422475			plasma membrane	Gene Ontology	GO:0005886	199	4619	4.50131e-19	7.42267e-16	TLCD2|FLVCR2|HSPA6|GMIP|LRRC16A|SAV1|CHMP2B|LRFN2|LDLRAD3|SLC30A4|ATP2C1|SEMA4D|GPR37|DLG5|NTNG2|PARD6G|ARHGEF5|MPP6|GNG12|CDC42SE1|TSC1|PROKR1|SLC12A7|MICAL3|MARVELD1|SLC12A2|TRPV6|AQP5|DDX3X|SIRPA|WNK2|RTN4RL1|ENPP4|ENPP5|RAMP1|KCNAB3|KCNS3|HTR7|KCNN2|TSPAN5|CACNA2D2|TSPAN9|SMPDL3B|ADCY6|NIN|PTPN13|APP|GALR2|ATP8B1|JPH1|ULBP3|UBB|PLXNA2|MAPK10|TMEM47|WNT7B|ENOX1|HSD17B10|VLDLR|AFAP1L2|KCNG1|ENA…	http://amigo.geneontology.org/amigo/term/GO:0005886
@@Axon guidance	KEGG PATHWAY	hsa04360	13	181	0.000389091	0.0186877	SEMA6A|NTNG2|PARD6G|EPHA6|EFNA5|EPHA1|WNT4|EPHA7|PLXNA2|CXCL12|SEMA4D|ENAH|GNAI1	http://www.genome.jp/kegg-bin/show_pathway?hsa04360/hsa:2770%09red/hsa:6387%09red/hsa:55740%09red/hsa:285220%09red/hsa:5362%09red/hsa:84552%09red/hsa:10507%09red/hsa:2041%09red/hsa:2045%09red/hsa:1946%09red/hsa:84628%09red/hsa:54361%09red/hsa:57556%09red			cytosol	Gene Ontology	GO:0005829	211	5095	2.05317e-18	2.53926e-15	HECTD2|PSMC1|PMAIP1|HSPA6|CKB|PRKAG2|LRRC16A|SAV1|IKBKB|OSBPL1A|DOCK6|CRYL1|CDK2AP1|SMAD9|ASB1|BLOC1S1|PARD6G|ARHGEF4|ARHGEF5|MPP6|WASH3P|MICAL3|SLC12A2|MYB|RNF135|EIF3CL|IMP3|CDKN2A|DDX3X|CASZ1|PLK2|WNK2|LRRC7|SKP1|SERPINB8|RPL17|CHMP2B|GMIP|ALS2CL|NPL|KCTD10|NME1|NME2|PTPN13|EFR3A|APP|RAI14|ATP8B1|KPNA1|MAPK10|YBX3|DOCK9|AFAP1L2|RRP1B|ENAH|COPS6|KIF26A|UBE2D1|CRTC3|RASA4B|UBE2L3|ARL4C|RPL7A|AME…	http://amigo.geneontology.org/amigo/term/GO:0005829
Signal Transduction	Reactome	R-HSA-162582	99	2689	1.71227e-06	0.000423531	PRKAG2|SAV1|IKBKB|GPR37|ARHGEF4|CCDC88C|GNG12|TSC1|PROKR1|INHBB|MYB|ARHGEF10|RAMP1|HTR7|KLK3|IQCE|GMIP|CXCL12|ADCY6|PMF1-BGLAP|APP|GALR2|UBB|CTBP2|WNT7B|GPR161|GNAO1|ITGA3|DOCK7|UBE2D1|LAMB3|HIST2H3A|MAML3|TUBA1C|AMER1|TUBA1A|KSR2|TNKS2|TNS4|TCF4|ARHGEF35|PLCB4|ARHGAP10|RHOU|HIST2H3C|FGF9|DYNC2H1|CBY1|GALNT3|GPC1|HES5|ARHGEF5|SMAD9|HNRNPH1|RHOT1|PIK3AP1|GNAI1|NEURL1B|APH1B|SKP1|MECOM|ERCC6L|ESRP1…	http://www.reactome.org/cgi-bin/eventbrowser_st_id?ST_ID=R-HSA-162582			cytoplasm	Gene Ontology	GO:0005737	188	4624	1.57514e-15	1.55844e-12	PLK2|TRIM13|IFT27|HSPA6|ESPN|ISL1|PRKAG2|ELANE|MFHAS1|SAV1|IKBKB|CAP2|RCBTB1|LRRC49|SLC30A4|RANBP17|SMAD9|DLG5|ARHGEF5|CDC42SE1|TSC1|KLF4|MARVELD1|MARVELD3|TMCO1|MBNL3|DCLK2|FBXL14|IMP3|CDKN2A|DDX3X|LARP6|RIMBP3C|WNK2|SNTG2|ZNF365|KCNAB3|SERPINB8|RPL17|MTRNR2L2|CXCL12|NME1|CHMP2B|CLDN3|NIN|CNTLN|NME2|PTPN13|APP|PRPH|KPNA1|MAPK10|PAIP2B|YBX3|ELMO3|CCDC88C|HSD17B10|AFAP1L2|NOVA1|MED22|DOCK5|CRTC3|U…	http://amigo.geneontology.org/amigo/term/GO:0005737
Generic Transcription Pathway	Reactome	R-HSA-212436	53	1193	4.6007e-06	0.00103453	ZNF699|KCTD1|PMAIP1|PRKAG2|EGFR|ITGA5|UBE2D1|DYRK2|ZNF470|AUTS2|TSC1|ZNF124|MAML3|ZNF454|TFAP2C|THRB|ZFP2|ZNF267|ZNF471|PSMC1|ZNF510|HIST2H2AA3|HIST2H2AA4|ZNF667|TCF4|ZFP28|ZNF43|FBXO32|PLK2|E2F6|RGCC|GTF2H2|COL1A1|KLF4|IGFBP3|LDB1|HIST2H3C|HIST2H3A|CNOT2|RAD51D|MSX2|ROR1|TAF6|MYB|ZNF736|KCTD15|PCGF6|SKP1|ZNF544|UBB|ZNF568|BCL6|COX7C	http://www.reactome.org/cgi-bin/eventbrowser_st_id?ST_ID=R-HSA-212436			metal ion binding	Gene Ontology	GO:0046872	111	2298	1.31308e-13	1.08263e-10	ISL1|GLRX3|SCRT2|ATP2C1|LHX4|SLX1A|ZFP2|MICAL3|ZNF471|ZNF470|TRPV6|ZNF667|SP9|ZNF43|EXT2|ENPP4|ENPP5|ZNF365|GMIP|CACNA2D2|ADCY6|NME2|STEAP4|PCGF6|RNF180|ZNF568|CYB561|ZNF699|FOXP1|GNAO1|GORASP1|ITGA3|ITGA5|PHF21B|RASA4B|NPTX2|NT5M|ZNF454|LIMCH1|KCNMA1|HDDC2|ZIC2|RNF135|ZNF287|ZNF510|TNKS2|ZBTB34|B4GALT6|ZFP28|RHOU|IGFBP3|ZBTB10|GALNT7|ERMP1|WIZ|POMT1|ZNF358|PRDM9|ZNF507|SMAD9|JAZF1|POLI|NEURL1B|Z…	http://amigo.geneontology.org/amigo/term/GO:0046872
Ribosome biogenesis in eukaryotes	KEGG PATHWAY	hsa03008	12	105	1.08498e-05	0.00206438	BMS1|GNL3L|RNA5S6|SNORD3B-1|SNORD3B-2|RPP25L|RNA5S9|RNA5S8|RNA5S5|RNA5S12|SNORD3C|SNORD3A	http://www.genome.jp/kegg-bin/show_pathway?hsa03008/hsa:100169756%09red/hsa:100169757%09red/hsa:54552%09red/hsa:780852%09red/hsa:100169759%09red/hsa:100169763%09red/hsa:780853%09red/hsa:100169760%09red/hsa:9790%09red/hsa:780851%09red/hsa:138716%09red/hsa:26851%09red			nucleoplasm	Gene Ontology	GO:0005654	143	3630	7.28647e-11	5.14945e-08	TM2D1|USP13|PPP2R3B|GMIP|LRRC16A|SFMBT1|JPH1|CDK2AP1|SLX1A|ARHGEF5|THRB|MPP6|ESRP1|MICAL3|ZNF470|MYB|METTL17|VSIG10L|PRKAG2|DDX3X|CASZ1|LRRC7|LDB1|MACROD2|PSMC1|GATA6|ROR1|KCTD10|NIN|PCGF6|PTPN13|RAI14|ATP8B1|MRPL46|KPNA1|HNRNPH1|GATAD1|FOXP1|ELAVL2|RRP1B|NOVA1|MED22|COPS6|UBE2D1|CRTC3|UBE2L3|KLHDC2|EXOSC7|BMS1|MAML3|USP47|CMAS|ZIC2|ZBTB34|TCF4|FOXJ2|UBB|UBE2E1|EPN3|MAP1S|HIST2H3C|CBY1|TAF6|CXXC5…	http://amigo.geneontology.org/amigo/term/GO:0005654
Antigen processing: Ubiquitination & Proteasome degradation	Reactome	R-HSA-983168	21	308	1.53561e-05	0.00281359	HECTD2|FBXL14|UBA3|BTBD6|KLHL20|SH3RF1|UBE3B|FBXO32|SKP1|UBE2E1|UBE2D1|KLHL42|ASB1|HERC5|UBE2L3|UBB|PSMC1|SPSB1|UBE2E2|FBXW4|ZBTB16	http://www.reactome.org/cgi-bin/eventbrowser_st_id?ST_ID=R-HSA-983168			extracellular exosome	Gene Ontology	GO:0070062	91	2085	3.50038e-09	1.92404e-06	ELANE|HSPA6|CKB|LRRC16A|CHMP2B|OSBPL1A|N4BP2L2|TSPO|MPP6|GNG12|SLC12A2|AQP5|DDX3X|EXT2|SIRPA|CRYL1|ENPP4|SERPINB8|KLK3|CXCL12|NKX6-1|SMPDL3B|NME1|NME2|PTPN13|APP|PRPH|FAT1|UBB|WNT7B|ITGA3|GGCT|ICOSLG|TMEM132A|ZG16B|NEBL|AHNAK|CEL|CAP2|PCLO|NUDT5|EPN3|CROCC|IGFBP2|HIST2H3C|BLVRA|GALNT7|DYNC2H1|GALNT3|GSTO2|TUBA1A|SFT2D2|WIZ|RTN4RL1|GAS6|MYO1C|CD9|GNAI1|WFDC2|DDTL|HSPA12A|HIST2H2AA3|LAMP2|DUT|CNTLN…	http://amigo.geneontology.org/amigo/term/GO:0070062
Immune System	Reactome	R-HSA-168256	77	2096	2.79959e-05	0.00421836	HECTD2|ELANE|NPDC1|CYFIP1|KLHL20|CYFIP2|NME1-NME2|ENAH|EGFR|KIF26A|UBE2D1|IKBKB|OSBPL1A|MAPK10|UBE2L3|NLRC5|SPSB1|ICOSLG|IL24|PIK3AP1|HSPA6|HIST2H3A|BCL6|ASB1|ZBTB16|CANT1|CEBPD|TUBA1C|TUBA1A|UBE3B|PPAPDC1B|PEA15|FBXL14|LPCAT1|PSMC1|KSR2|FBXW4|BOLA2B|RNF135|TIFA|DDX3X|UBB|SIRPA|SH3RF1|ENPP4|UBE2E1|PRKCD|RHOU|UBE2E2|IRF5|SIGIRR|HERC5|LAMP2|FGF9|DUSP4|RASA4|LCP1|ROR1|RASA3|FBXO32|BTBD6|NME2|VAMP7|T…	http://www.reactome.org/cgi-bin/eventbrowser_st_id?ST_ID=R-HSA-168256			actin binding	Gene Ontology	GO:0003779	25	266	8.84728e-09	4.37675e-06	MESDC1|KLHL20|TMOD2|ENAH|OPHN1|IMPACT|LIMCH1|GMFB|KCNMA1|CAP2|PXK|WASH3P|MICAL3|TNS4|MAP1B|SNTG2|CROCC|SERPINB8|MAP1S|LCP1|FHDC1|VASH2|RAI14|PFN3|MLPH	http://amigo.geneontology.org/amigo/term/GO:0003779
Alzheimer disease-amyloid secretase pathway	PANTHER	P00003	9	63	2.81394e-05	0.00421836	APH1B|BACE2|APBA1|CACNB2|APP|PRKCD|CHRNA7|MAPK10|CACNB1	http://www.pantherdb.org/pathway/pathwayDiagram.jsp?catAccession=P00003			synapse	Gene Ontology	GO:0045202	31	420	3.04259e-08	1.36834e-05	RIMBP3|CHRNB2|RPS17|RASD2|TMOD2|ARL8B|NOVA1|EGFR|ITGA5|CYFIP1|CYFIP2|RPL7A|CACNB1|CEL|SLC12A7|PRIMA1|PCLO|CADM2|ENAH|MAP1B|RIMBP3B|RIMBP3C|LRRC7|GPC1|CHRNA7|DTNA|APBA1|HTR7|APP|NLGN1|MAP1S	http://amigo.geneontology.org/amigo/term/GO:0045202
Neuronal System	Reactome	R-HSA-112316	24	402	3.04915e-05	0.0043658	KCNG1|PRKAG2|LRFN2|GNAI1|TUBA1C|CACNB2|TUBA1A|CHRNB2|KCNMA1|GNG12|KCNS3|SLC6A11|ARL6IP5|KCND3|NLGN1|KCNQ4|KCNAB3|KCNQ1|KCNN2|CACNA2D2|ADCY6|APBA1|SLC1A1|CACNB1	http://www.reactome.org/cgi-bin/eventbrowser_st_id?ST_ID=R-HSA-112316			integral component of membrane	Gene Ontology	GO:0016021	133	3643	3.44786e-08	1.42138e-05	TLCD2|FLVCR2|TRIM13|BRI3BP|PTPRE|MFSD2A|LDLRAD3|TMEM185B|ATP2C1|CERS2|GPR180|ARHGEF4|SUSD4|MARVELD1|MARVELD3|TMEM56|RNASEK|VSIG10L|AQP5|EXT2|KIAA1244|ENPP4|ENPP5|SLC25A6|FAM69A|TMEM229A|ELFN2|PRRG4|GPR161|APP|RNF180|GALR2|JPH1|TMEM47|SLC22A15|VLDLR|KCNG1|GLIPR1L2|SLC30A4|ICOSLG|TMEM132A|PTGFRN|CYP2U1|OR2A9P|SLC9A2|CYB561|CEL|KCNMA1|PVRL1|DNAJB14|CLDN3|TMEM75|B4GALT6|TMEM125|TMEM99|IGSF9B|KCNQ4|KC…	http://amigo.geneontology.org/amigo/term/GO:0016021
RNA Polymerase II Transcription	Reactome	R-HSA-73857	54	1316	3.0888e-05	0.0043658	ZNF699|KCTD1|PMAIP1|PRKAG2|EGFR|ITGA5|UBE2D1|DYRK2|ZNF470|AUTS2|TSC1|ZNF124|MAML3|ZNF454|TFAP2C|THRB|ZFP2|ZNF267|ZNF471|PSMC1|ZNF510|HIST2H2AA3|HIST2H2AA4|ZNF667|TCF4|ZFP28|ZNF43|FBXO32|PLK2|E2F6|RGCC|GTF2H2|COL1A1|KLF4|IGFBP3|LDB1|HIST2H3C|HIST2H3A|CNOT2|RAD51D|MSX2|ROR1|SKP1|TAF6|MYB|ZNF736|KCTD15|PCGF6|PHAX|ZNF544|UBB|ZNF568|BCL6|COX7C	http://www.reactome.org/cgi-bin/eventbrowser_st_id?ST_ID=R-HSA-73857			negative regulation of transcription by RNA polymerase II	Gene Ontology	GO:0000122	46	832	7.27633e-08	2.76892e-05	KCTD1|SMAD9|ISL1|JAZF1|UBE2D1|N4BP2L2|MAPK10|MAP2K5|SCRT2|SEMA4D|IMPACT|SIM2|GFI1B|ZBTB16|WWC3|BHLHE41|TFAP2C|THRB|KLF4|KLF2|CNOT2|MSX2|NKX6-1|IRX2|TCF4|IGBP1|H1F0|UBB|LDB1|FGF9|GATA6|CTBP2|HOXB13|E2F6|MYB|CXXC5|ELANE|EMX1|RPL17|YBX3|PRDM2|ZNF568|HES2|BCL6|HES5|FOXC1	http://amigo.geneontology.org/amigo/term/GO:0000122
Neddylation	Reactome	R-HSA-8951664	17	232	4.20676e-05	0.00533396	FBXO32|UBA3|ASB1|ZBTB16|SKP1|COPS6|COMMD7|UBE2D1|KLHL42|SOCS6|FBXL14|UBB|PSMC1|SPSB1|BTBD6|FBXW4|KLHL20	http://www.reactome.org/cgi-bin/eventbrowser_st_id?ST_ID=R-HSA-8951664			identical protein binding	Gene Ontology	GO:0042802	66	1456	1.55445e-07	5.12658e-05	MESDC1|KCTD1|CCDC88C|SAT1|EGFR|SAV1|IKBKB|CORO1B|FOXP1|HNRNPH1|CAP2|ICOSLG|BIN1|PIK3AP1|BCL6|SNX16|ZBTB16|CEBPD|UBQLN2|TUBA1A|CEL|BMP1|MRFAP1L1|CBY1|PVRL1|RNF135|RASEF|ROPN1|SNX33|CLDN3|PLXNA2|HAS3|FOXJ2|AQP5|NLGN1|MINA|UCK2|NUDT5|MCM6|MAP1S|UBA3|NUDT14|LCP1|ALS2CL|TSPO|CTNNA1|NME1|GSTO2|NPL|KCTD10|SDSL|KCTD15|NME2|IAH1|MICALL1|PKD2|APP|SERPINB8|OXCT1|MIEF1|COL1A1|GLRX3|RILPL2|IRF5|SLC1A1|PPCS	http://amigo.geneontology.org/amigo/term/GO:0042802
Developmental Biology	Reactome	R-HSA-1266738	46	1082	5.36966e-05	0.00577034	RPS17|VLDLR|EPHA7|EPHA6|ENAH|MED22|EGFR|ITGA5|EPHA1|ST14|MYB|SEMA4D|KRT80|APH1B|RPL17|RPL7A|LHX4|MAML3|CEBPD|TUBA1C|CACNB2|TUBA1A|KLF4|ISL1|PSMC1|HIST2H2AA3|HIST2H2AA4|DPYSL4|EFNA5|GPC1|LDB1|HIST2H3C|HIST2H3A|CXCL12|CTNNA1|NKX6-1|SCN4B|PLXNA2|SEMA6A|ARHGEF28|ANK2|ANK3|UBB|COL6A1|COL6A2|CACNB1	http://www.reactome.org/cgi-bin/eventbrowser_st_id?ST_ID=R-HSA-1266738			ATP binding	Gene Ontology	GO:0005524	66	1463	1.83205e-07	5.66448e-05	ATP10D|MKI67|EHD3|HSPA6|CKB|EPHA7|EPHA6|CDK20|MYO1C|KIF26A|EPHA1|UBE2D1|IKBKB|DYRK2|MAPK10|UBE2L3|MAP2K5|NLRC5|CBWD3|ATP2C1|CAMK1D|BMS1|ERCC6L|MLH3|PXK|ITPKB|HSPA12A|DCLK2|ALPK1|HELLS|TTLL7|PRKAG2|DDX3X|CBWD2|PLK2|SUPV3L1|WNK2|ATP10A|UCK2|UBE2E1|PRKCD|KATNAL2|CKMT1A|MCM6|MAST4|UBA3|PSMC1|RAD51D|DYNC2H1|UBE2E2|ADCY6|AK8|NME1|NME2|DNAH5|ATAD5|AK1|AK4|MLTK|BBS10|ATP8B1|DDX12P|ACTR8|EGFR|PPCS|SLFN5	http://amigo.geneontology.org/amigo/term/GO:0005524
Pathways in cancer	KEGG PATHWAY	hsa05200	28	530	5.45229e-05	0.00577034	PMAIP1|TCF4|ITGA3|EGFR|IKBKB|MAPK10|LAMB3|GNAI1|ZBTB16|SKP1|MECOM|GNG12|GADD45G|JAG2|PDGFA|CDKN2A|PLCB4|KLK3|FGF9|CXCL12|CTNNA1|GSTO2|ADCY6|WNT4|CTBP2|IL15RA|HES5|WNT7B	http://www.genome.jp/kegg-bin/show_pathway?hsa05200/hsa:3601%09red/hsa:3914%09red/hsa:5366%09red/hsa:388585%09red/hsa:354%09red/hsa:6934%09red/hsa:7477%09red/hsa:6387%09red/hsa:2254%09red/hsa:2122%09red/hsa:5602%09red/hsa:1488%09red/hsa:1956%09red/hsa:3551%09red/hsa:3675%09red/hsa:5154%09red/hsa:5332%09red/hsa:3714%09red/hsa:6500%09red/hsa:10912%09red/hsa:54361%09red/hsa:55970%09red/hsa:2770%09re…			perinuclear region of cytoplasm	Gene Ontology	GO:0048471	40	697	2.09727e-07	6.10305e-05	CYFIP1|KLHL20|CYFIP2|ITGA3|EGFR|NCS1|CORO1B|SLC5A1|DOCK6|EHD3|CDK2AP1|TSC1|GALNT3|INHBB|RASEF|SEZ6|TNKS2|NOS1AP|NET1|MAP1B|SH3RF1|COPS6|PRKCD|EPN3|MAP1S|HERC5|MOB2|PTGES|NME1|LCP1|APBA1|VAMP7|NME2|APP|CABP1|ACKR3|FAT1|YBX3|CKAP4|MLPH	http://amigo.geneontology.org/amigo/term/GO:0048471
Factors involved in megakaryocyte development and platelet production	Reactome	R-HSA-983231	14	168	5.48223e-05	0.00577034	DOCK9|EHD3|TUBA1C|DOCK6|TUBA1A|LRRC16A|KIF26A|DOCK5|DOCK7|CABLES1|HIST2H3C|HIST2H3A|GATA6|MYB	http://www.reactome.org/cgi-bin/eventbrowser_st_id?ST_ID=R-HSA-983231			postsynaptic density	Gene Ontology	GO:0014069	21	251	7.8963e-07	0.000217017	CHMP2B|KCND3|DLG5|NLGN1|ANKS1B|LRRC7|MAP1B|CAP2|NCS1|MAP2|SERPINB8|RPL17|PCLO|GPR123|KPNA1|NETO1|IGSF9B|CABP1|MPDZ|PLCB4|TSC1	http://amigo.geneontology.org/amigo/term/GO:0014069
Signaling by Rho GTPases	Reactome	R-HSA-194315	25	449	6.13633e-05	0.00614136	ERCC6L|CYFIP1|CYFIP2|RHOT1|TUBA1C|TUBA1A|ARHGEF5|OPHN1|HIST2H2AA3|HIST2H2AA4|ARHGEF10|ARHGEF35|ROPN1|PRKCD|RHOU|KLK3|HIST2H3C|HIST2H3A|GMIP|CTNNA1|PMF1-BGLAP|PMF1|ARHGAP10|ARHGEF4|ARHGEF26	http://www.reactome.org/cgi-bin/eventbrowser_st_id?ST_ID=R-HSA-194315			dendrite	Gene Ontology	GO:0030425	27	420	2.79939e-06	0.000659455	KLHL20|CKB|EPHA7|GNAO1|PLK2|KCND3|SAV1|MAP2|TTLL7|PLCB4|IGSF9|PVRL1|KNDC1|MPDZ|MAP1B|IGSF9B|NLGN1|NCS1|HTR7|MAP1S|GLRX3|ERO1L|NIN|ANK3|KPNA1|SLC1A1|MLPH	http://amigo.geneontology.org/amigo/term/GO:0030425
Class I MHC mediated antigen processing & presentation	Reactome	R-HSA-983169	22	370	6.80128e-05	0.00647038	HECTD2|KLHL20|UBE2D1|IKBKB|UBE2L3|SPSB1|ASB1|ZBTB16|SKP1|UBE3B|FBXL14|PSMC1|FBXW4|UBB|SH3RF1|UBE2E1|UBE2E2|HERC5|UBA3|KLHL42|FBXO32|BTBD6	http://www.reactome.org/cgi-bin/eventbrowser_st_id?ST_ID=R-HSA-983169			positive regulation of apoptotic process	Gene Ontology	GO:0043065	23	335	5.52708e-06	0.0011888	PMAIP1|CAMK1D|RRP1B|SAV1|ZMAT3|BIN1|APH1B|ZBTB16|ARHGEF4|ARHGEF5|KCNMA1|GADD45G|GAL|DDX3X|USP27X|ARL6IP5|IGFBP3|TSPO|IRF5|MLTK|UBB|BCL6|ARHGEF26	http://amigo.geneontology.org/amigo/term/GO:0043065
De novo purine biosynthesis	PANTHER	P02738	6	28	8.76077e-05	0.0075284	AK8|NME1|NME2|NME1-NME2|AK1|AK4	http://www.pantherdb.org/pathway/pathwayDiagram.jsp?catAccession=P02738			positive regulation of stress fiber assembly	Gene Ontology	GO:0051496	9	52	7.10763e-06	0.00146506	ARHGEF10|LIMCH1|ARHGEF5|LRRC16A|EPHA1|WNT4|RGCC|SH3PXD2B|TSC1	http://amigo.geneontology.org/amigo/term/GO:0051496
Interconversion of nucleotide di- and triphosphates	Reactome	R-HSA-499943	6	28	8.76077e-05	0.0075284	AK8|NME1|NME2|NME1-NME2|AK1|AK4	http://www.reactome.org/cgi-bin/eventbrowser_st_id?ST_ID=R-HSA-499943			lamellipodium	Gene Ontology	GO:0030027	16	185	1.07787e-05	0.00206438	DDX3X|NME2|VAMP7|SH3RF1|PTPN13|PKD2|ENAH|CEL|LRRC16A|MCC|CORO1B|FAT1|WASH3P|CYFIP1|CTNNA1|TSC1	http://amigo.geneontology.org/amigo/term/GO:0030027
Metabolism of nucleotides	Reactome	R-HSA-15869	10	95	0.000109077	0.008157	AK8|NT5M|NME1|NME2|LHPP|NME1-NME2|AK1|UCK2|NUDT5|AK4	http://www.reactome.org/cgi-bin/eventbrowser_st_id?ST_ID=R-HSA-15869			voltage-gated potassium channel activity	Gene Ontology	GO:0005249	9	60	1.98662e-05	0.00350993	KCND3|KCNG1|KCNQ4|KCNS3|KCNMA1|KCNAB3|KCNQ1|LRRC26|PKD2	http://amigo.geneontology.org/amigo/term/GO:0005249
Human papillomavirus infection	KEGG PATHWAY	hsa05165	20	330	0.000112377	0.00817543	TCF4|WNT4|MAML3|TNFRSF1A|PPP2R3B|ITGA3|EGFR|ITGA5|HES5|IKBKB|PARD6G|TSC1|COL1A1|COL6A1|PSMC1|LAMB3|COL6A2|HES2|ITGA7|WNT7B	http://www.genome.jp/kegg-bin/show_pathway?hsa05165/hsa:3551%09red/hsa:3675%09red/hsa:3679%09red/hsa:1291%09red/hsa:1292%09red/hsa:7477%09red/hsa:84552%09red/hsa:3678%09red/hsa:3914%09red/hsa:28227%09red/hsa:388585%09red/hsa:54361%09red/hsa:1277%09red/hsa:54626%09red/hsa:1956%09red/hsa:7132%09red/hsa:6934%09red/hsa:7248%09red/hsa:5700%09red/hsa:55534%09red			DNA binding	Gene Ontology	GO:0003677	51	1209	2.59568e-05	0.00421836	ZNF699|MKI67|HIST2H2BD|HIST2H2BC|SCRT2|ZNF43|SIM2|ZNF829|CERS2|ZBTB16|MECOM|TFAP2C|ERCC6L|THRB|ZFP2|ZNF783|ZNF267|ZIC2|KLF2|ZNF471|ZNF287|ZNF510|HIST2H2AA3|ZNF667|ASH1L|ZFP28|DDX3X|CASZ1|E2F6|ZFP36L1|GTF2IRD2|ZBTB10|HIST2H3C|ZNF470|C11orf85|RAD51D|ZNF507|ROR1|TAF6|NME2|PCGF6|ATAD5|APP|ZNF717|ZNF124|ZNF544|MAP1S|DDX12P|SUPV3L1|ZNF358|FOXC1	http://amigo.geneontology.org/amigo/term/GO:0003677
pyrimidine deoxyribonucleotides de novo biosynthesis	BioCyc	PWY-7184	5	19	0.000151564	0.0101323	NME1-NME2|CANT1|DUT|NME1|NME2	http://biocyc.org/HUMAN/NEW-IMAGE?type=NIL&object=PWY-7184			benzodiazepine receptor binding	Gene Ontology	GO:0030156	4	5	2.66357e-05	0.00421836	RIMBP3|TSPO|RIMBP3B|RIMBP3C	http://amigo.geneontology.org/amigo/term/GO:0030156
Gene expression (Transcription)	Reactome	R-HSA-74160	55	1448	0.000179714	0.0112538	ZNF699|KCTD1|PIWIL4|PMAIP1|PRKAG2|EGFR|ITGA5|UBE2D1|DYRK2|ZNF470|AUTS2|TSC1|ZNF124|MAML3|ZNF454|TFAP2C|THRB|ZFP2|ZNF267|ZNF471|PSMC1|ZNF510|HIST2H2AA3|HIST2H2AA4|ZNF667|TCF4|ZFP28|ZNF43|FBXO32|PLK2|E2F6|RGCC|GTF2H2|COL1A1|KLF4|IGFBP3|LDB1|HIST2H3C|HIST2H3A|CNOT2|RAD51D|MSX2|ROR1|SKP1|TAF6|MYB|ZNF736|KCTD15|PCGF6|PHAX|ZNF544|UBB|ZNF568|BCL6|COX7C	http://www.reactome.org/cgi-bin/eventbrowser_st_id?ST_ID=R-HSA-74160			GTP binding	Gene Ontology	GO:0005525	23	373	2.7683e-05	0.00421836	IFT27|EHD3|RASD2|ARL8B|GNAO1|MFHAS1|RHOT1|RABL5|ARL4C|RANBP17|GNAI1|BMS1|GNL3L|TUBA1C|TUBA1A|ARHGEF5|GPN2|RASEF|RHOU|RAB25|NIN|NME1|AK4	http://amigo.geneontology.org/amigo/term/GO:0005525
Signaling by NOTCH2	Reactome	R-HSA-1980145	6	33	0.000193612	0.0114776	NEURL1B|APH1B|MAML3|UBB|JAG2|HES5	http://www.reactome.org/cgi-bin/eventbrowser_st_id?ST_ID=R-HSA-1980145			positive regulation of transcription by RNA polymerase II	Gene Ontology	GO:0045944	49	1159	3.5317e-05	0.00483299	AUTS2|SMAD9|TCF4|RRP1B|ISL1|EGFR|UBB|IKBKB|CRTC3|MAP2K5|NLRC5|LRP5L|LHX4|MAML3|GRHL2|CEBPD|TFAP2C|THRB|GAL|KLF2|MYB|MORF4L2|KLF9|SP9|FOXJ2|DDX3X|PYGO1|E2F6|RGCC|KLF4|IRF5|LDB1|GATA6|ROR1|NKX6-1|TAF6|BARHL1|NME2|TNFRSF1A|PKD2|APP|GALR2|BCL9|PRDM2|OGT|CTBP2|ASH1L|HES5|FOXC1	http://amigo.geneontology.org/amigo/term/GO:0045944
Signaling by NOTCH3	Reactome	R-HSA-9012852	7	48	0.000194889	0.0114776	NEURL1B|APH1B|MAML3|EGFR|UBB|JAG2|HES5	http://www.reactome.org/cgi-bin/eventbrowser_st_id?ST_ID=R-HSA-9012852			DNA-binding transcription factor activity, RNA polymerase II-specific	Gene Ontology	GO:0000981	40	874	3.61473e-05	0.00483299	FOXP1|SMAD9|TCF4|ISL1|ASH1L|SIM2|LHX4|GRHL2|CEBPD|BHLHE41|TFAP2C|THRB|KLF4|ZIC2|KLF2|MSX2|NKX6-1|ZBTB34|KLF9|IRX2|SP9|FOXJ2|YBX3|ZFP36L1|GTF2IRD2|GATA6|FOXB2|ROR1|HOXB13|E2F6|MYB|IRF5|BARHL1|EMX1|DUX4L3|DUX4L2|PRDM2|HES2|HES5|FOXC1	http://amigo.geneontology.org/amigo/term/GO:0000981
Disease	Reactome	R-HSA-1643685	43	1049	0.000198737	0.0115665	RPS17|EGFR|UBB|IKBKB|SLC5A1|ADAMTS15|CD9|PIK3AP1|NEURL1B|APH1B|RPL7A|ADAMTS1|MAML3|SKP1|AMER1|ESRP1|CYP2U1|JAG2|PSMC1|KSR2|TNKS2|TCF4|CDKN2A|EXT2|GTF2H2|SLC25A6|B3GALTL|CHMP2B|RPL17|FGF9|RASA4|CHST3|RASA3|TAF6|SLC22A18|GPC1|APP|SLC1A1|KPNA1|POMT1|CTBP2|HES5|GALNT3	http://www.reactome.org/cgi-bin/eventbrowser_st_id?ST_ID=R-HSA-1643685			Golgi apparatus	Gene Ontology	GO:0005794	44	1002	3.81519e-05	0.00496677	IFT27|KLHL20|GORASP1|ITGA5|SGMS2|ATP2C1|TMEM132A|PTGFRN|GALNT7|TSPO|NLGN1|ICA1|FUT4|COPG2|LPCAT1|SLC35E2|ASH1L|H1F0|RMDN2|EXT2|SH3RF1|KCNS3|ZDHHC3|NCS1|GOLM1|ZDHHC21|ZDHHC23|DYNC2H1|GALNT3|BACE2|FHDC1|APBA1|PMF1|BMP1|PKD2|APP|GAL|GALNT18|COL26A1|ATP8B1|ANK3|PRDM2|COL1A1|BCL6	http://amigo.geneontology.org/amigo/term/GO:0005794
Metabolism	Reactome	R-HSA-1430728	72	2075	0.000265303	0.0144225	SAT1|HSD17B10|RPS17|HS3ST1|CKB|NME1-NME2|CHPF2|MED22|CKMT1A|CKMT1B|GGCT|OSBPL1A|SGMS2|GPD2|CRYL1|LPGAT1|PTGES|CYP2U1|GNAI1|RPL17|RPL7A|CERS2|KCNS3|ELOVL7|LHPP|CACNB2|MFSD2A|GNG12|ACAA2|ITPKB|FECH|PHOSPHO1|LPCAT1|PSMC1|SLC6A11|B4GALT6|NT5M|PRKAG2|PLCB4|EXT2|ALOXE3|SULT1A4|UCK2|SULT1A1|NUDT5|SULT1A3|GPC1|FXN|CACNA2D2|ZDHHC21|CHST3|TSPO|ROR1|GSTO2|ADCY6|AK8|SDSL|NME1|NME2|PTPN13|AK1|GLYATL1|OAZ3|AK4…	http://www.reactome.org/cgi-bin/eventbrowser_st_id?ST_ID=R-HSA-1430728			cell periphery	Gene Ontology	GO:0071944	8	51	4.31288e-05	0.00533396	ARHGEF5|NME2|ITGA3|CORO1B|INHBB|FUT4|SLC12A2|SLC1A1	http://amigo.geneontology.org/amigo/term/GO:0071944
Hemostasis	Reactome	R-HSA-109582	29	617	0.00027133	0.0145792	DOCK9|EHD3|ITGA3|LRRC16A|KIF26A|DOCK5|CAP2|CD9|GNAI1|TUBA1C|TUBA1A|KCNMA1|GNG12|DOCK7|CABLES1|MYB|SIRPA|DOCK6|PRKCD|ITGA5|GPC1|HIST2H3C|LAMP2|HIST2H3A|GATA6|SERPINB8|APP|COL1A1|GAS6	http://www.reactome.org/cgi-bin/eventbrowser_st_id?ST_ID=R-HSA-109582			locomotory behavior	Gene Ontology	GO:0007626	10	85	4.64945e-05	0.00560996	APH1B|APBA1|RASD2|ESPN|GNAO1|APP|CHRNB2|GMFB|OLFM2|NOVA1	http://amigo.geneontology.org/amigo/term/GO:0007626
Signaling by Interleukins	Reactome	R-HSA-449147	29	619	0.000285389	0.0150194	FGF9|EGFR|IKBKB|MAPK10|IL24|CEBPD|PEA15|DUSP4|KSR2|BOLA2B|SIGIRR|RHOU|HIST2H3C|TIFA|HIST2H3A|PSMC1|RASA4|LCP1|ROR1|RASA3|BOLA2|VAMP7|TNFRSF1A|PTPN13|APP|SKP1|UBB|BCL6|IL15RA	http://www.reactome.org/cgi-bin/eventbrowser_st_id?ST_ID=R-HSA-449147			neuron projection	Gene Ontology	GO:0043005	21	336	5.07302e-05	0.00577034	CHRNB2|IGSF9B|VAMP7|CYFIP2|PTPN13|EPHA6|LRRC7|DOCK7|EPHA1|MAP2|EPHA7|ANK2|ANK3|MAPK10|STON2|UBB|SLC12A2|CYFIP1|CHRNA7|SLC6A11|KCNN2	http://amigo.geneontology.org/amigo/term/GO:0043005
Gap junction	KEGG PATHWAY	hsa04540	9	88	0.000290537	0.0151095	PDGFA|ADCY6|PLCB4|TUBA1C|TUBA1A|EGFR|ADRB1|MAP2K5|GNAI1	http://www.genome.jp/kegg-bin/show_pathway?hsa04540/hsa:2770%09red/hsa:5154%09red/hsa:5332%09red/hsa:84790%09red/hsa:153%09red/hsa:5607%09red/hsa:112%09red/hsa:1956%09red/hsa:7846%09red			beta-catenin binding	Gene Ontology	GO:0008013	10	86	5.0891e-05	0.00577034	TCF4|DLG5|SKP1|AMER1|PTPRJ|CBY1|KLF4|BCL9|CTNNA1|ROR1	http://amigo.geneontology.org/amigo/term/GO:0008013
Signaling by WNT	Reactome	R-HSA-195721	19	329	0.00029321	0.0151095	HIST2H3A|PSMC1|TNKS2|PYGO1|TCF4|GNAO1|CCDC88C|GNG12|WNT4|SKP1|HIST2H3C|UBB|AMER1|BCL9|CTBP2|HIST2H2AA3|HIST2H2AA4|CBY1|WNT7B	http://www.reactome.org/cgi-bin/eventbrowser_st_id?ST_ID=R-HSA-195721			cell junction	Gene Ontology	GO:0030054	15	190	5.35153e-05	0.00577034	FAM115C|ARHGEF5|DLG5|CCDC88C|ENAH|LRRC7|EGFR|RAI14|CDC42SE1|MRPL46|C1orf172|SH3PXD2B|LCP1|CTNNA1|NET1	http://amigo.geneontology.org/amigo/term/GO:0030054
Purine metabolism	KEGG PATHWAY	hsa00230	11	130	0.00029746	0.0151705	ADCY6|AK8|NT5M|NME1|NME2|NME1-NME2|AK1|NUDT5|AK4|CANT1|ENPP4	http://www.genome.jp/kegg-bin/show_pathway?hsa00230/hsa:11164%09red/hsa:22875%09red/hsa:56953%09red/hsa:4831%09red/hsa:4830%09red/hsa:158067%09red/hsa:112%09red/hsa:654364%09red/hsa:203%09red/hsa:205%09red/hsa:124583%09red			nucleobase-containing small molecule interconversion	Gene Ontology	GO:0015949	6	26	6.12759e-05	0.00614136	AK8|NME1|NME2|AK1|AK4|DUT	http://amigo.geneontology.org/amigo/term/GO:0015949
Ribosome	KEGG PATHWAY	hsa03010	12	153	0.000307683	0.0155317	RNA5S6|RPS17|RPL7A|MRPS17|RPL17|RNA5S9|RNA5S8|MRPS11|RNA5S5|RPL17-C18orf32|RNA5S12|MRPL9	http://www.genome.jp/kegg-bin/show_pathway?hsa03010/hsa:51373%09red/hsa:100169756%09red/hsa:100169757%09red/hsa:64963%09red/hsa:6218%09red/hsa:100169763%09red/hsa:100169759%09red/hsa:6130%09red/hsa:65005%09red/hsa:6139%09red/hsa:100169760%09red/hsa:100526842%09red			molecular_function	Gene Ontology	GO:0003674	35	742	6.20715e-05	0.00614136	EPHA6|DIP2C|JPH1|RHOT1|LPGAT1|TMEM132A|ZG16B|IMPACT|ZDHHC23|SAMD12|NTNG2|CNPY4|GPN2|TMEM56|HSPA12A|HIST2H2AA3|KNDC1|TMEM125|PRRG4|RIMBP3C|ARL6IP5|FAM203A|FAM203B|ENO4|TSPAN9|ASMTL|SDSL|SFT2D2|TP53I13|SLC22A15|N4BP2L2|C2orf49|MRPL46|TMEM47|NPTX2	http://amigo.geneontology.org/amigo/term/GO:0003674
Adaptive Immune System	Reactome	R-HSA-1280218	33	748	0.000317171	0.0156905	HECTD2|NPDC1|KLHL20|ENAH|KIF26A|UBE2D1|IKBKB|OSBPL1A|UBE2L3|SPSB1|ICOSLG|PIK3AP1|ASB1|ZBTB16|SKP1|TUBA1C|TUBA1A|UBE3B|FBXL14|PSMC1|FBXW4|FBXO32|SH3RF1|UBE2E1|UBE2E2|HERC5|UBA3|KLHL42|ULBP3|UBB|COL1A1|BTBD6|PTPRJ	http://www.reactome.org/cgi-bin/eventbrowser_st_id?ST_ID=R-HSA-1280218			post-translational protein modification	Gene Ontology	GO:0043687	21	342	6.43353e-05	0.00624052	FBXL14|UBA3|ASB1|GAS6|KLHL20|IGFBP3|FBXW4|APP|SKP1|COPS6|KLHL42|SHISA5|SOCS6|GOLM1|FBXO32|PSMC1|SPSB1|BTBD6|TMEM132A|CKAP4|ZBTB16	http://amigo.geneontology.org/amigo/term/GO:0043687
Metabolic pathways	KEGG PATHWAY	hsa01100	53	1433	0.000428632	0.0199871	SAT1|HSD17B10|CKB|NME1-NME2|CHPF2|CKMT1A|CKMT1B|GGCT|P4HA3|SGMS2|BLVRA|FECH|CERS2|CEL|CMAS|ACAA2|ITPKB|CYP2U1|PHOSPHO1|LPCAT1|B4GALT6|PLCB4|EXT2|CRYL1|ENPP4|UCK2|NUDT5|ENO4|NT5M|PTGES|GALNT7|DUT|GALNT3|GSTO2|NPL|ADCY6|AK8|SDSL|NME1|NME2|AK1|GALNT18|AK4|ELOVL7|FUT4|OXCT1|CANT1|POMT1|UAP1L1|GFPT2|COX7C|PPCS|COX17	http://www.genome.jp/kegg-bin/show_pathway?hsa01100/hsa:10063%09red/hsa:1350%09red/hsa:11164%09red/hsa:644%09red/hsa:56953%09red/hsa:9331%09red/hsa:3707%09red/hsa:51809%09red/hsa:29956%09red/hsa:55907%09red/hsa:91373%09red/hsa:387712%09red/hsa:5332%09red/hsa:1159%09red/hsa:3028%09red/hsa:79993%09red/hsa:1056%09red/hsa:5019%09red/hsa:283208%09red/hsa:1854%09red/hsa:10585%09red/hsa:10449%09red/hsa:…			protein polyubiquitination	Gene Ontology	GO:0000209	18	267	6.97106e-05	0.00650676	HECTD2|RNF135|FBXO32|SKP1|UBE3B|UBE2E1|RNF180|UBE2D1|KLHL42|HERC5|UBE2L3|UBB|PSMC1|SPSB1|TNKS2|FBXW4|UBE2E2|FBXL14	http://amigo.geneontology.org/amigo/term/GO:0000209
De novo pyrimidine deoxyribonucleotide biosynthesis	PANTHER	P02739	4	13	0.000437283	0.02003	NME1-NME2|DUT|NME1|NME2	http://www.pantherdb.org/pathway/pathwayDiagram.jsp?catAccession=P02739			epithelial cell morphogenesis	Gene Ontology	GO:0003382	5	16	7.66335e-05	0.00702048	FAT1|RILPL2|CLDN3|GRHL2|RAB25	http://amigo.geneontology.org/amigo/term/GO:0003382
NOTCH3 Activation and Transmission of Signal to the Nucleus	Reactome	R-HSA-9013507	5	25	0.000455721	0.0203104	JAG2|APH1B|EGFR|UBB|NEURL1B	http://www.reactome.org/cgi-bin/eventbrowser_st_id?ST_ID=R-HSA-9013507			protein localization to plasma membrane	Gene Ontology	GO:0072659	13	152	7.84777e-05	0.00705871	ZDHHC3|EHD3|TNFRSF1A|CACNB2|GPR158|RAMP1|IKBKB|ANK2|ANK3|TSPAN5|ZDHHC23|EFR3A|GAS6	http://amigo.geneontology.org/amigo/term/GO:0072659
Signaling by Receptor Tyrosine Kinases	Reactome	R-HSA-9006934	23	458	0.000478919	0.0207428	CYFIP1|CYFIP2|ITGA3|EGFR|DOCK7|HNRNPH1|MAP2K5|LAMB3|APH1B|ESRP1|DUSP4|TNS4|PRKCD|FGF9|CXCL12|CTNNA1|GALNT3|SOCS6|UBB|COL1A1|COL6A1|COL6A2|PTPRJ	http://www.reactome.org/cgi-bin/eventbrowser_st_id?ST_ID=R-HSA-9006934			apoptotic process	Gene Ontology	GO:0006915	28	546	8.8265e-05	0.0075284	PMAIP1|CYFIP2|RRP1B|TCHP|SAV1|ZMAT3|IL24|SEMA6A|ZBTB16|PEA15|MECOM|GADD45G|EPHA7|RNF152|TNS4|ZFP36L1|SH3RF1|EFNA5|PRKCD|SLC25A6|IGFBP3|MAP1S|C19orf12|TAF6|OGT|PRUNE2|ELMO3|GAS6	http://amigo.geneontology.org/amigo/term/GO:0006915
Pyrimidine metabolism	KEGG PATHWAY	hsa00240	7	57	0.00050316	0.0207428	NT5M|NME1|NME2|NME1-NME2|UCK2|CANT1|DUT	http://www.genome.jp/kegg-bin/show_pathway?hsa00240/hsa:7371%09red/hsa:56953%09red/hsa:4831%09red/hsa:4830%09red/hsa:1854%09red/hsa:654364%09red/hsa:124583%09red			cytoskeleton	Gene Ontology	GO:0005856	23	406	9.33941e-05	0.00779501	TMOD2|ERC2|MYO1C|MFHAS1|LRRC26|DYRK2|CABP1|BIN1|PTPN21|CDC42SE1|PCLO|MARVELD1|ENAH|TNS4|ARL6IP5|SNTG2|FRMPD1|VASH2|PTPN13|RAI14|ANK2|PFN3|CKAP4	http://amigo.geneontology.org/amigo/term/GO:0005856
Signaling by NOTCH1 in Cancer	Reactome	R-HSA-2644603	7	57	0.00050316	0.0207428	NEURL1B|APH1B|MAML3|SKP1|UBB|JAG2|HES5	http://www.reactome.org/cgi-bin/eventbrowser_st_id?ST_ID=R-HSA-2644603			nucleoside diphosphate phosphorylation	Gene Ontology	GO:0006165	5	17	9.73834e-05	0.00779501	AK1|AK8|NME1|NME2|AK4	http://amigo.geneontology.org/amigo/term/GO:0006165
Constitutive Signaling by NOTCH1 PEST Domain Mutants	Reactome	R-HSA-2644606	7	57	0.00050316	0.0207428	NEURL1B|APH1B|MAML3|SKP1|UBB|JAG2|HES5	http://www.reactome.org/cgi-bin/eventbrowser_st_id?ST_ID=R-HSA-2644606			membrane	Gene Ontology	GO:0016020	74	2075	9.86084e-05	0.00779501	MKI67|GDAP1|RPS17|VLDLR|RECK|ARL8B|GNAO1|CHPF2|EGFR|OSBPL1A|DOCK9|HNRNPH1|RHOT1|ATP2C1|BIN1|CD9|PIK3AP1|TSC1|CMAS|RPL17|LPGAT1|CERS2|GNL3L|GRHL2|RPL7A|NET1|AHNAK|CYFIP2|MPP6|PVRL1|ERMP1|NBEA|ITPKB|COPG2|SLC12A2|CNOT2|SNX33|LPCAT1|ENPP4|CUZD1|ERCC6L|FAM49A|EXT2|SIRPA|ZDHHC3|ARL6IP5|DNAJB14|ADCY6|MFSD6|BACE2|STEAP1|LAMP2|PSMC1|ANKS1B|PTGES|GALNT7|GALNT3|NME1|ERO1L|VAMP7|SLC22A18|TNFRSF1A|PKD2|NIPAL…	http://amigo.geneontology.org/amigo/term/GO:0016020
Signaling by NOTCH1 HD+PEST Domain Mutants in Cancer	Reactome	R-HSA-2894858	7	57	0.00050316	0.0207428	NEURL1B|APH1B|MAML3|SKP1|UBB|JAG2|HES5	http://www.reactome.org/cgi-bin/eventbrowser_st_id?ST_ID=R-HSA-2894858			nucleoside triphosphate biosynthetic process	Gene Ontology	GO:0009142	4	8	9.92694e-05	0.00779501	AK1|AK8|NME2|AK4	http://amigo.geneontology.org/amigo/term/GO:0009142
Signaling by NOTCH1 PEST Domain Mutants in Cancer	Reactome	R-HSA-2644602	7	57	0.00050316	0.0207428	NEURL1B|APH1B|MAML3|SKP1|UBB|JAG2|HES5	http://www.reactome.org/cgi-bin/eventbrowser_st_id?ST_ID=R-HSA-2644602			mitochondrion transport along microtubule	Gene Ontology	GO:0047497	4	8	9.92694e-05	0.00779501	MAP1B|MAP1S|RHOT1|UBB	http://amigo.geneontology.org/amigo/term/GO:0047497
Constitutive Signaling by NOTCH1 HD+PEST Domain Mutants	Reactome	R-HSA-2894862	7	57	0.00050316	0.0207428	NEURL1B|APH1B|MAML3|SKP1|UBB|JAG2|HES5	http://www.reactome.org/cgi-bin/eventbrowser_st_id?ST_ID=R-HSA-2894862			neural tube development	Gene Ontology	GO:0021915	6	29	0.000103779	0.00802176	GRHL2|PKD2|ZFP36L1|PLXNA2|ZNF358|HES5	http://amigo.geneontology.org/amigo/term/GO:0021915
Cytokine Signaling in Immune system	Reactome	R-HSA-1280215	35	836	0.000527762	0.0214613	FGF9|EGFR|IKBKB|MAPK10|IL24|CEBPD|PEA15|PSMC1|KSR2|BOLA2B|TIFA|UBB|UBE2E1|PRKCD|RHOU|HERC5|UBA3|HIST2H3A|DUSP4|RASA4|LCP1|ROR1|RASA3|SIGIRR|BCL6|IRF5|VAMP7|TNFRSF1A|PTPN13|APP|SKP1|KPNA1|HIST2H3C|BOLA2|IL15RA	http://www.reactome.org/cgi-bin/eventbrowser_st_id?ST_ID=R-HSA-1280215			regulation of RNA splicing	Gene Ontology	GO:0043484	7	43	0.000105474	0.00802742	AKAP17A|RRP1B|AHNAK|ESRP1|HNRNPH1|PTBP2|MBNL3	http://amigo.geneontology.org/amigo/term/GO:0043484
superpathway of pyrimidine deoxyribonucleotides de novo biosynthesis	BioCyc	PWY-7211	5	26	0.000533605	0.0214613	NME1-NME2|CANT1|DUT|NME1|NME2	http://biocyc.org/HUMAN/NEW-IMAGE?type=NIL&object=PWY-7211			calcium ion transmembrane transport	Gene Ontology	GO:0070588	11	115	0.000110475	0.008157	STIM2|TRPV6|PKD2|CACNB1|CACNB2|NCS1|TMCO1|CACNA2D2|ATP2C1|TRPM1|GAS6	http://amigo.geneontology.org/amigo/term/GO:0070588
Arrhythmogenic right ventricular cardiomyopathy (ARVC)	KEGG PATHWAY	hsa05412	8	77	0.000567903	0.0217784	TCF4|CACNB2|CACNB1|ITGA3|ITGA5|ITGA7|CACNA2D2|CTNNA1	http://www.genome.jp/kegg-bin/show_pathway?hsa05412/hsa:3675%09red/hsa:782%09red/hsa:3678%09red/hsa:9254%09red/hsa:783%09red/hsa:3679%09red/hsa:1495%09red/hsa:6934%09red			nucleoside diphosphate kinase activity	Gene Ontology	GO:0004550	5	18	0.00012219	0.00863537	AK1|AK8|NME1|NME2|AK4	http://amigo.geneontology.org/amigo/term/GO:0004550
MAPK signaling pathway	KEGG PATHWAY	hsa04010	17	295	0.000611155	0.0231972	PDGFA|HSPA6|TNFRSF1A|MECOM|IKBKB|EFNA5|FGF9|GNG12|GADD45G|MLTK|MAPK10|MAP2K5|CACNB2|CACNA2D2|DUSP4|EGFR|CACNB1	http://www.genome.jp/kegg-bin/show_pathway?hsa04010/hsa:3551%09red/hsa:55970%09red/hsa:5154%09red/hsa:782%09red/hsa:783%09red/hsa:2254%09red/hsa:9254%09red/hsa:2122%09red/hsa:3310%09red/hsa:5607%09red/hsa:5602%09red/hsa:1946%09red/hsa:51776%09red/hsa:7132%09red/hsa:10912%09red/hsa:1846%09red/hsa:1956%09red			negative regulation of execution phase of apoptosis	Gene Ontology	GO:1900118	5	18	0.00012219	0.00863537	MTRNR2L3|MTRNR2L2|MTRNR2L1|MTRNR2L8|MTRNR2L12	http://amigo.geneontology.org/amigo/term/GO:1900118
Potassium Channels	Reactome	R-HSA-1296071	9	99	0.0006426	0.0240829	KCND3|KCNG1|KCNQ4|KCNAB3|KCNMA1|GNG12|KCNQ1|KCNN2|KCNS3	http://www.reactome.org/cgi-bin/eventbrowser_st_id?ST_ID=R-HSA-1296071			sarcolemma	Gene Ontology	GO:0042383	10	97	0.000127746	0.00879502	KCND3|AHNAK|SNTG2|ANK2|ANK3|DTNA|COL6A1|COL6A2|NOS1AP|CACNB1	http://amigo.geneontology.org/amigo/term/GO:0042383
Voltage gated Potassium channels	Reactome	R-HSA-1296072	6	43	0.0006891	0.0252517	KCND3|KCNG1|KCNQ4|KCNAB3|KCNQ1|KCNS3	http://www.reactome.org/cgi-bin/eventbrowser_st_id?ST_ID=R-HSA-1296072			cell-cell junction	Gene Ontology	GO:0005911	14	183	0.000128005	0.00879502	GRHL2|PKD2|APP|PTPRJ|ITGA5|SAV1|SLC5A1|FAT1|PDZD2|CTNNA1|STEAP1|TMEM47|CLDN3|PRKCD	http://amigo.geneontology.org/amigo/term/GO:0005911
Adrenaline,noradrenaline inhibits insulin secretion	Reactome	R-HSA-400042	5	28	0.000718853	0.0257693	CACNA2D2|CACNB2|ADCY6|GNG12|GNAI1	http://www.reactome.org/cgi-bin/eventbrowser_st_id?ST_ID=R-HSA-400042			regulation of transcription, DNA-templated	Gene Ontology	GO:0006355	35	773	0.000132548	0.00898241	ZNF699|ELAVL2|ZFP28|UBE2L3|SCRT2|AKAP17A|ZNF124|GFI1B|ZBTB16|ZNF454|ZNF783|ZNF267|ZNF471|ZNF470|ZNF510|MYB|ZNF667|H1F0|ZNF43|USP13|LDB1|CDCA7L|ZNF829|ROR1|ZNF736|ZNF717|ZNF713|ZNF544|PRDM9|PRDM2|ACTR8|GATAD1|WIZ|FOXC1|ZNF852	http://amigo.geneontology.org/amigo/term/GO:0006355
Ubiquitin proteasome pathway	PANTHER	P00060	6	44	0.000768685	0.0273264	UBE3B|UBE2E1|UBE2E2|UBA3|UBE2D1|UBE2L3	http://www.pantherdb.org/pathway/pathwayDiagram.jsp?catAccession=P00060			regulation of gene expression	Gene Ontology	GO:0010468	16	235	0.000155432	0.0102089	IMP3|FOXP1|GFI1B|ZBTB16|SIRPA|MECOM|NOVA1|ZFP36L1|PRDM9|MAPK10|YBX3|PRDM2|APBA1|TRIM44|APP|ZNF507	http://amigo.geneontology.org/amigo/term/GO:0010468
Oxytocin signaling pathway	KEGG PATHWAY	hsa04921	11	153	0.00105668	0.0339441	ADCY6|PLCB4|CAMK1D|GNAO1|CACNB1|PRKAG2|EGFR|MAP2K5|CACNB2|CACNA2D2|GNAI1	http://www.genome.jp/kegg-bin/show_pathway?hsa04921/hsa:51422%09red/hsa:2770%09red/hsa:5332%09red/hsa:2775%09red/hsa:782%09red/hsa:9254%09red/hsa:783%09red/hsa:5607%09red/hsa:112%09red/hsa:1956%09red/hsa:57118%09red			cell differentiation	Gene Ontology	GO:0030154	29	596	0.000156837	0.0102089	PIWIL4|SMAD9|EGFR|SFMBT1|ILDR2|BMP8A|SIM2|MECOM|BHLHE41|THRB|GADD45G|INHBB|ZIC2|JAG2|FOXB2|TTLL7|DDX3X|EXT2|NHSL1|FGF9|NKX6-1|BMP1|RAI14|MLTK|ARHGEF28|HES2|HES5|FOXC1|SLFN5	http://amigo.geneontology.org/amigo/term/GO:0030154
TCF dependent signaling in response to WNT	Reactome	R-HSA-201681	14	232	0.00118723	0.0362546	HIST2H3A|TCF4|TNKS2|PYGO1|AMER1|CCDC88C|WNT4|HIST2H3C|UBB|PSMC1|BCL9|HIST2H2AA3|HIST2H2AA4|CBY1	http://www.reactome.org/cgi-bin/eventbrowser_st_id?ST_ID=R-HSA-201681			cell morphogenesis	Gene Ontology	GO:0000902	9	81	0.000164472	0.0105668	CYFIP1|CYFIP2|UPK3A|CEL|CAP2|ARHGEF28|KLF2|SERPINB8|BCL6	http://amigo.geneontology.org/amigo/term/GO:0000902
Diseases of signal transduction	Reactome	R-HSA-5663202	19	374	0.00125976	0.0373177	NEURL1B|APH1B|UBB|TCF4|AMER1|SKP1|EGFR|RASA4|ESRP1|MAML3|FGF9|KSR2|JAG2|PSMC1|CTBP2|TNKS2|HES5|PIK3AP1|RASA3	http://www.reactome.org/cgi-bin/eventbrowser_st_id?ST_ID=R-HSA-5663202			cilium	Gene Ontology	GO:0005929	15	212	0.000167079	0.0105967	ADCY6|FHDC1|GPR161|BBS10|PKD2|RABL5|TTLL7|TTC21A|TBC1D30|GALR2|IFT27|IQCE|CDK20|RILPL2|DYNC2H1	http://amigo.geneontology.org/amigo/term/GO:0005929
Collagen formation	Reactome	R-HSA-1474290	8	89	0.00135596	0.0389995	LOXL1|BMP1|COL26A1|P4HA3|COL1A1|COL6A1|LAMB3|COL6A2	http://www.reactome.org/cgi-bin/eventbrowser_st_id?ST_ID=R-HSA-1474290			guanyl-nucleotide exchange factor activity	Gene Ontology	GO:0005085	11	123	0.000190875	0.0114776	ARHGEF10|RASGEF1C|CCDC88C|BMP1|ARHGEF4|ARHGEF5|DOCK6|DOCK7|DOCK5|ARHGEF28|DOCK9	http://amigo.geneontology.org/amigo/term/GO:0005085
pyrimidine deoxyribonucleotides biosynthesis from CTP	BioCyc	PWY-7210	4	19	0.00146533	0.0411876	NME1-NME2|CANT1|NME1|NME2	http://biocyc.org/HUMAN/NEW-IMAGE?type=NIL&object=PWY-7210			potassium ion transmembrane transport	Gene Ontology	GO:0071805	11	123	0.000190875	0.0114776	KCND3|SLC9A2|PKD2|KCNQ4|KCNS3|KCNMA1|KCNAB3|KCNQ1|LRRC26|KCNN2|KCNG1	http://amigo.geneontology.org/amigo/term/GO:0071805
Negative regulators of DDX58/IFIH1 signaling	Reactome	R-HSA-936440	5	34	0.0015648	0.0425334	NLRC5|HERC5|RNF135|UBB|UBE2D1	http://www.reactome.org/cgi-bin/eventbrowser_st_id?ST_ID=R-HSA-936440			positive regulation of protein metabolic process	Gene Ontology	GO:0051247	4	10	0.000193828	0.0114776	APP|KLF4|KLF2|MAP2K5	http://amigo.geneontology.org/amigo/term/GO:0051247
Signaling by NOTCH1	Reactome	R-HSA-1980143	7	71	0.00164352	0.0439982	NEURL1B|APH1B|MAML3|SKP1|UBB|JAG2|HES5	http://www.reactome.org/cgi-bin/eventbrowser_st_id?ST_ID=R-HSA-1980143			activation of GTPase activity	Gene Ontology	GO:0090630	10	104	0.000215728	0.0124094	ARHGEF10|TBC1D9|ARHGEF5|GRTP1|EPHA1|DOCK7|TBC1D30|GMIP|TSC1|ARHGEF26	http://amigo.geneontology.org/amigo/term/GO:0090630
Regulation of actin cytoskeleton	KEGG PATHWAY	hsa04810	13	214	0.00165607	0.0439982	PDGFA|CYFIP1|CYFIP2|ARHGEF4|ITGA3|EGFR|ITGA5|GNG12|ITGA7|PFN3|FGF9|CXCL12|ENAH	http://www.genome.jp/kegg-bin/show_pathway?hsa04810/hsa:3675%09red/hsa:345456%09red/hsa:6387%09red/hsa:55970%09red/hsa:2254%09red/hsa:23191%09red/hsa:3678%09red/hsa:3679%09red/hsa:50649%09red/hsa:5154%09red/hsa:1956%09red/hsa:55740%09red/hsa:26999%09red			endoplasmic reticulum lumen	Gene Ontology	GO:0005788	18	296	0.000233294	0.0132656	PDGFA|ERO1L|P4HA3|IGFBP3|TSPO|TMEM132A|APP|COL1A1|COL26A1|WNT4|SHISA5|GOLM1|TSPAN5|COL6A1|COL6A2|WNT7B|CKAP4|GAS6	http://amigo.geneontology.org/amigo/term/GO:0005788
Rho GTPase cycle	Reactome	R-HSA-194840	10	138	0.00166316	0.0439982	ARHGEF10|ARHGEF35|ARHGEF4|ARHGEF5|OPHN1|RHOU|RHOT1|ARHGAP10|GMIP|ARHGEF26	http://www.reactome.org/cgi-bin/eventbrowser_st_id?ST_ID=R-HSA-194840			cell cycle	Gene Ontology	GO:0007049	16	245	0.000241988	0.0136036	MKI67|ERCC6L|PMF1|HELLS|ARL8B|CDK20|PRKCD|KLHL42|MICAL3|MARVELD1|RCBTB1|ACTR8|CABLES1|CDK2AP1|CUZD1|GNAI1	http://amigo.geneontology.org/amigo/term/GO:0007049
Extracellular matrix organization	Reactome	R-HSA-1474244	16	298	0.0017427	0.0456144	PDGFA|ELANE|CAPN14|ADAMTS1|BMP1|LOXL1|APP|ITGA3|COL26A1|ITGA5|ITGA7|P4HA3|COL1A1|COL6A1|LAMB3|COL6A2	http://www.reactome.org/cgi-bin/eventbrowser_st_id?ST_ID=R-HSA-1474244			cell projection	Gene Ontology	GO:0042995	11	127	0.000246874	0.0137223	MAP1B|ARHGEF5|MAP1S|OGT|KCTD8|RHOU|MICAL3|SLC12A2|SH3PXD2B|RTN4RL1|CBY1	http://amigo.geneontology.org/amigo/term/GO:0042995
Integrin signalling pathway	PANTHER	P00034	11	166	0.00194531	0.0498623	MICALL1|ITGA3|ITGA5|ITGA7|MAPK10|ARHGAP10|COL1A1|COL6A1|LAMB3|COL6A2|ASAP1	http://www.pantherdb.org/pathway/pathwayDiagram.jsp?catAccession=P00034			potassium ion transport	Gene Ontology	GO:0006813	8	68	0.000264415	0.0144225	KCND3|KCNG1|KCNQ4|KCNMA1|KCNAB3|KCNN2|KCNS3|TSC1	http://amigo.geneontology.org/amigo/term/GO:0006813
Dilated cardiomyopathy (DCM)	KEGG PATHWAY	hsa05414	8	96	0.00211496	0.0536219	ADCY6|CACNB2|CACNB1|ITGA3|ITGA5|ITGA7|ADRB1|CACNA2D2	http://www.genome.jp/kegg-bin/show_pathway?hsa05414/hsa:3675%09red/hsa:3678%09red/hsa:782%09red/hsa:9254%09red/hsa:783%09red/hsa:3679%09red/hsa:112%09red/hsa:153%09red			cellular protein metabolic process	Gene Ontology	GO:0044267	14	198	0.000274079	0.0145792	APH1B|IGFBP3|APP|IGFBP2|SHISA5|KLK3|HIST2H3C|GOLM1|UBB|TSPAN5|GATA6|TMEM132A|CKAP4|GAS6	http://amigo.geneontology.org/amigo/term/GO:0044267
purine nucleotides de novo biosynthesis	BioCyc	PWY-841	6	55	0.0021917	0.0542116	AK8|NME1|NME2|NME1-NME2|AK1|AK4	http://biocyc.org/HUMAN/NEW-IMAGE?type=NIL&object=PWY-841			fat cell differentiation	Gene Ontology	GO:0045444	8	70	0.000316414	0.0156905	TCF4|CEBPD|ALOXE3|CBY1|INHBB|KLF4|STEAP4|BSCL2	http://amigo.geneontology.org/amigo/term/GO:0045444
superpathway of purine nucleotide salvage	BioCyc	PWY66-409	6	55	0.0021917	0.0542116	AK8|NME1|NME2|NME1-NME2|AK1|AK4	http://biocyc.org/HUMAN/NEW-IMAGE?type=NIL&object=PWY66-409			DNA-binding transcription repressor activity, RNA polymerase II-specific	Gene Ontology	GO:0001227	16	253	0.000338706	0.0165899	E2F6|BCL6|ZBTB16|IRX2|PCGF6|BHLHE41|TFAP2C|EMX1|MSX2|PRDM2|SCRT2|HES2|HOXB13|HES5|YBX3|NKX6-1	http://amigo.geneontology.org/amigo/term/GO:0001227
p75 NTR receptor-mediated signalling	Reactome	R-HSA-193704	8	97	0.00224623	0.0552842	ARHGEF10|APH1B|ARHGEF35|ARHGEF4|ARHGEF5|IKBKB|UBB|ARHGEF26	http://www.reactome.org/cgi-bin/eventbrowser_st_id?ST_ID=R-HSA-193704			negative regulation of transcription, DNA-templated	Gene Ontology	GO:0045892	26	536	0.000351016	0.0170243	KCTD1|FOXP1|SFMBT1|ZBTB16|CEBPD|MECOM|BHLHE41|USP47|COMMD7|KLF4|ZIC2|MSX2|MYB|TCF4|CDKN2A|LDB1|UBA3|GATA6|CBY1|PCGF6|WNT4|ATP8B1|ZNF568|CTBP2|BCL6|GAS6	http://amigo.geneontology.org/amigo/term/GO:0045892
NOTCH2 Activation and Transmission of Signal to the Nucleus	Reactome	R-HSA-2979096	4	22	0.00234829	0.0570211	JAG2|APH1B|UBB|NEURL1B	http://www.reactome.org/cgi-bin/eventbrowser_st_id?ST_ID=R-HSA-2979096			negative regulation of cell population proliferation	Gene Ontology	GO:0008285	21	394	0.000399699	0.0190126	PTGES|BCL6|DLG5|ZBTB16|WNK2|PKD2|APP|PTPRJ|KLF4|CD9|TSC1|IGFBP3|CDKN2A|TP53I11|IL24|RGCC|ADAMTS1|CTBP2|CLDN3|MSX2|NME1	http://amigo.geneontology.org/amigo/term/GO:0008285
Cell death signalling via NRAGE, NRIF and NADE	Reactome	R-HSA-204998	7	76	0.00235139	0.0570211	ARHGEF10|APH1B|ARHGEF35|ARHGEF4|ARHGEF5|UBB|ARHGEF26	http://www.reactome.org/cgi-bin/eventbrowser_st_id?ST_ID=R-HSA-204998			ubiquitin-protein transferase activity	Gene Ontology	GO:0004842	15	233	0.000430547	0.0199871	HECTD2|SEL1L2|TRIM13|KCTD10|KLHL20|RNF135|UBE2E1|HERC2P3|UBE2D1|KLHL42|HERC5|UBE2L3|RNF152|UBE2E2|FBXL14	http://amigo.geneontology.org/amigo/term/GO:0004842
Signaling by MET	Reactome	R-HSA-6806834	7	77	0.00251748	0.0594365	ITGA3|DOCK7|UBB|COL1A1|LAMB3|PTPRJ|TNS4	http://www.reactome.org/cgi-bin/eventbrowser_st_id?ST_ID=R-HSA-6806834			regulation of heart rate by cardiac conduction	Gene Ontology	GO:0086091	6	39	0.000432306	0.0199871	KCND3|CACNB2|KCNQ1|ANK2|SCN4B|BIN1	http://amigo.geneontology.org/amigo/term/GO:0086091
Herpes simplex virus 1 infection	KEGG PATHWAY	hsa05168	22	492	0.00254175	0.0594365	ZNF699|ITGA5|IKBKB|TSC1|PVRL1|ZNF124|ZNF454|ZNF783|ZNF267|ZNF471|ZNF470|ZNF510|ZNF667|ZFP28|ZNF43|ZNF829|ZNF736|TNFRSF1A|ZNF717|ZNF713|ZNF544|ZNF568	http://www.genome.jp/kegg-bin/show_pathway?hsa05168/hsa:374900%09red/hsa:22869%09red/hsa:349075%09red/hsa:57573%09red/hsa:140612%09red/hsa:7248%09red/hsa:7678%09red/hsa:285676%09red/hsa:10308%09red/hsa:63934%09red/hsa:7594%09red/hsa:3551%09red/hsa:374879%09red/hsa:27300%09red/hsa:3678%09red/hsa:100131827%09red/hsa:388566%09red/hsa:100289678%09red/hsa:728927%09red/hsa:374899%09red/hsa:7132%09red/h…			RNA binding	Gene Ontology	GO:0003723	51	1366	0.000446159	0.0202491	MKI67|HSD17B10|RPS17|ELAVL2|RRP1B|NOVA1|YBX3|GLRX3|ZMAT3|AKAP17A|HNRNPH1|UBE2L3|MRPS11|EXOSC7|BMS1|GNL3L|PHAX|AHNAK|MPP6|DBR1|CDKN2A|ACAA2|ESRP1|PSMC1|MBNL3|SNIP1|EIF3CL|IMP3|H1F0|DDX3X|ZC3H7B|RPL7A|LSM6|ZFP36L1|RPP25L|RPL17|HERC5|EBNA1BP2|PTBP2|DUT|CTNNA1|MRPL9|NME1|RBM47|ADARB2|MLTK|ARHGEF28|DDX12P|ISY1|SUPV3L1|CKAP4	http://amigo.geneontology.org/amigo/term/GO:0003723
Negative regulation of activity of TFAP2 (AP-2) family transcription factors	Reactome	R-HSA-8866904	3	10	0.00255912	0.0594365	KCTD1|TFAP2C|KCTD15	http://www.reactome.org/cgi-bin/eventbrowser_st_id?ST_ID=R-HSA-8866904			positive regulation of cell cycle arrest	Gene Ontology	GO:0071158	5	25	0.000455721	0.0203104	GATA6|PKD2|RPL17|CEL|RGCC	http://amigo.geneontology.org/amigo/term/GO:0071158
CMP phosphorylation	BioCyc	PWY-7205	3	10	0.00255912	0.0594365	NME1-NME2|NME1|NME2	http://biocyc.org/HUMAN/NEW-IMAGE?type=NIL&object=PWY-7205			negative regulation of inflammatory response	Gene Ontology	GO:0050728	9	95	0.000487702	0.0207428	SMPDL3B|ELANE|SIRPA|TNFRSF1A|ISL1|PRKCD|MFHAS1|KLF4|ROR1	http://amigo.geneontology.org/amigo/term/GO:0050728
DDX58/IFIH1-mediated induction of interferon-alpha/beta	Reactome	R-HSA-168928	7	78	0.00269244	0.061764	APP|UBE2D1|IKBKB|HERC5|RNF135|UBB|NLRC5	http://www.reactome.org/cgi-bin/eventbrowser_st_id?ST_ID=R-HSA-168928			dendritic spine	Gene Ontology	GO:0043197	12	162	0.000497676	0.0207428	KCND3|APBA1|NLGN1|APP|MAP1B|SLC1A1|ANKS1B|SEZ6|KCNN2|CYFIP1|OPHN1|ASAP1	http://amigo.geneontology.org/amigo/term/GO:0043197
Adrenergic signaling in cardiomyocytes	KEGG PATHWAY	hsa04261	10	149	0.00281278	0.0638295	ADCY6|PLCB4|PPP2R3B|CACNB2|CACNB1|KCNQ1|ADRB1|CACNA2D2|SCN4B|GNAI1	http://www.genome.jp/kegg-bin/show_pathway?hsa04261/hsa:2770%09red/hsa:5332%09red/hsa:782%09red/hsa:9254%09red/hsa:783%09red/hsa:28227%09red/hsa:112%09red/hsa:3784%09red/hsa:153%09red/hsa:6330%09red			receptor antagonist activity	Gene Ontology	GO:0048019	5	26	0.000533605	0.0214613	MTRNR2L3|MTRNR2L2|MTRNR2L1|MTRNR2L8|MTRNR2L12	http://amigo.geneontology.org/amigo/term/GO:0048019
Regulation of Insulin-like Growth Factor (IGF) transport and uptake by Insulin-like Growth Factor Binding Proteins (IGFBPs)	Reactome	R-HSA-381426	9	125	0.0029037	0.0655918	IGFBP3|APP|IGFBP2|SHISA5|KLK3|GOLM1|TMEM132A|CKAP4|GAS6	http://www.reactome.org/cgi-bin/eventbrowser_st_id?ST_ID=R-HSA-381426			maintenance of presynaptic active zone structure	Gene Ontology	GO:0048790	3	5	0.000543961	0.0217014	ERC2|PCLO|CTBP2	http://amigo.geneontology.org/amigo/term/GO:0048790
MET promotes cell motility	Reactome	R-HSA-8875878	5	40	0.00298069	0.0658113	LAMB3|COL1A1|ITGA3|DOCK7|TNS4	http://www.reactome.org/cgi-bin/eventbrowser_st_id?ST_ID=R-HSA-8875878			integral component of plasma membrane	Gene Ontology	GO:0005887	51	1380	0.000555914	0.0217784	TM2D1|CHRNB2|EPHA7|EPHA6|EGFR|EPHA1|MFSD2A|LRRC26|ST14|SGMS2|SEMA4D|CD9|GPR37|SEMA6A|APH1B|ADRB1|CACNB2|CEL|FAT1|PROKR1|SLC12A7|SLC12A2|JAG2|CLDN3|TRPM1|NET1|HAS3|AQP5|SIRPA|NLGN1|VIPR1|RAMP1|HTR7|CHRNA7|GOLM1|TSPAN5|TSPAN9|ADCY6|TRPV6|TSPAN10|SLC5A1|PKD2|APP|SLC16A2|PTPRJ|GALR2|ATP8B1|PLXNA2|STEAP1|SLC1A1|TNFRSF1A	http://amigo.geneontology.org/amigo/term/GO:0005887
Signaling by NOTCH	Reactome	R-HSA-157118	13	231	0.00310255	0.0658113	NEURL1B|APH1B|HIST2H3A|SKP1|EGFR|HIST2H3C|UBB|JAG2|PSMC1|HIST2H2AA3|HIST2H2AA4|HES5|MAML3	http://www.reactome.org/cgi-bin/eventbrowser_st_id?ST_ID=R-HSA-157118			neuronal cell body	Gene Ontology	GO:0043025	20	376	0.000556522	0.0217784	KCND3|IGSF9B|BMP1|CKB|EPHA7|GCOM1|PHAX|MAP1B|MAP2|CYFIP1|GAL|KCNN2|UBB|SLC12A2|POLR2M|PTBP2|KNDC1|SLC1A1|MAP1S|SEZ6	http://amigo.geneontology.org/amigo/term/GO:0043025
Salvage pyrimidine ribonucleotides	PANTHER	P02775	3	11	0.0032042	0.0658113	NME1-NME2|UCK2|NME2	http://www.pantherdb.org/pathway/pathwayDiagram.jsp?catAccession=P02775			extracellular region	Gene Ontology	GO:0005576	64	1843	0.000566871	0.0217784	RECK|GPC1|CYFIP1|HSPA6|SUSD4|ELANE|MTRNR2L12|FKBP4|OLFM2|NPTX2|LUZP2|LAMB3|IL24|FAM180A|NTNG2|NETO1|CEL|BMP1|PVRL1|RAI1|INHBB|CNPY4|COL26A1|MTRNR2L3|MTRNR2L2|MTRNR2L1|EDN2|CDCP1|PDGFA|LRRC7|DDX3X|OLFML2B|ENPP5|MTRNR2L8|TIFA|PRKCD|IGFBP2|IGFBP3|KLK3|HIST2H3C|FGF9|LCP1|CXCL12|VASH2|PRRG4|NXPE3|C5orf38|NME2|DNAH5|RTN4RL1|APP|TNFRSF1A|GAL|TMEM25|WNT4|LOXL1|PDZD2|CANT1|COL1A1|COL6A1|COL6A2|WNT7B|FAM24…	http://amigo.geneontology.org/amigo/term/GO:0005576
De novo pyrimidine ribonucleotides biosythesis	PANTHER	P02740	3	11	0.0032042	0.0658113	NME1-NME2|NME1|NME2	http://www.pantherdb.org/pathway/pathwayDiagram.jsp?catAccession=P02740			protein localization	Gene Ontology	GO:0008104	8	77	0.000567903	0.0217784	NIN|SLC9A2|MLH3|CROCC|NBEA|BCL6|CBY1|TNS4	http://amigo.geneontology.org/amigo/term/GO:0008104
Creatine metabolism	Reactome	R-HSA-71288	3	11	0.0032042	0.0658113	SLC6A11|CKMT1A|CKMT1B	http://www.reactome.org/cgi-bin/eventbrowser_st_id?ST_ID=R-HSA-71288			axonogenesis	Gene Ontology	GO:0007409	8	78	0.000614278	0.0231972	MAP1B|NTNG2|MAP1S|ISL1|APP|DOCK7|MAP2|ANK3	http://amigo.geneontology.org/amigo/term/GO:0007409
pyrimidine deoxyribonucleotide phosphorylation	BioCyc	PWY-7197	3	11	0.0032042	0.0658113	NME1-NME2|NME1|NME2	http://biocyc.org/HUMAN/NEW-IMAGE?type=NIL&object=PWY-7197			nuclear chromatin	Gene Ontology	GO:0000790	37	915	0.000684754	0.0252517	FOXP1|SMAD9|TCF4|ISL1|SCRT2|NKX6-1|SIM2|LHX4|GRHL2|CEBPD|BHLHE41|TFAP2C|THRB|KLF4|KLF2|MSX2|HIST2H2AA3|ZBTB34|KLF9|IRX2|SP9|FOXJ2|H1F0|LDB1|GATA6|FOXB2|ROR1|HOXB13|E2F6|IRF5|BARHL1|EMX1|DUX4L3|DUX4L2|HES2|HES5|FOXC1	http://amigo.geneontology.org/amigo/term/GO:0000790
guanosine deoxyribonucleotides de novo biosynthesis	BioCyc	PWY-7226	3	11	0.0032042	0.0658113	NME1-NME2|NME1|NME2	http://biocyc.org/HUMAN/NEW-IMAGE?type=NIL&object=PWY-7226			ion transport	Gene Ontology	GO:0006811	9	100	0.00068702	0.0252517	CHRNB2|SLC9A2|SLC22A15|SLC12A7|FXN|KCNN2|SLC12A2|STEAP1|SLC1A1	http://amigo.geneontology.org/amigo/term/GO:0006811
adenosine deoxyribonucleotides de novo biosynthesis	BioCyc	PWY-7227	3	11	0.0032042	0.0658113	NME1-NME2|NME1|NME2	http://biocyc.org/HUMAN/NEW-IMAGE?type=NIL&object=PWY-7227			biological_process	Gene Ontology	GO:0008150	27	594	0.000703161	0.0255775	DOCK9|EPHA6|DIP2C|TMEM132A|IMPACT|SAMD12|CRYBG3|HSPA12A|GPN2|TMEM56|HIST2H2AA3|KNDC1|TMEM125|SMPDL3B|RIMBP3C|PRRG4|FAM203A|FAM203B|ENO4|TSPAN9|ASMTL|SDSL|SFT2D2|SLC22A15|C2orf49|MRPL46|TMEM47	http://amigo.geneontology.org/amigo/term/GO:0008150
Assembly of collagen fibrils and other multimeric structures	Reactome	R-HSA-2022090	6	60	0.00327087	0.0663237	LOXL1|BMP1|COL1A1|COL6A1|LAMB3|COL6A2	http://www.reactome.org/cgi-bin/eventbrowser_st_id?ST_ID=R-HSA-2022090			podosome	Gene Ontology	GO:0002102	5	28	0.000718853	0.0257693	SH3PXD2B|LCP1|ARHGEF5|ASAP1|RHOU	http://amigo.geneontology.org/amigo/term/GO:0002102
protein ubiquitylation	BioCyc	PWY-7511	5	41	0.00328468	0.0663237	UBA3|UBE2E2|UBE2E1|UBE2L3|UBE2D1	http://biocyc.org/HUMAN/NEW-IMAGE?type=NIL&object=PWY-7511			cell surface	Gene Ontology	GO:0009986	27	598	0.000773337	0.0273264	ELANE|ITGA3|EGFR|ITGA5|ITGA7|LRFN2|ADAMTS15|WNT4|PTGFRN|GPR37|CEL|ANK3|PDGFA|SIRPA|NLGN1|RAMP1|GPC1|KCNN2|LCP1|VAMP7|TNFRSF1A|IL15RA|APP|ACKR3|FUT4|RTN4RL1|PTPRJ	http://amigo.geneontology.org/amigo/term/GO:0009986
Transmission across Chemical Synapses	Reactome	R-HSA-112315	14	261	0.00330796	0.0665223	ADCY6|PRKAG2|APBA1|TUBA1C|CACNB2|TUBA1A|CACNB1|GNG12|SLC1A1|CACNA2D2|CHRNB2|SLC6A11|ARL6IP5|GNAI1	http://www.reactome.org/cgi-bin/eventbrowser_st_id?ST_ID=R-HSA-112315			axon guidance	Gene Ontology	GO:0007411	14	222	0.000797316	0.0279618	CYFIP1|VLDLR|EPHA7|EPHA6|EFNA5|OPHN1|EPHA1|SEMA6A|PVRL1|GPC1|CXCL12|SEMA4D|ENAH|IGSF9	http://amigo.geneontology.org/amigo/term/GO:0007411
Deactivation of the beta-catenin transactivating complex	Reactome	R-HSA-3769402	5	42	0.00361034	0.0703163	TCF4|BCL9|PYGO1|UBB|CBY1	http://www.reactome.org/cgi-bin/eventbrowser_st_id?ST_ID=R-HSA-3769402			ISG15-protein conjugation	Gene Ontology	GO:0032020	3	6	0.000802623	0.0279618	UBE2E1|HERC5|UBE2E2	http://amigo.geneontology.org/amigo/term/GO:0032020
PI3K-Akt signaling pathway	KEGG PATHWAY	hsa04151	17	354	0.00381468	0.0734289	PDGFA|COL6A2|PPP2R3B|EFNA5|ITGA3|EGFR|ITGA5|GNG12|ITGA7|IKBKB|FGF9|COL1A1|COL6A1|LAMB3|MYB|PIK3AP1|TSC1	http://www.genome.jp/kegg-bin/show_pathway?hsa04151/hsa:3551%09red/hsa:118788%09red/hsa:5154%09red/hsa:1291%09red/hsa:1292%09red/hsa:3675%09red/hsa:2254%09red/hsa:3678%09red/hsa:3914%09red/hsa:28227%09red/hsa:3679%09red/hsa:1277%09red/hsa:4602%09red/hsa:55970%09red/hsa:1956%09red/hsa:1946%09red/hsa:7248%09red			focal adhesion	Gene Ontology	GO:0005925	21	418	0.000822244	0.028445	CEL|RPS17|RPL7A|NME2|AHNAK|ITGA3|EGFR|ITGA5|RHOU|CTNNA1|CORO1B|FAT1|RPL17|CD9|EHD3|CYFIP1|LCP1|TSPAN9|ENAH|DOCK7|TNS4	http://amigo.geneontology.org/amigo/term/GO:0005925
Presynaptic depolarization and calcium channel opening	Reactome	R-HSA-112308	3	12	0.00394032	0.074117	CACNA2D2|CACNB2|CACNB1	http://www.reactome.org/cgi-bin/eventbrowser_st_id?ST_ID=R-HSA-112308			cellular response to chemokine	Gene Ontology	GO:1990869	4	16	0.000844761	0.0286235	CXCL12|LRCH1|FOXC1|SLC12A2	http://amigo.geneontology.org/amigo/term/GO:1990869
UTP and CTP de novo biosynthesis	BioCyc	PWY-7176	3	12	0.00394032	0.074117	NME1-NME2|NME1|NME2	http://biocyc.org/HUMAN/NEW-IMAGE?type=NIL&object=PWY-7176			positive regulation of vascular associated smooth muscle cell migration	Gene Ontology	GO:1904754	4	16	0.000844761	0.0286235	ADAMTS1|DOCK7|FGF9|DOCK5	http://amigo.geneontology.org/amigo/term/GO:1904754
guanosine ribonucleotides de novo biosynthesis	BioCyc	PWY-7221	3	12	0.00394032	0.074117	NME1-NME2|NME1|NME2	http://biocyc.org/HUMAN/NEW-IMAGE?type=NIL&object=PWY-7221			regulation of dendrite development	Gene Ontology	GO:0050773	4	16	0.000844761	0.0286235	SEZ6|KNDC1|CAMK1D|MFSD2A	http://amigo.geneontology.org/amigo/term/GO:0050773
purine deoxyribonucleosides salvage	BioCyc	PWY-7224	3	12	0.00394032	0.074117	NME1-NME2|NME1|NME2	http://biocyc.org/HUMAN/NEW-IMAGE?type=NIL&object=PWY-7224			nervous system development	Gene Ontology	GO:0007399	17	305	0.000866393	0.0291568	IMP3|DPYSL4|ZC4H2|VLDLR|MAP1S|TMOD2|APBA1|EFNA5|NLGN1|GMFB|OPHN1|TTLL7|SIM2|LDB1|GAL|IGSF9B|SEMA6A	http://amigo.geneontology.org/amigo/term/GO:0007399
FoxO signaling pathway	KEGG PATHWAY	hsa04068	9	132	0.00407103	0.0757119	PLK2|PRKAG2|EGFR|GADD45G|IKBKB|MAPK10|KLF2|FBXO32|BCL6	http://www.genome.jp/kegg-bin/show_pathway?hsa04068/hsa:3551%09red/hsa:10365%09red/hsa:10769%09red/hsa:51422%09red/hsa:5602%09red/hsa:10912%09red/hsa:604%09red/hsa:114907%09red/hsa:1956%09red			extracellular matrix organization	Gene Ontology	GO:0030198	15	252	0.000919009	0.0307185	PDGFA|ERO1L|ADAMTS1|RECK|APP|ITGA3|ITGA5|ITGA7|COL6A1|ADAMTS15|COL1A1|POMT1|LAMB3|COL6A2|LOXL1	http://amigo.geneontology.org/amigo/term/GO:0030198
Amyloid fiber formation	Reactome	R-HSA-977225	8	109	0.00437441	0.080057	APH1B|HIST2H3A|APP|HIST2H3C|UBB|TSPAN5|HIST2H2AA3|HIST2H2AA4	http://www.reactome.org/cgi-bin/eventbrowser_st_id?ST_ID=R-HSA-977225			protein homooligomerization	Gene Ontology	GO:0051260	9	105	0.000948307	0.0310904	KCTD1|KCTD10|EHD3|KCTD15|KCNG1|KCTD8|KCND3|RNF135|KCNS3	http://amigo.geneontology.org/amigo/term/GO:0051260
ECM-receptor interaction	KEGG PATHWAY	hsa04512	7	86	0.00444902	0.0806202	ITGA3|ITGA5|ITGA7|COL1A1|COL6A1|LAMB3|COL6A2	http://www.genome.jp/kegg-bin/show_pathway?hsa04512/hsa:3675%09red/hsa:1291%09red/hsa:1292%09red/hsa:3678%09red/hsa:3914%09red/hsa:3679%09red/hsa:1277%09red			response to drug	Gene Ontology	GO:0042493	16	280	0.000948881	0.0310904	MAP1B|TP53I13|ITGA3|USP47|EMX1|IGFBP2|GAL|OXCT1|COL1A1|GATA6|SLC6A11|AK4|TSPO|LCP1|FECH|NKX6-1	http://amigo.geneontology.org/amigo/term/GO:0042493
Phase 2 - plateau phase	Reactome	R-HSA-5576893	4	27	0.00453241	0.0809453	CACNA2D2|CACNB2|CACNB1|KCNQ1	http://www.reactome.org/cgi-bin/eventbrowser_st_id?ST_ID=R-HSA-5576893			negative regulation of GTPase activity	Gene Ontology	GO:0034260	6	46	0.000948988	0.0310904	RRP1B|CDC42SE1|LRCH1|GMIP|RASA4|TSC1	http://amigo.geneontology.org/amigo/term/GO:0034260
Senescence-Associated Secretory Phenotype (SASP)	Reactome	R-HSA-2559582	8	110	0.00460449	0.0819367	CDKN2A|UBB|UBE2E1|UBE2D1|HIST2H3C|HIST2H3A|HIST2H2AA3|HIST2H2AA4	http://www.reactome.org/cgi-bin/eventbrowser_st_id?ST_ID=R-HSA-2559582			axon initial segment	Gene Ontology	GO:0043194	4	17	0.0010255	0.0333463	MAP2|LRRC7|BIN1|ANK3	http://amigo.geneontology.org/amigo/term/GO:0043194
O-linked glycosylation	Reactome	R-HSA-5173105	8	111	0.00484373	0.0852738	ADAMTS1|GALNT18|B3GALTL|ADAMTS15|POMT1|GALNT7|GALNT3|B4GALT6	http://www.reactome.org/cgi-bin/eventbrowser_st_id?ST_ID=R-HSA-5173105			voltage-gated potassium channel complex	Gene Ontology	GO:0008076	8	85	0.00103133	0.0333463	KCND3|KCNG1|KCNQ4|KCNMA1|KCNAB3|KCNQ1|LRRC26|KCNS3	http://amigo.geneontology.org/amigo/term/GO:0008076
Asparagine N-linked glycosylation	Reactome	R-HSA-446203	15	304	0.00502755	0.0865705	NPL|TRIM13|NUDT14|TUBA1C|GORASP1|COG6|CMAS|ANK2|ANK3|COPG2|UBB|PSMC1|GFPT2|TUBA1A|B4GALT6	http://www.reactome.org/cgi-bin/eventbrowser_st_id?ST_ID=R-HSA-446203			positive regulation of protein phosphorylation	Gene Ontology	GO:0001934	12	178	0.0010781	0.0342986	EPHA7|KNDC1|APP|EGFR|CDK2AP1|FGF9|LIMCH1|MOB2|CLDN3|SEMA4D|EFNA5|GAS6	http://amigo.geneontology.org/amigo/term/GO:0001934
EPHA-mediated growth cone collapse	Reactome	R-HSA-3928663	4	28	0.00509118	0.0865705	EPHA7|EPHA6|EFNA5|EPHA1	http://www.reactome.org/cgi-bin/eventbrowser_st_id?ST_ID=R-HSA-3928663			maintenance of blood-brain barrier	Gene Ontology	GO:0035633	5	31	0.00108158	0.0342986	TJP2|MFSD2A|CLDN3|SLC1A1|SLC12A2	http://amigo.geneontology.org/amigo/term/GO:0035633
Synthesis of PC	Reactome	R-HSA-1483191	4	28	0.00509118	0.0865705	LPCAT1|MFSD2A|PHOSPHO1|CKB	http://www.reactome.org/cgi-bin/eventbrowser_st_id?ST_ID=R-HSA-1483191			aryl sulfotransferase activity	Gene Ontology	GO:0004062	3	7	0.00112791	0.0350929	SULT1A4|SULT1A1|SULT1A3	http://amigo.geneontology.org/amigo/term/GO:0004062
Alzheimer disease-presenilin pathway	PANTHER	P00004	8	112	0.00509238	0.0865705	APH1B|BACE2|TCF4|APP|WNT4|PVRL1|CTNNA1|WNT7B	http://www.pantherdb.org/pathway/pathwayDiagram.jsp?catAccession=P00004			regulation of voltage-gated calcium channel activity	Gene Ontology	GO:1901385	3	7	0.00112791	0.0350929	CACNB2|AHNAK|CACNB1	http://amigo.geneontology.org/amigo/term/GO:1901385
Cholinergic synapse	KEGG PATHWAY	hsa04725	8	112	0.00509238	0.0865705	ADCY6|PLCB4|GNAO1|KCNQ4|CHRNB2|GNG12|KCNQ1|GNAI1	http://www.genome.jp/kegg-bin/show_pathway?hsa04725/hsa:55970%09red/hsa:2770%09red/hsa:5332%09red/hsa:2775%09red/hsa:1141%09red/hsa:112%09red/hsa:3784%09red/hsa:9132%09red			cellular response to laminar fluid shear stress	Gene Ontology	GO:0071499	3	7	0.00112791	0.0350929	KLF4|KLF2|MAP2K5	http://amigo.geneontology.org/amigo/term/GO:0071499
Hedgehog 'off' state	Reactome	R-HSA-5610787	8	112	0.00509238	0.0865705	ADCY6|SKP1|TUBA1C|TUBA1A|UBB|PSMC1|GPR161|DYNC2H1	http://www.reactome.org/cgi-bin/eventbrowser_st_id?ST_ID=R-HSA-5610787			brain development	Gene Ontology	GO:0007420	14	231	0.00114217	0.0353146	CD9|GRHL2|UFM1|EPHA7|MFSD2A|EMX1|MAP1S|ZIC2|MACROD2|OXCT1|SLC6A11|AK4|HES5|COX17	http://amigo.geneontology.org/amigo/term/GO:0007420
Collagen biosynthesis and modifying enzymes	Reactome	R-HSA-1650814	6	67	0.00538898	0.0912988	BMP1|COL1A1|P4HA3|COL26A1|COL6A1|COL6A2	http://www.reactome.org/cgi-bin/eventbrowser_st_id?ST_ID=R-HSA-1650814			Golgi membrane	Gene Ontology	GO:0000139	27	616	0.00117021	0.0359566	IFT27|GNAO1|GORASP1|EGFR|CABP1|ATP2C1|TMEM132A|ICA1|COPG2|LPCAT1|TNKS2|CHPF2|B4GALT6|PDGFA|EXT2|COG6|RHOU|TMCO1|ZDHHC21|CHST3|GALNT7|GALNT3|ZDHHC3|TNFRSF1A|GALNT18|IL15RA|STEAP4	http://amigo.geneontology.org/amigo/term/GO:0000139
Salivary secretion	KEGG PATHWAY	hsa04970	7	90	0.00559867	0.0932547	ADCY6|AQP5|PLCB4|KCNMA1|ADRB1|SLC12A2|TRPV6	http://www.genome.jp/kegg-bin/show_pathway?hsa04970/hsa:6558%09red/hsa:55503%09red/hsa:153%09red/hsa:112%09red/hsa:3778%09red/hsa:362%09red/hsa:5332%09red			cellular response to hydrogen peroxide	Gene Ontology	GO:0070301	7	67	0.00120701	0.0366325	IMPACT|SIRPA|PRKCD|FXN|KLF2|MYB|KLF4	http://amigo.geneontology.org/amigo/term/GO:0070301
Hypertrophic cardiomyopathy (HCM)	KEGG PATHWAY	hsa05410	7	90	0.00559867	0.0932547	PRKAG2|CACNB2|CACNB1|ITGA3|ITGA5|ITGA7|CACNA2D2	http://www.genome.jp/kegg-bin/show_pathway?hsa05410/hsa:3675%09red/hsa:3678%09red/hsa:782%09red/hsa:9254%09red/hsa:783%09red/hsa:3679%09red/hsa:51422%09red			positive regulation of G1/S transition of mitotic cell cycle	Gene Ontology	GO:1900087	5	32	0.00122821	0.0368238	ADAMTS1|EGFR|RGCC|DDX3X|UBE2E2	http://amigo.geneontology.org/amigo/term/GO:1900087
Shigellosis	KEGG PATHWAY	hsa05131	6	68	0.00575797	0.0933924	ITGA5|UBE2D1|IKBKB|PFN3|MAPK10|ELMO3	http://www.genome.jp/kegg-bin/show_pathway?hsa05131/hsa:3551%09red/hsa:79767%09red/hsa:345456%09red/hsa:3678%09red/hsa:5602%09red/hsa:7321%09red			neuromuscular junction development	Gene Ontology	GO:0007528	5	32	0.00122821	0.0368238	CACNA2D2|CACNB2|CACNB1|ANK3|ZC4H2	http://amigo.geneontology.org/amigo/term/GO:0007528
Death Receptor Signalling	Reactome	R-HSA-73887	9	140	0.00582239	0.0935173	ARHGEF10|APH1B|ARHGEF35|TNFRSF1A|ARHGEF4|ARHGEF5|IKBKB|UBB|ARHGEF26	http://www.reactome.org/cgi-bin/eventbrowser_st_id?ST_ID=R-HSA-73887			receptor complex	Gene Ontology	GO:0043235	13	207	0.00125168	0.0373015	RAMP1|KCTD8|VLDLR|TNFRSF1A|EPHA7|EPHA6|APP|ITGA3|EGFR|EPHA1|NLGN1|VIPR1|GPR37	http://amigo.geneontology.org/amigo/term/GO:0043235
Degradation of the extracellular matrix	Reactome	R-HSA-1474228	9	140	0.00582239	0.0935173	ELANE|CAPN14|ADAMTS1|BMP1|COL26A1|COL1A1|COL6A1|LAMB3|COL6A2	http://www.reactome.org/cgi-bin/eventbrowser_st_id?ST_ID=R-HSA-1474228			neuron migration	Gene Ontology	GO:0001764	9	110	0.00128495	0.0376283	MAP1B|GAS6|PEX7|BARHL1|SH3RF1|ITGA3|AUTS2|CXCL12|NKX6-1	http://amigo.geneontology.org/amigo/term/GO:0001764
Formation of the beta-catenin:TCF transactivating complex	Reactome	R-HSA-201722	7	91	0.00591791	0.0944384	TCF4|PYGO1|HIST2H3C|HIST2H3A|BCL9|HIST2H2AA3|HIST2H2AA4	http://www.reactome.org/cgi-bin/eventbrowser_st_id?ST_ID=R-HSA-201722			ion channel binding	Gene Ontology	GO:0044325	10	133	0.00128546	0.0376283	FAM115C|KCND3|PKD2|KCNAB3|KCNQ1|LRRC26|ANK2|ANK3|SCN4B|TSPO	http://amigo.geneontology.org/amigo/term/GO:0044325
Notch signaling pathway	KEGG PATHWAY	hsa04330	5	48	0.00606617	0.0964931	JAG2|APH1B|CTBP2|HES5|MAML3	http://www.genome.jp/kegg-bin/show_pathway?hsa04330/hsa:1488%09red/hsa:83464%09red/hsa:388585%09red/hsa:55534%09red/hsa:3714%09red			endoplasmic reticulum	Gene Ontology	GO:0005783	39	1018	0.00129718	0.0377478	STIM2|UFM1|TMCO1|ITGA5|MSRB3|P4HA3|ATP2C1|TMEM132A|GPR37|APH1B|LPGAT1|CERS2|ELOVL7|COPG2|DNAJB14|SEZ6|AQP5|ZDHHC3|EXT2|ATP10A|LPCAT1|ATP10D|PRKCD|KCNQ1|BACE2|ZDHHC21|ZDHHC23|TSPO|C19orf12|LACC1|ERO1L|GLYATL2|PKD2|SHISA5|ATP8B1|ANK3|PDZD2|POMT1|CKAP4	http://amigo.geneontology.org/amigo/term/GO:0005783
@@Notch signaling pathway	PANTHER	P00045	4	40	0.0156384	0.140748	JAG2|APH1B|HES2|HES5	http://www.pantherdb.org/pathway/pathwayDiagram.jsp?catAccession=P00045			protein stabilization	Gene Ontology	GO:0050821	12	183	0.00134666	0.0389587	USP27X|PRKCD|SAV1|FKBP4|USP13|ANK2|RPL17|LAMP2|TRIM44|WIZ|NET1|TSC1	http://amigo.geneontology.org/amigo/term/GO:0050821
Renin secretion	KEGG PATHWAY	hsa04924	6	69	0.00614506	0.0971582	ADCY6|PLCB4|KCNMA1|ADRB1|EDN2|GNAI1	http://www.genome.jp/kegg-bin/show_pathway?hsa04924/hsa:2770%09red/hsa:5332%09red/hsa:1907%09red/hsa:153%09red/hsa:112%09red/hsa:3778%09red			basal plasma membrane	Gene Ontology	GO:0009925	6	50	0.00140552	0.0401915	AQP5|PKD2|KCNQ4|EGFR|ANK3|SLC12A2	http://amigo.geneontology.org/amigo/term/GO:0009925
Synthesis of active ubiquitin: roles of E1 and E2 enzymes	Reactome	R-HSA-8866652	4	30	0.00634313	0.0983682	UBE2E1|UBE2L3|UBB|UBE2D1	http://www.reactome.org/cgi-bin/eventbrowser_st_id?ST_ID=R-HSA-8866652			GTPase activity	Gene Ontology	GO:0003924	17	320	0.00141685	0.0402825	RHOU|BMS1|DDX3X|RAB25|TUBA1C|GNAO1|TUBA1A|GNG12|RASD2|ARL8B|IFT27|RHOT1|RASEF|GPN2|RABL5|ARL4C|GNAI1	http://amigo.geneontology.org/amigo/term/GO:0003924
Toll Like Receptor 3 (TLR3) Cascade	Reactome	R-HSA-168164	7	93	0.0065969	0.100877	SKP1|APP|UBE2D1|IKBKB|MAPK10|UBB|DUSP4	http://www.reactome.org/cgi-bin/eventbrowser_st_id?ST_ID=R-HSA-168164			regulation of peptidyl-tyrosine phosphorylation	Gene Ontology	GO:0050730	4	19	0.00146533	0.0411876	EPHA7|PDGFA|APP|EGFR	http://amigo.geneontology.org/amigo/term/GO:0050730
Tight junction	KEGG PATHWAY	hsa04530	10	170	0.00670745	0.100877	TJP2|TUBA1C|TUBA1A|PRKAG2|PARD6G|MAPK10|MARVELD3|CLDN3|MPDZ|YBX3	http://www.genome.jp/kegg-bin/show_pathway?hsa04530/hsa:84790%09red/hsa:8777%09red/hsa:1365%09red/hsa:84552%09red/hsa:51422%09red/hsa:91862%09red/hsa:7846%09red/hsa:9414%09red/hsa:8531%09red/hsa:5602%09red			canonical Wnt signaling pathway	Gene Ontology	GO:0060070	7	70	0.00152442	0.0421634	RECK|PYGO1|TCF4|WNT4|KLF4|BCL9|WNT7B	http://amigo.geneontology.org/amigo/term/GO:0060070
Anchoring fibril formation	Reactome	R-HSA-2214320	3	15	0.00672923	0.100877	LAMB3|BMP1|COL1A1	http://www.reactome.org/cgi-bin/eventbrowser_st_id?ST_ID=R-HSA-2214320			GABA-ergic synapse	Gene Ontology	GO:0098982	7	70	0.00152442	0.0421634	KCND3|IGSF9B|ERC2|PCLO|SLC6A11|EFNA5|CTBP2	http://amigo.geneontology.org/amigo/term/GO:0098982
Constitutive Signaling by NOTCH1 HD Domain Mutants	Reactome	R-HSA-2691232	3	15	0.00672923	0.100877	JAG2|NEURL1B|UBB	http://www.reactome.org/cgi-bin/eventbrowser_st_id?ST_ID=R-HSA-2691232			adenylate kinase activity	Gene Ontology	GO:0004017	3	8	0.00152562	0.0421634	AK1|AK8|AK4	http://amigo.geneontology.org/amigo/term/GO:0004017
Signaling by NOTCH1 HD Domain Mutants in Cancer	Reactome	R-HSA-2691230	3	15	0.00672923	0.100877	JAG2|NEURL1B|UBB	http://www.reactome.org/cgi-bin/eventbrowser_st_id?ST_ID=R-HSA-2691230			endosomal transport	Gene Ontology	GO:0016197	8	91	0.00154618	0.0422595	EHD3|BLOC1S1|ARL8B|REPS2|CHMP2B|WASH3P|UBB|SNX33	http://amigo.geneontology.org/amigo/term/GO:0016197
guanosine nucleotides de novo biosynthesis	BioCyc	PWY-7228	3	15	0.00672923	0.100877	NME1-NME2|NME1|NME2	http://biocyc.org/HUMAN/NEW-IMAGE?type=NIL&object=PWY-7228			negative regulation of angiogenesis	Gene Ontology	GO:0016525	8	91	0.00154618	0.0422595	FOXJ2|ADAMTS1|PLK2|KLF4|KLK3|RGCC|FOXC1|SEMA6A	http://amigo.geneontology.org/amigo/term/GO:0016525
superpathway of pyrimidine ribonucleotides de novo biosynthesis	BioCyc	PWY0-162	3	15	0.00672923	0.100877	NME1-NME2|NME1|NME2	http://biocyc.org/HUMAN/NEW-IMAGE?type=NIL&object=PWY0-162			magnesium ion binding	Gene Ontology	GO:0000287	13	214	0.00165607	0.0439982	NME1|LHPP|ATP10A|ATP10D|NUDT5|NCS1|MLTK|ATP8B1|DYRK2|ENO4|MAST4|DUT|GNAI1	http://amigo.geneontology.org/amigo/term/GO:0000287
Circadian rhythm	KEGG PATHWAY	hsa04710	4	31	0.00703923	0.103949	BHLHE41|PRKAG2|ROR1|SKP1	http://www.genome.jp/kegg-bin/show_pathway?hsa04710/hsa:51422%09red/hsa:6500%09red/hsa:6095%09red/hsa:79365%09red			cytoskeleton organization	Gene Ontology	GO:0007010	10	138	0.00166316	0.0439982	KLHL20|RHOU|MLTK|MICAL3|ANK2|ANK3|MAST4|PCLO|BIN1|SEMA6A	http://amigo.geneontology.org/amigo/term/GO:0007010
Activated NOTCH1 Transmits Signal to the Nucleus	Reactome	R-HSA-2122948	4	31	0.00703923	0.103949	JAG2|APH1B|UBB|NEURL1B	http://www.reactome.org/cgi-bin/eventbrowser_st_id?ST_ID=R-HSA-2122948			regulation of ventricular cardiac muscle cell membrane repolarization	Gene Ontology	GO:0060307	4	20	0.00172809	0.0454726	ANK2|SCN4B|NOS1AP|KCNQ1	http://amigo.geneontology.org/amigo/term/GO:0060307
EPH-ephrin mediated repulsion of cells	Reactome	R-HSA-3928665	5	50	0.00709563	0.10416	EPHA7|EPHA6|EFNA5|EPHA1|APH1B	http://www.reactome.org/cgi-bin/eventbrowser_st_id?ST_ID=R-HSA-3928665			energy homeostasis	Gene Ontology	GO:0097009	5	35	0.00175641	0.0457313	CRTC3|EDN2|BMP8A|UBB|MFSD2A	http://amigo.geneontology.org/amigo/term/GO:0097009
Toll Like Receptor TLR6:TLR2 Cascade	Reactome	R-HSA-168188	7	95	0.00733214	0.106683	SIGIRR|SKP1|APP|IKBKB|MAPK10|UBB|DUSP4	http://www.reactome.org/cgi-bin/eventbrowser_st_id?ST_ID=R-HSA-168188			negative regulation of cysteine-type endopeptidase activity involved in apoptotic process	Gene Ontology	GO:0043154	7	72	0.00176973	0.0458369	IGBP1|DDX3X|SH3RF1|USP47|KLF4|MAP2K5|GAS6	http://amigo.geneontology.org/amigo/term/GO:0043154
MyD88:MAL(TIRAP) cascade initiated on plasma membrane	Reactome	R-HSA-166058	7	95	0.00733214	0.106683	SIGIRR|SKP1|APP|IKBKB|MAPK10|UBB|DUSP4	http://www.reactome.org/cgi-bin/eventbrowser_st_id?ST_ID=R-HSA-166058			cell adhesion	Gene Ontology	GO:0007155	22	478	0.00181556	0.0467791	ITGA5|SEMA4D|CD9|GRHL2|CEL|PVRL1|CLDN3|CADM2|MPDZ|CUZD1|SIRPA|CXCL12|CTNNA1|APBA1|NME2|APP|ACKR3|FAT1|PDZD2|COL6A1|COL6A2|HES5	http://amigo.geneontology.org/amigo/term/GO:0007155
p53 signaling pathway	KEGG PATHWAY	hsa04115	6	72	0.00741983	0.107327	CDKN2A|PMAIP1|IGFBP3|GADD45G|SHISA5|ZMAT3	http://www.genome.jp/kegg-bin/show_pathway?hsa04115/hsa:3486%09red/hsa:1029%09red/hsa:5366%09red/hsa:51246%09red/hsa:10912%09red/hsa:64393%09red			kidney development	Gene Ontology	GO:0001822	8	95	0.00198978	0.0507394	IFT27|ADAMTS1|PYGO1|UPK3A|WNT4|TSC1|FOXC1|GREB1L	http://amigo.geneontology.org/amigo/term/GO:0001822
Thiamine metabolism	KEGG PATHWAY	hsa00730	3	16	0.00786202	0.109559	AK1|AK8|AK4	http://www.genome.jp/kegg-bin/show_pathway?hsa00730/hsa:203%09red/hsa:205%09red/hsa:158067%09red			structural molecule activity	Gene Ontology	GO:0005198	11	168	0.0021245	0.0536219	MAP1B|TUBA1C|TUBA1A|SNTG2|CROCC|PRPH|MAP2|COPG2|LAMB3|CLDN3|CTNNA1	http://amigo.geneontology.org/amigo/term/GO:0005198
MAP3K8 (TPL2)-dependent MAPK1/3 activation	Reactome	R-HSA-5684264	3	16	0.00786202	0.109559	IKBKB|UBB|SKP1	http://www.reactome.org/cgi-bin/eventbrowser_st_id?ST_ID=R-HSA-5684264			negative chemotaxis	Gene Ontology	GO:0050919	5	37	0.00219036	0.0542116	EPHA7|PDGFA|EFNA5|SEMA4D|SEMA6A	http://amigo.geneontology.org/amigo/term/GO:0050919
superpathway of pyrimidine deoxyribonucleoside salvage	BioCyc	PWY-7200	3	16	0.00786202	0.109559	NME1-NME2|NME1|NME2	http://biocyc.org/HUMAN/NEW-IMAGE?type=NIL&object=PWY-7200			transcription repressor complex	Gene Ontology	GO:0017053	6	55	0.0021917	0.0542116	ELANE|H1F0|ZBTB16|JAZF1|N4BP2L2|CTBP2	http://amigo.geneontology.org/amigo/term/GO:0017053
RHO GTPase Effectors	Reactome	R-HSA-195258	15	321	0.00795581	0.110555	PMF1-BGLAP|CYFIP1|PMF1|CYFIP2|TUBA1C|ROPN1|TUBA1A|ERCC6L|PRKCD|KLK3|HIST2H3C|HIST2H3A|HIST2H2AA3|HIST2H2AA4|CTNNA1	http://www.reactome.org/cgi-bin/eventbrowser_st_id?ST_ID=R-HSA-195258			positive regulation of canonical Wnt signaling pathway	Gene Ontology	GO:0090263	10	145	0.00233803	0.0570211	RECK|DDX3X|WNK2|AMER1|USP47|EGFR|FGF9|COL1A1|PSMC1|TNKS2	http://amigo.geneontology.org/amigo/term/GO:0090263
Signaling by Hedgehog	Reactome	R-HSA-5358351	9	148	0.00810458	0.11188	ADCY6|UBB|SKP1|TUBA1C|TUBA1A|IQCE|PSMC1|GPR161|DYNC2H1	http://www.reactome.org/cgi-bin/eventbrowser_st_id?ST_ID=R-HSA-5358351			sequence-specific double-stranded DNA binding	Gene Ontology	GO:1990837	24	553	0.00241056	0.0581709	FOXP1|ISL1|SCRT2|ZNF713|GFI1B|ZNF454|BHLHE41|TFAP2C|THRB|KLF4|KLF2|MSX2|SP9|FOXJ2|GATA6|LHX4|HOXB13|BARHL1|IRF5|CEBPD|EMX1|HES2|BCL6|HES5	http://amigo.geneontology.org/amigo/term/GO:1990837
Ras signaling pathway	KEGG PATHWAY	hsa04014	12	232	0.00814382	0.11188	PDGFA|EFNA5|EGFR|GNG12|IKBKB|HTR7|RASA4B|MAPK10|FGF9|RASA4|KSR2|RASA3	http://www.genome.jp/kegg-bin/show_pathway?hsa04014/hsa:3551%09red/hsa:55970%09red/hsa:5154%09red/hsa:2254%09red/hsa:283455%09red/hsa:3363%09red/hsa:1946%09red/hsa:100271927%09red/hsa:1956%09red/hsa:10156%09red/hsa:22821%09red/hsa:5602%09red			dendritic shaft	Gene Ontology	GO:0043198	5	38	0.00243437	0.058178	MAP2|SEZ6|APP|SLC1A1|NLGN1	http://amigo.geneontology.org/amigo/term/GO:0043198
Toll Like Receptor 2 (TLR2) Cascade	Reactome	R-HSA-181438	7	98	0.0085463	0.113775	SIGIRR|SKP1|APP|IKBKB|MAPK10|UBB|DUSP4	http://www.reactome.org/cgi-bin/eventbrowser_st_id?ST_ID=R-HSA-181438			voltage-gated calcium channel activity	Gene Ontology	GO:0005245	5	38	0.00243437	0.058178	CACNA2D2|PKD2|CACNB1|NCS1|CACNB2	http://amigo.geneontology.org/amigo/term/GO:0005245
Toll Like Receptor TLR1:TLR2 Cascade	Reactome	R-HSA-168179	7	98	0.0085463	0.113775	SIGIRR|SKP1|APP|IKBKB|MAPK10|UBB|DUSP4	http://www.reactome.org/cgi-bin/eventbrowser_st_id?ST_ID=R-HSA-168179			intracellular signal transduction	Gene Ontology	GO:0035556	18	369	0.0025326	0.0594365	NLRC5|ASB1|DDX3X|SOCS6|WNK2|ARHGEF4|ARHGEF5|PRKCD|DCLK2|PRKAG2|ARHGEF28|RASA4B|MAST4|MAPK10|GMIP|POLR2M|DLG5|GCOM1	http://amigo.geneontology.org/amigo/term/GO:0035556
TRIF(TICAM1)-mediated TLR4 signaling	Reactome	R-HSA-937061	7	98	0.0085463	0.113775	SKP1|APP|UBE2D1|IKBKB|MAPK10|UBB|DUSP4	http://www.reactome.org/cgi-bin/eventbrowser_st_id?ST_ID=R-HSA-937061			histone H3-K9 methylation	Gene Ontology	GO:0051567	3	10	0.00255912	0.0594365	MECOM|ASH1L|PRDM9	http://amigo.geneontology.org/amigo/term/GO:0051567
MyD88-independent TLR4 cascade	Reactome	R-HSA-166166	7	98	0.0085463	0.113775	SKP1|APP|UBE2D1|IKBKB|MAPK10|UBB|DUSP4	http://www.reactome.org/cgi-bin/eventbrowser_st_id?ST_ID=R-HSA-166166			intracellular anatomical structure	Gene Ontology	GO:0005622	9	123	0.00262429	0.0606652	SAT1|FAM49A|CAMK1D|GCOM1|SNTG2|CHMP2B|ZMYND12|POLR2M|POLI	http://amigo.geneontology.org/amigo/term/GO:0005622
CLEC7A (Dectin-1) signaling	Reactome	R-HSA-5607764	7	99	0.00898203	0.115861	SKP1|PRKCD|UBE2D1|IKBKB|UBA3|UBB|PSMC1	http://www.reactome.org/cgi-bin/eventbrowser_st_id?ST_ID=R-HSA-5607764			negative regulation of signaling receptor activity	Gene Ontology	GO:2000272	5	39	0.00269754	0.061764	MTRNR2L3|MTRNR2L2|MTRNR2L1|MTRNR2L8|MTRNR2L12	http://amigo.geneontology.org/amigo/term/GO:2000272
creatine-phosphate biosynthesis	BioCyc	PWY-6158	2	5	0.00939785	0.115861	CKMT1A|CKMT1B	http://biocyc.org/HUMAN/NEW-IMAGE?type=NIL&object=PWY-6158			neuromuscular synaptic transmission	Gene Ontology	GO:0007274	4	23	0.00270928	0.061764	RIMBP3|RIMBP3C|RIMBP3B|DTNA	http://amigo.geneontology.org/amigo/term/GO:0007274
Signaling by WNT in cancer	Reactome	R-HSA-4791275	4	34	0.0094244	0.115861	AMER1|CTBP2|TNKS2|TCF4	http://www.reactome.org/cgi-bin/eventbrowser_st_id?ST_ID=R-HSA-4791275			alpha-tubulin binding	Gene Ontology	GO:0043014	5	40	0.00298069	0.0658113	TTLL7|ARL8B|FAM110C|WASH3P|ARL4C	http://amigo.geneontology.org/amigo/term/GO:0043014
Oxytocin receptor mediated signaling pathway	PANTHER	P04391	5	54	0.00950871	0.115861	CACNB2|CACNB1|PLCB4|PRKCD|GNG12	http://www.pantherdb.org/pathway/pathwayDiagram.jsp?catAccession=P04391			positive regulation of epithelial cell proliferation	Gene Ontology	GO:0050679	6	59	0.00302873	0.0658113	TCF4|NME1|NME2|EGFR|FGF9|MAP2K5	http://amigo.geneontology.org/amigo/term/GO:0050679
PLC beta mediated events	Reactome	R-HSA-112043	5	54	0.00950871	0.115861	GNAO1|ADCY6|PLCB4|PRKCD|GNAI1	http://www.reactome.org/cgi-bin/eventbrowser_st_id?ST_ID=R-HSA-112043			pancreas development	Gene Ontology	GO:0031016	4	24	0.00310651	0.0658113	ISL1|TCF4|ILDR2|NKX6-1	http://amigo.geneontology.org/amigo/term/GO:0031016
Intraflagellar transport	Reactome	R-HSA-5620924	5	54	0.00950871	0.115861	TUBA1C|TUBA1A|RABL5|DYNC2H1|IFT27	http://www.reactome.org/cgi-bin/eventbrowser_st_id?ST_ID=R-HSA-5620924			manchette	Gene Ontology	GO:0002177	3	11	0.0032042	0.0658113	RIMBP3|RIMBP3B|RIMBP3C	http://amigo.geneontology.org/amigo/term/GO:0002177
Formation of TC-NER Pre-Incision Complex	Reactome	R-HSA-6781823	5	54	0.00950871	0.115861	GTF2H2|COPS6|UBB|ISY1|ISY1-RAB43	http://www.reactome.org/cgi-bin/eventbrowser_st_id?ST_ID=R-HSA-6781823			purine nucleotide metabolic process	Gene Ontology	GO:0006163	3	11	0.0032042	0.0658113	AK1|AK8|AK4	http://amigo.geneontology.org/amigo/term/GO:0006163
Melanogenesis	KEGG PATHWAY	hsa04916	7	101	0.009902	0.118608	TCF4|ADCY6|PLCB4|GNAO1|WNT4|GNAI1|WNT7B	http://www.genome.jp/kegg-bin/show_pathway?hsa04916/hsa:7477%09red/hsa:2770%09red/hsa:5332%09red/hsa:2775%09red/hsa:112%09red/hsa:6934%09red/hsa:54361%09red			regulation of cell-cell adhesion	Gene Ontology	GO:0022407	3	11	0.0032042	0.0658113	EPHA7|EFNA5|WNT4	http://amigo.geneontology.org/amigo/term/GO:0022407
COPI-mediated anterograde transport	Reactome	R-HSA-6807878	7	101	0.009902	0.118608	TUBA1C|GORASP1|COG6|ANK2|ANK3|COPG2|TUBA1A	http://www.reactome.org/cgi-bin/eventbrowser_st_id?ST_ID=R-HSA-6807878			platelet-derived growth factor binding	Gene Ontology	GO:0048407	3	11	0.0032042	0.0658113	COL6A1|PDGFA|COL1A1	http://amigo.geneontology.org/amigo/term/GO:0048407
Rap1 signaling pathway	KEGG PATHWAY	hsa04015	11	210	0.0101314	0.120196	PDGFA|ADCY6|PLCB4|PARD6G|GNAO1|EFNA5|EGFR|PFN3|FGF9|ENAH|GNAI1	http://www.genome.jp/kegg-bin/show_pathway?hsa04015/hsa:2770%09red/hsa:345456%09red/hsa:55740%09red/hsa:2775%09red/hsa:2254%09red/hsa:84552%09red/hsa:112%09red/hsa:5154%09red/hsa:1956%09red/hsa:1946%09red/hsa:5332%09red			epithelial cell-cell adhesion	Gene Ontology	GO:0090136	3	11	0.0032042	0.0658113	SERPINB8|CTNNA1|CAP2	http://amigo.geneontology.org/amigo/term/GO:0090136
Cell Cycle, Mitotic	Reactome	R-HSA-69278	21	525	0.0101561	0.120196	E2F6|PMF1-BGLAP|HIST2H3A|PMF1|SKP1|PPP2R3B|ERCC6L|GORASP1|TUBA1C|UBE2E1|UBE2D1|FKBP4|MCM6|CDKN2A|HIST2H3C|UBB|CABLES1|PSMC1|HIST2H2AA3|HIST2H2AA4|TUBA1A	http://www.reactome.org/cgi-bin/eventbrowser_st_id?ST_ID=R-HSA-69278			dendrite extension	Gene Ontology	GO:0097484	3	11	0.0032042	0.0658113	CYFIP1|AUTS2|CYFIP2	http://amigo.geneontology.org/amigo/term/GO:0097484
G-protein mediated events	Reactome	R-HSA-112040	5	55	0.0101902	0.120312	GNAO1|ADCY6|PLCB4|PRKCD|GNAI1	http://www.reactome.org/cgi-bin/eventbrowser_st_id?ST_ID=R-HSA-112040			nucleoside monophosphate phosphorylation	Gene Ontology	GO:0046940	3	11	0.0032042	0.0658113	AK1|AK8|AK4	http://amigo.geneontology.org/amigo/term/GO:0046940
Crosslinking of collagen fibrils	Reactome	R-HSA-2243919	3	18	0.0104462	0.121308	LOXL1|BMP1|COL1A1	http://www.reactome.org/cgi-bin/eventbrowser_st_id?ST_ID=R-HSA-2243919			receptor localization to synapse	Gene Ontology	GO:0097120	3	11	0.0032042	0.0658113	NETO1|LRRC7|NLGN1	http://amigo.geneontology.org/amigo/term/GO:0097120
Regulation of insulin secretion	Reactome	R-HSA-422356	6	78	0.0105239	0.121879	ADCY6|CACNB2|GNG12|KCNS3|CACNA2D2|GNAI1	http://www.reactome.org/cgi-bin/eventbrowser_st_id?ST_ID=R-HSA-422356			centriole-centriole cohesion	Gene Ontology	GO:0010457	3	11	0.0032042	0.0658113	NIN|CROCC|CNTLN	http://amigo.geneontology.org/amigo/term/GO:0010457
Toll Like Receptor 4 (TLR4) Cascade	Reactome	R-HSA-166016	8	128	0.0105446	0.121879	SIGIRR|SKP1|APP|UBE2D1|IKBKB|MAPK10|UBB|DUSP4	http://www.reactome.org/cgi-bin/eventbrowser_st_id?ST_ID=R-HSA-166016			cellular response to forskolin	Gene Ontology	GO:1904322	3	11	0.0032042	0.0658113	ADCY6|EFNA5|GNAI1	http://amigo.geneontology.org/amigo/term/GO:1904322
Thyrotropin-releasing hormone receptor signaling pathway	PANTHER	P04394	5	56	0.0109043	0.125159	CACNB2|CACNB1|PLCB4|PRKCD|GNG12	http://www.pantherdb.org/pathway/pathwayDiagram.jsp?catAccession=P04394			Z disc	Gene Ontology	GO:0030018	9	127	0.00320609	0.0658113	NEBL|BIN1|ANK3|ANK2|JPH1|KCNN2|FBXO32|GLRX3|NOS1AP	http://amigo.geneontology.org/amigo/term/GO:0030018
RUNX1 regulates transcription of genes involved in differentiation of HSCs	Reactome	R-HSA-8939236	8	129	0.0109898	0.125848	HIST2H2AA3|HIST2H3A|LDB1|HIST2H3C|UBB|PSMC1|MYB|HIST2H2AA4	http://www.reactome.org/cgi-bin/eventbrowser_st_id?ST_ID=R-HSA-8939236			modulation of chemical synaptic transmission	Gene Ontology	GO:0050804	6	60	0.00327087	0.0663237	PLCB4|NTNG2|NLGN1|CEL|PXK|LRFN2	http://amigo.geneontology.org/amigo/term/GO:0050804
Drug metabolism - other enzymes	KEGG PATHWAY	hsa00983	6	79	0.0111187	0.127031	GSTO2|NME1|NME2|NME1-NME2|UCK2|DUT	http://www.genome.jp/kegg-bin/show_pathway?hsa00983/hsa:7371%09red/hsa:4831%09red/hsa:4830%09red/hsa:1854%09red/hsa:654364%09red/hsa:119391%09red			positive regulation of cell growth	Gene Ontology	GO:0030307	7	81	0.00327364	0.0663237	DDX3X|USP47|EGFR|MFSD2A|FXN|MAP2K5|SUPV3L1	http://amigo.geneontology.org/amigo/term/GO:0030307
Relaxin signaling pathway	KEGG PATHWAY	hsa04926	8	130	0.0114487	0.128343	ADCY6|PLCB4|GNAO1|EGFR|GNG12|MAPK10|COL1A1|GNAI1	http://www.genome.jp/kegg-bin/show_pathway?hsa04926/hsa:55970%09red/hsa:2770%09red/hsa:5332%09red/hsa:1277%09red/hsa:2775%09red/hsa:112%09red/hsa:5602%09red/hsa:1956%09red			centrosome	Gene Ontology	GO:0005813	22	506	0.00349947	0.0700827	IFT27|TCHP|NLRC5|RABL5|BCAS2|GNAI1|PHAX|CCDC88C|ARHGEF10|PLK2|DDX3X|LRRC7|ZNF365|CROCC|RAD51D|NIN|NME1|CNTLN|SKP1|ACTR8|RGCC|RILPL2	http://amigo.geneontology.org/amigo/term/GO:0005813
E3 ubiquitin ligases ubiquitinate target proteins	Reactome	R-HSA-8866654	5	57	0.0116519	0.128343	RNF152|UBE2E1|UBE2L3|UBB|UBE2D1	http://www.reactome.org/cgi-bin/eventbrowser_st_id?ST_ID=R-HSA-8866654			regulation of growth	Gene Ontology	GO:0040008	6	61	0.00352712	0.0700827	SOCS6|IGFBP2|ZMAT3|HOXB13|MORF4L2|GAS6	http://amigo.geneontology.org/amigo/term/GO:0040008
G alpha (12/13) signalling events	Reactome	R-HSA-416482	6	80	0.0117369	0.128343	ARHGEF10|ARHGEF35|ARHGEF4|ARHGEF5|GNG12|ARHGEF26	http://www.reactome.org/cgi-bin/eventbrowser_st_id?ST_ID=R-HSA-416482			synaptic membrane adhesion	Gene Ontology	GO:0099560	4	25	0.00354168	0.0700827	EFNA5|IGSF9B|NTNG2|NLGN1	http://amigo.geneontology.org/amigo/term/GO:0099560
Signaling by NOTCH4	Reactome	R-HSA-9013694	6	80	0.0117369	0.128343	APH1B|MAML3|SKP1|UBB|PSMC1|HES5	http://www.reactome.org/cgi-bin/eventbrowser_st_id?ST_ID=R-HSA-9013694			positive regulation of collagen biosynthetic process	Gene Ontology	GO:0032967	4	25	0.00354168	0.0700827	WNT4|MYB|LARP6|RGCC	http://amigo.geneontology.org/amigo/term/GO:0032967
Other semaphorin interactions	Reactome	R-HSA-416700	3	19	0.0119011	0.128343	PLXNA2|SEMA4D|SEMA6A	http://www.reactome.org/cgi-bin/eventbrowser_st_id?ST_ID=R-HSA-416700			endoplasmic reticulum membrane	Gene Ontology	GO:0005789	35	942	0.00357319	0.0703163	STIM2|EGFR|TRIM13|JPH1|LPGAT1|TMEM132A|PTGFRN|GPR37|CERS2|ELOVL7|MFSD2A|COPG2|CYP2U1|LPCAT1|B3GALTL|ILDR2|EXT2|ATP10A|ARL6IP5|DNAJB14|ATP10D|FAM69A|PTGES|BSCL2|ERO1L|VAMP7|PKD2|UPK3A|ERMP1|SHISA5|UBB|POMT1|CANT1|IL15RA|CKAP4	http://amigo.geneontology.org/amigo/term/GO:0005789
Cargo recognition for clathrin-mediated endocytosis	Reactome	R-HSA-8856825	7	105	0.0119451	0.128343	VAMP7|UBQLN2|EGFR|COPS6|REPS2|STON2|UBB	http://www.reactome.org/cgi-bin/eventbrowser_st_id?ST_ID=R-HSA-8856825			ubiquitin conjugating enzyme activity	Gene Ontology	GO:0061631	5	42	0.00361034	0.0703163	UBE3B|UBE2E2|UBE2E1|UBE2L3|UBE2D1	http://amigo.geneontology.org/amigo/term/GO:0061631
Signaling by ROBO receptors	Reactome	R-HSA-376176	11	216	0.0121951	0.128343	RPL17|RPL7A|LHX4|ISL1|ENAH|GPC1|LDB1|UBB|PSMC1|RPS17|CXCL12	http://www.reactome.org/cgi-bin/eventbrowser_st_id?ST_ID=R-HSA-376176			dendrite development	Gene Ontology	GO:0016358	5	42	0.00361034	0.0703163	MAP2|APP|MAP1S|MAP1B|IGSF9	http://amigo.geneontology.org/amigo/term/GO:0016358
N-acetylglucosamine metabolism	PANTHER	P02756	2	6	0.0123491	0.128343	NPL|GFPT2	http://www.pantherdb.org/pathway/pathwayDiagram.jsp?catAccession=P02756			endocytosis	Gene Ontology	GO:0006897	11	182	0.00378805	0.0734289	EHD3|NME1|MICALL1|APP|MYO1C|EPN3|REPS2|ANK2|RHOU|SNX33|BIN1	http://amigo.geneontology.org/amigo/term/GO:0006897
Conjugation of benzoate with glycine	Reactome	R-HSA-177135	2	6	0.0123491	0.128343	GLYATL2|GLYATL1	http://www.reactome.org/cgi-bin/eventbrowser_st_id?ST_ID=R-HSA-177135			glutamatergic synapse	Gene Ontology	GO:0098978	17	354	0.00381468	0.0734289	PLCB4|APBA1|NTNG2|EPHA7|ERC2|NCS1|OPHN1|CHMP2B|OLFM2|PCLO|GPR123|KPNA1|NETO1|MAPK10|CTBP2|NOS1AP|NPTX2	http://amigo.geneontology.org/amigo/term/GO:0098978
Degradation of beta-catenin by the destruction complex	Reactome	R-HSA-195253	6	81	0.0123789	0.128382	TCF4|SKP1|AMER1|UBB|PSMC1|CTBP2	http://www.reactome.org/cgi-bin/eventbrowser_st_id?ST_ID=R-HSA-195253			positive regulation of podosome assembly	Gene Ontology	GO:0071803	3	12	0.00394032	0.074117	LCP1|ARHGEF5|ASAP1	http://amigo.geneontology.org/amigo/term/GO:0071803
Integration of energy metabolism	Reactome	R-HSA-163685	7	107	0.0130733	0.133623	ADCY6|CACNB2|PRKAG2|GNG12|KCNS3|CACNA2D2|GNAI1	http://www.reactome.org/cgi-bin/eventbrowser_st_id?ST_ID=R-HSA-163685			gamma-catenin binding	Gene Ontology	GO:0045295	3	12	0.00394032	0.074117	TCF4|CTNNA1|PTPRJ	http://amigo.geneontology.org/amigo/term/GO:0045295
NRAGE signals death through JNK	Reactome	R-HSA-193648	5	59	0.0132499	0.134594	ARHGEF10|ARHGEF4|ARHGEF5|ARHGEF35|ARHGEF26	http://www.reactome.org/cgi-bin/eventbrowser_st_id?ST_ID=R-HSA-193648			stress-activated MAPK cascade	Gene Ontology	GO:0051403	4	26	0.00401644	0.0749785	MLTK|IKBKB|UBB|SKP1	http://amigo.geneontology.org/amigo/term/GO:0051403
Transcriptional regulation by the AP-2 (TFAP2) family of transcription factors	Reactome	R-HSA-8864260	4	38	0.0133431	0.134711	KCTD1|EGFR|TFAP2C|KCTD15	http://www.reactome.org/cgi-bin/eventbrowser_st_id?ST_ID=R-HSA-8864260			mRNA 5'-UTR binding	Gene Ontology	GO:0048027	4	26	0.00401644	0.0749785	IMP3|DDX3X|MRPS11|LARP6	http://amigo.geneontology.org/amigo/term/GO:0048027
TICAM1, RIP1-mediated IKK complex recruitment	Reactome	R-HSA-168927	3	20	0.0134664	0.134855	IKBKB|UBB|UBE2D1	http://www.reactome.org/cgi-bin/eventbrowser_st_id?ST_ID=R-HSA-168927			RNA polymerase II transcription regulatory region sequence-specific DNA binding	Gene Ontology	GO:0000977	16	327	0.00414879	0.0768692	E2F6|LHX4|NME1|BARHL1|BHLHE41|TFAP2C|ROR1|MSX2|ZIC2|DUX4L2|PRDM2|SCRT2|DUX4L3|HES2|HES5|FOXC1	http://amigo.geneontology.org/amigo/term/GO:0000977
TP53 regulates transcription of additional cell cycle genes whose exact role in the p53 pathway remain uncertain	Reactome	R-HSA-6804115	3	20	0.0134664	0.134855	CNOT2|PLK2|RGCC	http://www.reactome.org/cgi-bin/eventbrowser_st_id?ST_ID=R-HSA-6804115			regulation of phosphoprotein phosphatase activity	Gene Ontology	GO:0043666	5	44	0.00433004	0.079928	PPP2R3B|IGFBP3|IGBP1|TIPRL|TSC1	http://amigo.geneontology.org/amigo/term/GO:0043666
Insulin resistance	KEGG PATHWAY	hsa04931	7	108	0.0136652	0.13602	TNFRSF1A|OGT|PRKAG2|PRKCD|IKBKB|MAPK10|GFPT2	http://www.genome.jp/kegg-bin/show_pathway?hsa04931/hsa:3551%09red/hsa:8473%09red/hsa:7132%09red/hsa:51422%09red/hsa:5602%09red/hsa:5580%09red/hsa:9945%09red			phospholipid binding	Gene Ontology	GO:0005543	8	109	0.00437441	0.080057	MAP1B|OPHN1|EPN3|OSBPL1A|RASA4B|RASA4|BIN1|BSCL2	http://amigo.geneontology.org/amigo/term/GO:0005543
Phase II - Conjugation of compounds	Reactome	R-HSA-156580	7	108	0.0136652	0.13602	GSTO2|GLYATL2|SULT1A4|GLYATL1|SULT1A1|SULT1A3|GGCT	http://www.reactome.org/cgi-bin/eventbrowser_st_id?ST_ID=R-HSA-156580			SCF ubiquitin ligase complex	Gene Ontology	GO:0019005	6	64	0.00438558	0.080057	SKP1|USP47|FBXL14|FBXO32|SPSB1|FBXW4	http://amigo.geneontology.org/amigo/term/GO:0019005
Post-translational protein phosphorylation	Reactome	R-HSA-8957275	7	108	0.0136652	0.13602	IGFBP3|APP|SHISA5|GOLM1|TMEM132A|CKAP4|GAS6	http://www.reactome.org/cgi-bin/eventbrowser_st_id?ST_ID=R-HSA-8957275			ephrin receptor signaling pathway	Gene Ontology	GO:0048013	7	86	0.00444902	0.0806202	APH1B|EPHA7|EPHA6|EFNA5|EPHA1|ARHGEF28|ANKS1B	http://amigo.geneontology.org/amigo/term/GO:0048013
ESR-mediated signaling	Reactome	R-HSA-8939211	11	221	0.0141471	0.140252	HIST2H2AA3|CXXC5|EGFR|GNG12|CXCL12|HIST2H3C|HIST2H3A|ZDHHC21|MYB|HIST2H2AA4|GNAI1	http://www.reactome.org/cgi-bin/eventbrowser_st_id?ST_ID=R-HSA-8939211			positive regulation of calcium ion transport	Gene Ontology	GO:0051928	4	27	0.00453241	0.0809453	CACNB2|STIM2|TSPO|ANK2	http://amigo.geneontology.org/amigo/term/GO:0051928
Integrin cell surface interactions	Reactome	R-HSA-216083	6	84	0.0144521	0.140748	ITGA3|ITGA5|ITGA7|COL1A1|COL6A1|COL6A2	http://www.reactome.org/cgi-bin/eventbrowser_st_id?ST_ID=R-HSA-216083			negative regulation of JNK cascade	Gene Ontology	GO:0046329	4	27	0.00453241	0.0809453	MECOM|ANKS1B|SIRPA|MARVELD3	http://amigo.geneontology.org/amigo/term/GO:0046329
Carboxyterminal post-translational modifications of tubulin	Reactome	R-HSA-8955332	4	39	0.0144619	0.140748	TUBA1C|LRRC49|TUBA1A|TTLL7	http://www.reactome.org/cgi-bin/eventbrowser_st_id?ST_ID=R-HSA-8955332			regulation of multicellular organism growth	Gene Ontology	GO:0040014	4	27	0.00453241	0.0809453	CACNA2D2|APP|TNKS2|MFSD2A	http://amigo.geneontology.org/amigo/term/GO:0040014
Apoptosis	KEGG PATHWAY	hsa04210	8	136	0.0145037	0.140748	PMAIP1|TNFRSF1A|TUBA1C|TUBA1A|GADD45G|IKBKB|PTPN13|MAPK10	http://www.genome.jp/kegg-bin/show_pathway?hsa04210/hsa:3551%09red/hsa:5783%09red/hsa:84790%09red/hsa:7132%09red/hsa:5366%09red/hsa:5602%09red/hsa:7846%09red/hsa:10912%09red			T-tubule	Gene Ontology	GO:0030315	5	45	0.00472574	0.083793	BIN1|AHNAK|ANK3|NOS1AP|ANK2	http://amigo.geneontology.org/amigo/term/GO:0030315
@@Apoptosis	Reactome	R-HSA-109581	8	172	0.0460146	0.229914	TJP2|H1F0|PMAIP1|ARHGAP10|PRKCD|UBB|KPNA1|PSMC1	http://www.reactome.org/cgi-bin/eventbrowser_st_id?ST_ID=R-HSA-109581			macrophage activation	Gene Ontology	GO:0042116	3	13	0.0047711	0.0842951	CRTC3|EDN2|FOXP1	http://amigo.geneontology.org/amigo/term/GO:0042116
Transport of small molecules	Reactome	R-HSA-382551	26	720	0.0150751	0.140748	SLC22A15|VLDLR|GLRX3|SLC5A1|ATP2C1|SLC9A2|SKP1|GNG12|SLC12A7|SLC12A2|PSMC1|SLC6A11|TRPV6|TRPM1|AQP5|WNK2|ATP10A|ATP10D|SLC25A6|ADCY6|SLC22A18|SLC16A2|NIPAL2|ATP8B1|UBB|SLC1A1	http://www.reactome.org/cgi-bin/eventbrowser_st_id?ST_ID=R-HSA-382551			Wnt signaling pathway	Gene Ontology	GO:0016055	11	189	0.00494221	0.0865705	TCF4|DDX3X|SKP1|PKD2|MCC|WNT4|UBB|AMER1|TNKS2|FBXW4|WNT7B	http://amigo.geneontology.org/amigo/term/GO:0016055
RNA transport	KEGG PATHWAY	hsa03013	9	165	0.0151434	0.140748	EIF3CL|CYFIP1|PHAX|CYFIP2|SNORD3B-1|SNORD3B-2|RPP25L|SNORD3C|SNORD3A	http://www.genome.jp/kegg-bin/show_pathway?hsa03013/hsa:8663%09red/hsa:23191%09red/hsa:138716%09red/hsa:780852%09red/hsa:780853%09red/hsa:780851%09red/hsa:26851%09red/hsa:51808%09red/hsa:26999%09red			endocytic vesicle membrane	Gene Ontology	GO:0030666	6	66	0.00503758	0.0865705	GNAO1|WNT4|UBB|GPR161|CD9|WNT7B	http://amigo.geneontology.org/amigo/term/GO:0030666
Toll Like Receptor 5 (TLR5) Cascade	Reactome	R-HSA-168176	6	85	0.0151937	0.140748	SKP1|APP|IKBKB|MAPK10|UBB|DUSP4	http://www.reactome.org/cgi-bin/eventbrowser_st_id?ST_ID=R-HSA-168176			chemorepellent activity	Gene Ontology	GO:0045499	4	28	0.00509118	0.0865705	EPHA7|EFNA5|SEMA4D|SEMA6A	http://amigo.geneontology.org/amigo/term/GO:0045499
MyD88 cascade initiated on plasma membrane	Reactome	R-HSA-975871	6	85	0.0151937	0.140748	SKP1|APP|IKBKB|MAPK10|UBB|DUSP4	http://www.reactome.org/cgi-bin/eventbrowser_st_id?ST_ID=R-HSA-975871			endodermal cell differentiation	Gene Ontology	GO:0035987	4	28	0.00509118	0.0865705	COL6A1|LAMB3|ITGA5|ITGA7	http://amigo.geneontology.org/amigo/term/GO:0035987
Toll Like Receptor 10 (TLR10) Cascade	Reactome	R-HSA-168142	6	85	0.0151937	0.140748	SKP1|APP|IKBKB|MAPK10|UBB|DUSP4	http://www.reactome.org/cgi-bin/eventbrowser_st_id?ST_ID=R-HSA-168142			chemical synaptic transmission	Gene Ontology	GO:0007268	13	248	0.00544368	0.0919108	CACNB1|CHRNB2|APBA1|NLGN1|CACNB2|NOVA1|CEL|HTR7|SLC12A7|CHRNA7|NPTX2|DTNA|SLC1A1	http://amigo.geneontology.org/amigo/term/GO:0007268
Cellular Senescence	Reactome	R-HSA-2559583	10	194	0.0152457	0.140748	H1F0|HIST2H3A|UBE2E1|UBE2D1|CDKN2A|HIST2H3C|UBB|MAPK10|HIST2H2AA3|HIST2H2AA4	http://www.reactome.org/cgi-bin/eventbrowser_st_id?ST_ID=R-HSA-2559583			cell leading edge	Gene Ontology	GO:0031252	5	47	0.005593	0.0932547	CORO1B|DDX3X|LDB1|LRRC16A|C1orf172	http://amigo.geneontology.org/amigo/term/GO:0031252
@@Cellular senescence	KEGG PATHWAY	hsa04218	6	160	0.159574	0.361003	CDKN2A|SLC25A6|ZFP36L1|IGFBP3|GADD45G|TSC1	http://www.genome.jp/kegg-bin/show_pathway?hsa04218/hsa:677%09red/hsa:7248%09red/hsa:1029%09red/hsa:3486%09red/hsa:293%09red/hsa:10912%09red			cardiac conduction	Gene Ontology	GO:0061337	5	47	0.005593	0.0932547	CACNA2D2|CACNB2|KCND3|CACNB1|KCNQ1	http://amigo.geneontology.org/amigo/term/GO:0061337
Cation-coupled Chloride cotransporters	Reactome	R-HSA-426117	2	7	0.0156482	0.140748	SLC12A7|SLC12A2	http://www.reactome.org/cgi-bin/eventbrowser_st_id?ST_ID=R-HSA-426117			cellular response to hypoxia	Gene Ontology	GO:0071456	8	114	0.00561885	0.0932766	ERO1L|PMAIP1|ZFP36L1|AK4|ACAA2|RGCC|GATA6|ROR1	http://amigo.geneontology.org/amigo/term/GO:0071456
Human cytomegalovirus infection	KEGG PATHWAY	hsa05163	11	225	0.0158714	0.142271	ADCY6|CDKN2A|PLCB4|TSC1|TNFRSF1A|GNAO1|EGFR|GNG12|IKBKB|CXCL12|GNAI1	http://www.genome.jp/kegg-bin/show_pathway?hsa05163/hsa:3551%09red/hsa:55970%09red/hsa:2770%09red/hsa:6387%09red/hsa:5332%09red/hsa:2775%09red/hsa:7132%09red/hsa:1029%09red/hsa:7248%09red/hsa:112%09red/hsa:1956%09red			endochondral ossification	Gene Ontology	GO:0001958	4	29	0.00569425	0.0933668	FOXC1|PEX7|PHOSPHO1|COL1A1	http://amigo.geneontology.org/amigo/term/GO:0001958
5HT2 type receptor mediated signaling pathway	PANTHER	P04374	5	62	0.0159138	0.142271	CACNB2|CACNB1|PLCB4|PRKCD|GNG12	http://www.pantherdb.org/pathway/pathwayDiagram.jsp?catAccession=P04374			regulation of Rho protein signal transduction	Gene Ontology	GO:0035023	4	29	0.00569425	0.0933668	ARHGEF10|ARHGEF28|OPHN1|CDC42SE1	http://amigo.geneontology.org/amigo/term/GO:0035023
Meiotic recombination	Reactome	R-HSA-912446	6	86	0.0159613	0.142271	MLH3|HIST2H3C|HIST2H3A|HIST2H2AA3|HIST2H2AA4|PRDM9	http://www.reactome.org/cgi-bin/eventbrowser_st_id?ST_ID=R-HSA-912446			ruffle organization	Gene Ontology	GO:0031529	3	14	0.00569977	0.0933668	CORO1B|CYFIP1|LRRC16A	http://amigo.geneontology.org/amigo/term/GO:0031529
Fluid shear stress and atherosclerosis	KEGG PATHWAY	hsa05418	8	139	0.0162355	0.144455	GSTO2|PDGFA|TNFRSF1A|IKBKB|GPC1|MAPK10|KLF2|MAP2K5	http://www.genome.jp/kegg-bin/show_pathway?hsa05418/hsa:3551%09red/hsa:2817%09red/hsa:10365%09red/hsa:5154%09red/hsa:119391%09red/hsa:7132%09red/hsa:5607%09red/hsa:5602%09red			presynaptic cytosol	Gene Ontology	GO:0099523	3	14	0.00569977	0.0933668	CTBP2|STXBP5|NCS1	http://amigo.geneontology.org/amigo/term/GO:0099523
Cell-cell junction organization	Reactome	R-HSA-421270	5	63	0.0168753	0.146958	PARD6G|PVRL1|CLDN3|CADM2|CTNNA1	http://www.reactome.org/cgi-bin/eventbrowser_st_id?ST_ID=R-HSA-421270			positive regulation of protein kinase B signaling	Gene Ontology	GO:0051897	10	166	0.005753	0.0933924	PDGFA|RASD2|TCF4|EGFR|MFHAS1|FAM110C|FGF9|PTPRJ|PIK3AP1|GAS6	http://amigo.geneontology.org/amigo/term/GO:0051897
Toxoplasmosis	KEGG PATHWAY	hsa05145	7	113	0.016915	0.146958	HSPA6|TNFRSF1A|GNAO1|IKBKB|MAPK10|LAMB3|GNAI1	http://www.genome.jp/kegg-bin/show_pathway?hsa05145/hsa:3551%09red/hsa:2770%09red/hsa:2775%09red/hsa:3914%09red/hsa:3310%09red/hsa:5602%09red/hsa:7132%09red			actin cytoskeleton organization	Gene Ontology	GO:0030036	10	166	0.005753	0.0933924	ARHGEF10|PDGFA|KIAA1244|ARHGEF5|OPHN1|RHOU|CORO1B|PFN3|MOB2|BCL6	http://amigo.geneontology.org/amigo/term/GO:0030036
Other types of O-glycan biosynthesis	KEGG PATHWAY	hsa00514	3	22	0.0169326	0.146958	POMT1|B3GALTL|OGT	http://www.genome.jp/kegg-bin/show_pathway?hsa00514/hsa:145173%09red/hsa:8473%09red/hsa:10585%09red			cellular_component	Gene Ontology	GO:0005575	19	433	0.00580431	0.0935173	IMPACT|TMEM125|SLC22A15|SAMD12|RIMBP3C|DIP2C|UCK2|GALNT18|ANKS1B|FAM203A|FAM203B|ENO4|GPN2|TMEM56|AUTS2|RNASEK|ZDHHC23|KNDC1|HES5	http://amigo.geneontology.org/amigo/term/GO:0005575
adenosine ribonucleotides de novo biosynthesis	BioCyc	PWY-7219	3	22	0.0169326	0.146958	AK1|AK8|AK4	http://biocyc.org/HUMAN/NEW-IMAGE?type=NIL&object=PWY-7219			negative regulation of cell migration	Gene Ontology	GO:0030336	8	115	0.00589713	0.0944113	RECK|DLG5|LIMCH1|EPHA1|WNT4|IL24|CLDN3|PTPRJ	http://amigo.geneontology.org/amigo/term/GO:0030336
Focal adhesion	KEGG PATHWAY	hsa04510	10	199	0.0177474	0.152731	PDGFA|ITGA3|EGFR|ITGA5|ITGA7|MAPK10|COL1A1|COL6A1|LAMB3|COL6A2	http://www.genome.jp/kegg-bin/show_pathway?hsa04510/hsa:3675%09red/hsa:5154%09red/hsa:1291%09red/hsa:1292%09red/hsa:3678%09red/hsa:3914%09red/hsa:3679%09red/hsa:1277%09red/hsa:5602%09red/hsa:1956%09red			signal transduction	Gene Ontology	GO:0007165	36	1013	0.00614727	0.0971582	VLDLR|EGFR|SAV1|MAPK10|CAP2|MAP2K5|ICOSLG|RASD2|DLG5|CHRNB2|GMFB|OPHN1|GNG12|CDC42SE1|ITPKB|TIPRL|GPR123|IGBP1|AKAP17A|EXT2|PRKCD|IGFBP2|SERPINB8|CHRNA7|FGF9|DTNA|PTGES|CXCL12|RASA3|BMP1|OGT|MCC|ANKDD1A|ANK3|SIGIRR|GAS6	http://amigo.geneontology.org/amigo/term/GO:0007165
Collagen degradation	Reactome	R-HSA-1442490	5	64	0.0178747	0.153251	COL6A1|COL26A1|ELANE|COL6A2|COL1A1	http://www.reactome.org/cgi-bin/eventbrowser_st_id?ST_ID=R-HSA-1442490			neuron projection development	Gene Ontology	GO:0031175	8	116	0.00618577	0.0974554	BLOC1S1|NLGN1|MICALL1|APP|DOCK7|OPHN1|MAP2|GALR2	http://amigo.geneontology.org/amigo/term/GO:0031175
MAP kinase activation	Reactome	R-HSA-450294	5	64	0.0178747	0.153251	IKBKB|DUSP4|MAPK10|UBB|SKP1	http://www.reactome.org/cgi-bin/eventbrowser_st_id?ST_ID=R-HSA-450294			sequence-specific DNA binding	Gene Ontology	GO:0043565	18	405	0.00631382	0.0983682	E2F6|BCL6|LHX4|GRHL2|IRF5|TCF4|IRX2|FOXB2|PRDM9|CXXC5|ZNF124|ROR1|PRDM2|GATAD1|NKX6-1|MSX2|FOXC1|HOXB13	http://amigo.geneontology.org/amigo/term/GO:0043565
NCAM1 interactions	Reactome	R-HSA-419037	4	42	0.0181674	0.154955	COL6A1|CACNB2|CACNB1|COL6A2	http://www.reactome.org/cgi-bin/eventbrowser_st_id?ST_ID=R-HSA-419037			cell cortex	Gene Ontology	GO:0005938	9	142	0.00633958	0.0983682	PARD6G|RAI14|GLRX3|FAM110C|MICAL3|FRMPD1|CABP1|C1orf172|TSC1	http://amigo.geneontology.org/amigo/term/GO:0005938
Serotonergic synapse	KEGG PATHWAY	hsa04726	7	115	0.0183559	0.155241	PLCB4|GNAO1|APP|GNG12|HTR7|KCNN2|GNAI1	http://www.genome.jp/kegg-bin/show_pathway?hsa04726/hsa:55970%09red/hsa:2770%09red/hsa:5332%09red/hsa:2775%09red/hsa:351%09red/hsa:3781%09red/hsa:3363%09red			cell-cell adhesion	Gene Ontology	GO:0098609	9	142	0.00633958	0.0983682	TJP2|DLG5|CYFIP2|LRRC7|EGFR|PVRL1|FAT1|STXBP6|TMEM47	http://amigo.geneontology.org/amigo/term/GO:0098609
Switching of origins to a post-replicative state	Reactome	R-HSA-69052	6	89	0.0184238	0.155241	SKP1|UBE2E1|UBE2D1|MCM6|UBB|PSMC1	http://www.reactome.org/cgi-bin/eventbrowser_st_id?ST_ID=R-HSA-69052			adipose tissue development	Gene Ontology	GO:0060612	4	30	0.00634313	0.0983682	SH3PXD2B|LRP5L|OXCT1|AMER1	http://amigo.geneontology.org/amigo/term/GO:0060612
Diseases of glycosylation	Reactome	R-HSA-3781865	8	143	0.0187705	0.155241	ADAMTS1|EXT2|GPC1|B3GALTL|ADAMTS15|POMT1|CHST3|GALNT3	http://www.reactome.org/cgi-bin/eventbrowser_st_id?ST_ID=R-HSA-3781865			establishment or maintenance of cell polarity	Gene Ontology	GO:0007163	5	49	0.00656679	0.100877	PARD6G|SERPINB8|FAT1|CTNNA1|CAP2	http://amigo.geneontology.org/amigo/term/GO:0007163
Cell Cycle	Reactome	R-HSA-1640170	23	629	0.0188216	0.155241	PPP2R3B|GORASP1|UBE2D1|FKBP4|SKP1|TUBA1C|TUBA1A|ERCC6L|MLH3|CABLES1|PSMC1|HIST2H2AA3|HIST2H2AA4|CDKN2A|UBE2E1|MCM6|HIST2H3C|HIST2H3A|E2F6|PMF1-BGLAP|PMF1|UBB|PRDM9	http://www.reactome.org/cgi-bin/eventbrowser_st_id?ST_ID=R-HSA-1640170			ATPase-coupled intramembrane lipid transporter activity	Gene Ontology	GO:0140326	3	15	0.00672923	0.100877	ATP10A|ATP8B1|ATP10D	http://amigo.geneontology.org/amigo/term/GO:0140326
@@Cell cycle	KEGG PATHWAY	hsa04110	4	124	0.309824	0.435212	SKP1|MCM6|CDKN2A|GADD45G	http://www.genome.jp/kegg-bin/show_pathway?hsa04110/hsa:10912%09red/hsa:4175%09red/hsa:6500%09red/hsa:1029%09red			negative regulation of intrinsic apoptotic signaling pathway in response to DNA damage	Gene Ontology	GO:1902230	3	15	0.00672923	0.100877	USP47|CXCL12|ACKR3	http://amigo.geneontology.org/amigo/term/GO:1902230
Cytosolic sulfonation of small molecules	Reactome	R-HSA-156584	3	23	0.018835	0.155241	SULT1A4|SULT1A1|SULT1A3	http://www.reactome.org/cgi-bin/eventbrowser_st_id?ST_ID=R-HSA-156584			platelet-derived growth factor receptor binding	Gene Ontology	GO:0005161	3	15	0.00672923	0.100877	PDGFA|ITGA5|PTPRJ	http://amigo.geneontology.org/amigo/term/GO:0005161
APC/C:Cdc20 mediated degradation of Cyclin B	Reactome	R-HSA-174048	3	23	0.018835	0.155241	UBE2E1|UBB|UBE2D1	http://www.reactome.org/cgi-bin/eventbrowser_st_id?ST_ID=R-HSA-174048			small GTPase mediated signal transduction	Gene Ontology	GO:0007264	7	94	0.00695732	0.103749	RASGEF1C|DOCK9|CCDC88C|DOCK6|DOCK7|DOCK5|KNDC1	http://amigo.geneontology.org/amigo/term/GO:0007264
Conjugation of salicylate with glycine	Reactome	R-HSA-177128	2	8	0.0192782	0.155241	GLYATL2|GLYATL1	http://www.reactome.org/cgi-bin/eventbrowser_st_id?ST_ID=R-HSA-177128			positive regulation of cell migration	Gene Ontology	GO:0030335	12	227	0.00696271	0.103749	PDGFA|CLDN3|FAM115C|EGFR|LRRC16A|ITGA5|EPHA1|FAM110C|COL1A1|CXCL12|SEMA4D|SEMA6A	http://amigo.geneontology.org/amigo/term/GO:0030335
Cell junction organization	Reactome	R-HSA-446728	6	90	0.0192992	0.155241	PARD6G|PVRL1|LAMB3|CLDN3|CADM2|CTNNA1	http://www.reactome.org/cgi-bin/eventbrowser_st_id?ST_ID=R-HSA-446728			anchored component of plasma membrane	Gene Ontology	GO:0046658	4	31	0.00703923	0.103949	GPC1|RTN4RL1|ULBP3|NTNG2	http://amigo.geneontology.org/amigo/term/GO:0046658
Beta1 adrenergic receptor signaling pathway	PANTHER	P04377	4	43	0.0195215	0.155262	CACNB2|CACNB1|GNG12|ADRB1	http://www.pantherdb.org/pathway/pathwayDiagram.jsp?catAccession=P04377			cognition	Gene Ontology	GO:0050890	5	50	0.00709563	0.10416	CHMP2B|APP|CHRNB2|CYFIP1|MFSD2A	http://amigo.geneontology.org/amigo/term/GO:0050890
G1 Phase	Reactome	R-HSA-69236	4	43	0.0195215	0.155262	PPP2R3B|CDKN2A|UBB|SKP1	http://www.reactome.org/cgi-bin/eventbrowser_st_id?ST_ID=R-HSA-69236			extracellular space	Gene Ontology	GO:0005615	51	1572	0.00712509	0.104284	ENOX1|ELANE|SCGB1D2|CKB|PRKAG2|EGFR|WNT7B|ST14|ADAMTS15|IL24|GLIPR1L2|SEMA4D|CD9|SEMA6A|LOXL1|BLOC1S1|CEL|CAP2|INHBB|GAL|SERPINB8|EDN2|PDGFA|BMP8A|RAMP1|TIFA|IGFBP2|GPC1|KLK3|GOLM1|FGF9|LCP1|WFDC2|LAMP2|ELFN2|SMPDL3B|BMP1|IGFBP3|RTN4RL1|APP|TNFRSF1A|ZG16B|CABP1|WNT4|ULBP3|UBB|COL1A1|COL6A1|COL6A2|IL15RA|GAS6	http://amigo.geneontology.org/amigo/term/GO:0005615
Cyclin D associated events in G1	Reactome	R-HSA-69231	4	43	0.0195215	0.155262	PPP2R3B|CDKN2A|UBB|SKP1	http://www.reactome.org/cgi-bin/eventbrowser_st_id?ST_ID=R-HSA-69231			filopodium	Gene Ontology	GO:0030175	6	72	0.00741983	0.107327	VAMP7|ENAH|WASH3P|FAT1|LCP1|ARL4C	http://amigo.geneontology.org/amigo/term/GO:0030175
TCR signaling	Reactome	R-HSA-202403	7	117	0.0198809	0.157361	SKP1|ENAH|UBE2D1|IKBKB|UBB|PSMC1|PTPRJ	http://www.reactome.org/cgi-bin/eventbrowser_st_id?ST_ID=R-HSA-202403			blood coagulation	Gene Ontology	GO:0007596	10	173	0.0075005	0.108178	DOCK9|EHD3|DOCK6|ENPP4|LRRC16A|AK4|HIST2H3C|COL1A1|GATA6|GAS6	http://amigo.geneontology.org/amigo/term/GO:0007596
L1CAM interactions	Reactome	R-HSA-373760	7	117	0.0198809	0.157361	TUBA1C|TUBA1A|EGFR|ITGA5|ANK2|ANK3|SCN4B	http://www.reactome.org/cgi-bin/eventbrowser_st_id?ST_ID=R-HSA-373760			protein transport	Gene Ontology	GO:0015031	15	320	0.00775262	0.109559	EHD3|KLHL20|PHAX|ARL8B|SFT2D2|GORASP1|RAMP1|ANK2|COG6|CHMP2B|ZMAT3|STXBP5|COL1A1|SNX33|RAB25	http://amigo.geneontology.org/amigo/term/GO:0015031
Clathrin-mediated endocytosis	Reactome	R-HSA-8856828	8	145	0.0201387	0.158387	VAMP7|UBQLN2|EGFR|COPS6|REPS2|STON2|UBB|BIN1	http://www.reactome.org/cgi-bin/eventbrowser_st_id?ST_ID=R-HSA-8856828			trans-Golgi network	Gene Ontology	GO:0005802	10	174	0.00778032	0.109559	BACE2|KLHL20|VAMP7|MICALL1|NBEA|ATP8B1|FUT4|CHST3|ATP2C1|CBY1	http://amigo.geneontology.org/amigo/term/GO:0005802
TGF-beta signaling pathway	PANTHER	P00052	6	91	0.0202026	0.158387	SMAD9|BMP1|SNIP1|INHBB|MAPK10|BMP8A	http://www.pantherdb.org/pathway/pathwayDiagram.jsp?catAccession=P00052			microtubule associated complex	Gene Ontology	GO:0005875	4	32	0.00778394	0.109559	MAP2|PEA15|MAP1B|MAP1S	http://amigo.geneontology.org/amigo/term/GO:0005875
@@TGF-beta signaling pathway	KEGG PATHWAY	hsa04350	4	94	0.169197	0.366782	INHBB|SKP1|SMAD9|BMP8A	http://www.genome.jp/kegg-bin/show_pathway?hsa04350/hsa:353500%09red/hsa:4093%09red/hsa:6500%09red/hsa:3625%09red			B cell activation	Gene Ontology	GO:0042113	4	32	0.00778394	0.109559	CHRNB2|IGBP1|ICOSLG|AKAP17A	http://amigo.geneontology.org/amigo/term/GO:0042113
Opioid Signalling	Reactome	R-HSA-111885	6	91	0.0202026	0.158387	ADCY6|PLCB4|GNAO1|PRKCD|GNG12|GNAI1	http://www.reactome.org/cgi-bin/eventbrowser_st_id?ST_ID=R-HSA-111885			late endosome membrane	Gene Ontology	GO:0031902	8	121	0.00779266	0.109559	SNX16|VAMP7|MICALL1|CHMP2B|ARL8B|LAMP2|SLC30A4|SLC1A1	http://amigo.geneontology.org/amigo/term/GO:0031902
EPH-Ephrin signaling	Reactome	R-HSA-2682334	6	91	0.0202026	0.158387	APH1B|EPHA7|EPHA6|EFNA5|EPHA1|ARHGEF28	http://www.reactome.org/cgi-bin/eventbrowser_st_id?ST_ID=R-HSA-2682334			regulation of cell cycle	Gene Ontology	GO:0051726	8	121	0.00779266	0.109559	E2F6|MECOM|GADD45G|UBA3|CDK20|CABLES1|RAD51D|TSC1	http://amigo.geneontology.org/amigo/term/GO:0051726
TRAF6 mediated NF-kB activation	Reactome	R-HSA-933542	3	24	0.0208507	0.161928	IKBKB|APP|RNF135	http://www.reactome.org/cgi-bin/eventbrowser_st_id?ST_ID=R-HSA-933542			axon regeneration	Gene Ontology	GO:0031103	3	16	0.00786202	0.109559	ISL1|RTN4RL1|CTNNA1	http://amigo.geneontology.org/amigo/term/GO:0031103
IKK complex recruitment mediated by RIP1	Reactome	R-HSA-937041	3	24	0.0208507	0.161928	IKBKB|UBB|UBE2D1	http://www.reactome.org/cgi-bin/eventbrowser_st_id?ST_ID=R-HSA-937041			potassium ion homeostasis	Gene Ontology	GO:0055075	3	16	0.00786202	0.109559	SLC12A7|UPK3A|SLC12A2	http://amigo.geneontology.org/amigo/term/GO:0055075
Collagen chain trimerization	Reactome	R-HSA-8948216	4	44	0.0209364	0.162339	COL6A1|COL26A1|COL6A2|COL1A1	http://www.reactome.org/cgi-bin/eventbrowser_st_id?ST_ID=R-HSA-8948216			acetylcholine-gated channel complex	Gene Ontology	GO:0005892	3	16	0.00786202	0.109559	CHRNB2|CHRNA7|STXBP5	http://amigo.geneontology.org/amigo/term/GO:0005892
Activated PKN1 stimulates transcription of AR (androgen receptor) regulated genes KLK2 and KLK3	Reactome	R-HSA-5625886	5	67	0.0211045	0.163106	HIST2H2AA4|KLK3|HIST2H2AA3|HIST2H3C|HIST2H3A	http://www.reactome.org/cgi-bin/eventbrowser_st_id?ST_ID=R-HSA-5625886			cell migration	Gene Ontology	GO:0016477	12	232	0.00814382	0.11188	NTNG2|SIRPA|LRRC16A|RHOU|DOCK5|CORO1B|GPC1|FAT1|LAMB3|LCP1|FOXC1|ELMO3	http://amigo.geneontology.org/amigo/term/GO:0016477
TRAF6 mediated induction of NFkB and MAP kinases upon TLR7/8 or 9 activation	Reactome	R-HSA-975138	6	92	0.0211342	0.163106	SKP1|APP|IKBKB|MAPK10|UBB|DUSP4	http://www.reactome.org/cgi-bin/eventbrowser_st_id?ST_ID=R-HSA-975138			bicellular tight junction	Gene Ontology	GO:0005923	8	122	0.00814847	0.11188	TJP2|ASH1L|PARD6G|ANK3|MARVELD3|CLDN3|MPDZ|YBX3	http://amigo.geneontology.org/amigo/term/GO:0005923
Sphingolipid signaling pathway	KEGG PATHWAY	hsa04071	7	119	0.021492	0.165609	CERS2|TNFRSF1A|PPP2R3B|MAPK10|SGMS2|PLCB4|GNAI1	http://www.genome.jp/kegg-bin/show_pathway?hsa04071/hsa:166929%09red/hsa:2770%09red/hsa:5332%09red/hsa:7132%09red/hsa:28227%09red/hsa:29956%09red/hsa:5602%09red			enzyme binding	Gene Ontology	GO:0019899	16	353	0.00816431	0.11188	N4BP2L2|HSPA6|PEX7|TSPAN10|EGFR|APP|THRB|PRKCD|NME1|ANK2|LDB1|UBE2L3|TSPAN5|TNKS2|NME2|LAMP2	http://amigo.geneontology.org/amigo/term/GO:0019899
Breast cancer	KEGG PATHWAY	hsa05224	8	147	0.0215763	0.165742	TCF4|EGFR|GADD45G|FGF9|JAG2|WNT4|HES5|WNT7B	http://www.genome.jp/kegg-bin/show_pathway?hsa05224/hsa:7477%09red/hsa:2254%09red/hsa:388585%09red/hsa:3714%09red/hsa:1956%09red/hsa:10912%09red/hsa:6934%09red/hsa:54361%09red			regulation of transcription by RNA polymerase II	Gene Ontology	GO:0006357	28	751	0.00818855	0.111903	FOXP1|SNIP1|MED22|EGFR|SIM2|ZBTB10|GRHL2|TFAP2C|ZIC2|CNOT2|FOXB2|ZBTB34|KLF9|IRX2|TCF4|GTF2H2|ZFP36L1|GTF2IRD2|BARHL1|PCGF6|GTF2H2C|EMX1|DUX4L3|DUX4L2|PRDM2|OGT|BCL6|FOXC1	http://amigo.geneontology.org/amigo/term/GO:0006357
Mitotic G1-G1/S phases	Reactome	R-HSA-453279	8	147	0.0215763	0.165742	E2F6|CDKN2A|SKP1|PPP2R3B|MCM6|UBB|CABLES1|PSMC1	http://www.reactome.org/cgi-bin/eventbrowser_st_id?ST_ID=R-HSA-453279			positive regulation of fat cell differentiation	Gene Ontology	GO:0045600	5	52	0.00824111	0.112311	SH3PXD2B|LCP1|ZBTB16|ZFP36L1|SAV1	http://amigo.geneontology.org/amigo/term/GO:0045600
Toll Like Receptor 7/8 (TLR7/8) Cascade	Reactome	R-HSA-168181	6	93	0.0220944	0.168454	SKP1|APP|IKBKB|MAPK10|UBB|DUSP4	http://www.reactome.org/cgi-bin/eventbrowser_st_id?ST_ID=R-HSA-168181			apical plasma membrane	Gene Ontology	GO:0016324	16	354	0.00836547	0.113692	AQP5|SLC22A18|PARD6G|SLC16A2|EGFR|KCNMA1|CABP1|SLC1A1|IGFBP2|SLC5A1|ATP8B1|CD9|FAT1|SLC12A2|ANK2|MPDZ	http://amigo.geneontology.org/amigo/term/GO:0016324
MyD88 dependent cascade initiated on endosome	Reactome	R-HSA-975155	6	93	0.0220944	0.168454	SKP1|APP|IKBKB|MAPK10|UBB|DUSP4	http://www.reactome.org/cgi-bin/eventbrowser_st_id?ST_ID=R-HSA-975155			carbohydrate metabolic process	Gene Ontology	GO:0005975	8	123	0.00851631	0.113775	NPL|HAS3|FUT4|POMT1|CHST3|GALNT7|GALNT3|B4GALT6	http://amigo.geneontology.org/amigo/term/GO:0005975
Diseases associated with O-glycosylation of proteins	Reactome	R-HSA-3906995	5	68	0.02226	0.168454	POMT1|B3GALTL|GALNT3|ADAMTS15|ADAMTS1	http://www.reactome.org/cgi-bin/eventbrowser_st_id?ST_ID=R-HSA-3906995			cellular calcium ion homeostasis	Gene Ontology	GO:0006874	7	98	0.0085463	0.113775	STIM2|CXCL12|TMCO1|ELANE|ATP2C1|ANK2|EDN2	http://amigo.geneontology.org/amigo/term/GO:0006874
NOTCH1 Intracellular Domain Regulates Transcription	Reactome	R-HSA-2122947	4	45	0.0224125	0.168454	SKP1|HES5|UBB|MAML3	http://www.reactome.org/cgi-bin/eventbrowser_st_id?ST_ID=R-HSA-2122947			excitatory synapse	Gene Ontology	GO:0060076	4	33	0.00857857	0.113775	NETO1|ITGA3|CYFIP1|NLGN1	http://amigo.geneontology.org/amigo/term/GO:0060076
APC-Cdc20 mediated degradation of Nek2A	Reactome	R-HSA-179409	3	25	0.02298	0.168454	UBE2E1|UBB|UBE2D1	http://www.reactome.org/cgi-bin/eventbrowser_st_id?ST_ID=R-HSA-179409			delayed rectifier potassium channel activity	Gene Ontology	GO:0005251	4	33	0.00857857	0.113775	KCNG1|KCNQ4|KCNS3|KCNQ1	http://amigo.geneontology.org/amigo/term/GO:0005251
Chaperonin-mediated protein folding	Reactome	R-HSA-390466	6	94	0.0230836	0.168454	TUBA1C|GNAO1|TUBA1A|GNG12|FBXW4|GNAI1	http://www.reactome.org/cgi-bin/eventbrowser_st_id?ST_ID=R-HSA-390466			regulation of neurogenesis	Gene Ontology	GO:0050767	4	33	0.00857857	0.113775	BHLHE41|HES2|HES5|DOCK7	http://amigo.geneontology.org/amigo/term/GO:0050767
Amino Acid conjugation	Reactome	R-HSA-156587	2	9	0.0232232	0.168454	GLYATL2|GLYATL1	http://www.reactome.org/cgi-bin/eventbrowser_st_id?ST_ID=R-HSA-156587			astrocyte activation	Gene Ontology	GO:0048143	3	17	0.00910036	0.115861	APP|EGFR|BACE2	http://amigo.geneontology.org/amigo/term/GO:0048143
Conjugation of carboxylic acids	Reactome	R-HSA-159424	2	9	0.0232232	0.168454	GLYATL2|GLYATL1	http://www.reactome.org/cgi-bin/eventbrowser_st_id?ST_ID=R-HSA-159424			dopamine receptor signaling pathway	Gene Ontology	GO:0007212	3	17	0.00910036	0.115861	GNAO1|ADCY6|SULT1A3	http://amigo.geneontology.org/amigo/term/GO:0007212
FGFR3c ligand binding and activation	Reactome	R-HSA-190372	2	9	0.0232232	0.168454	FGF9|GALNT3	http://www.reactome.org/cgi-bin/eventbrowser_st_id?ST_ID=R-HSA-190372			apical dendrite	Gene Ontology	GO:0097440	3	17	0.00910036	0.115861	SEZ6|MAP1B|SLC1A1	http://amigo.geneontology.org/amigo/term/GO:0097440
Ca2+ activated K+ channels	Reactome	R-HSA-1296052	2	9	0.0232232	0.168454	KCNMA1|KCNN2	http://www.reactome.org/cgi-bin/eventbrowser_st_id?ST_ID=R-HSA-1296052			transmembrane-ephrin receptor activity	Gene Ontology	GO:0005005	3	17	0.00910036	0.115861	EPHA7|EPHA6|EPHA1	http://amigo.geneontology.org/amigo/term/GO:0005005
FGFR3 ligand binding and activation	Reactome	R-HSA-190239	2	9	0.0232232	0.168454	FGF9|GALNT3	http://www.reactome.org/cgi-bin/eventbrowser_st_id?ST_ID=R-HSA-190239			regulation of neuron migration	Gene Ontology	GO:2001222	3	17	0.00910036	0.115861	NKX6-1|NTNG2|SCRT2	http://amigo.geneontology.org/amigo/term/GO:2001222
Circadian Clock	Reactome	R-HSA-400253	5	69	0.0234558	0.169643	BHLHE41|CRTC3|ROR1|UBB|SKP1	http://www.reactome.org/cgi-bin/eventbrowser_st_id?ST_ID=R-HSA-400253			adenosine deaminase activity	Gene Ontology	GO:0004000	2	5	0.00939785	0.115861	LACC1|ADARB2	http://amigo.geneontology.org/amigo/term/GO:0004000
Phase 0 - rapid depolarisation	Reactome	R-HSA-5576892	4	46	0.0239505	0.172716	CACNA2D2|CACNB2|CACNB1|SCN4B	http://www.reactome.org/cgi-bin/eventbrowser_st_id?ST_ID=R-HSA-5576892			glycine N-acyltransferase activity	Gene Ontology	GO:0047961	2	5	0.00939785	0.115861	GLYATL2|GLYATL1	http://amigo.geneontology.org/amigo/term/GO:0047961
Chromatin organization	Reactome	R-HSA-4839726	12	273	0.0246535	0.176777	PHF16|MECOM|MINA|ASH1L|PRDM9|HIST2H3C|HIST2H2AA4|HIST2H3A|OGT|HIST2H2AA3|PHF2|MORF4L2	http://www.reactome.org/cgi-bin/eventbrowser_st_id?ST_ID=R-HSA-4839726			positive regulation of nitric oxide mediated signal transduction	Gene Ontology	GO:0010750	2	5	0.00939785	0.115861	EGFR|NOS1AP	http://amigo.geneontology.org/amigo/term/GO:0010750
Chromatin modifying enzymes	Reactome	R-HSA-3247509	12	273	0.0246535	0.176777	PHF16|MECOM|MINA|ASH1L|PRDM9|HIST2H3C|HIST2H2AA4|HIST2H3A|OGT|HIST2H2AA3|PHF2|MORF4L2	http://www.reactome.org/cgi-bin/eventbrowser_st_id?ST_ID=R-HSA-3247509			flavonoid metabolic process	Gene Ontology	GO:0009812	2	5	0.00939785	0.115861	SULT1A1|SULT1A3	http://amigo.geneontology.org/amigo/term/GO:0009812
PKMTs methylate histone lysines	Reactome	R-HSA-3214841	5	70	0.0246923	0.176777	MECOM|ASH1L|HIST2H3C|PRDM9|HIST2H3A	http://www.reactome.org/cgi-bin/eventbrowser_st_id?ST_ID=R-HSA-3214841			positive regulation of retinoic acid receptor signaling pathway	Gene Ontology	GO:0048386	2	5	0.00939785	0.115861	CTBP2|KLF2	http://amigo.geneontology.org/amigo/term/GO:0048386
Glycosaminoglycan metabolism	Reactome	R-HSA-1630316	7	123	0.0249815	0.178589	EXT2|HS3ST1|CHPF2|GPC1|CHST3|HAS3|B4GALT6	http://www.reactome.org/cgi-bin/eventbrowser_st_id?ST_ID=R-HSA-1630316			creatine kinase activity	Gene Ontology	GO:0004111	2	5	0.00939785	0.115861	CKMT1A|CKB	http://amigo.geneontology.org/amigo/term/GO:0004111
Interleukin-12 signaling	Reactome	R-HSA-9020591	4	47	0.0255508	0.180829	LCP1|BOLA2|BOLA2B|VAMP7	http://www.reactome.org/cgi-bin/eventbrowser_st_id?ST_ID=R-HSA-9020591			axo-dendritic transport	Gene Ontology	GO:0008088	2	5	0.00939785	0.115861	APP|APBA1	http://amigo.geneontology.org/amigo/term/GO:0008088
PDGF signaling pathway	PANTHER	P00047	7	124	0.025911	0.181187	PDGFA|NIN|OPHN1|IKBKB|MAPK10|ARHGAP10|RASA4	http://www.pantherdb.org/pathway/pathwayDiagram.jsp?catAccession=P00047			protein import	Gene Ontology	GO:0017038	2	5	0.00939785	0.115861	SNX33|LAMP2	http://amigo.geneontology.org/amigo/term/GO:0017038
Oxidative Stress Induced Senescence	Reactome	R-HSA-2559580	7	124	0.025911	0.181187	CDKN2A|UBB|MAPK10|HIST2H3A|HIST2H3C|HIST2H2AA3|HIST2H2AA4	http://www.reactome.org/cgi-bin/eventbrowser_st_id?ST_ID=R-HSA-2559580			type I pneumocyte differentiation	Gene Ontology	GO:0060509	2	5	0.00939785	0.115861	THRB|KLF2	http://amigo.geneontology.org/amigo/term/GO:0060509
Circadian entrainment	KEGG PATHWAY	hsa04713	6	97	0.0262283	0.181187	ADCY6|PLCB4|GNAO1|GNG12|NOS1AP|GNAI1	http://www.genome.jp/kegg-bin/show_pathway?hsa04713/hsa:55970%09red/hsa:2770%09red/hsa:5332%09red/hsa:2775%09red/hsa:112%09red/hsa:9722%09red			regulation of organelle transport along microtubule	Gene Ontology	GO:1902513	2	5	0.00939785	0.115861	MAP2|RHOT1	http://amigo.geneontology.org/amigo/term/GO:1902513
Glycerophospholipid metabolism	KEGG PATHWAY	hsa00564	6	97	0.0262283	0.181187	CKB|LPCAT1|PPAPDC1B|PHOSPHO1|GPD2|LPGAT1	http://www.genome.jp/kegg-bin/show_pathway?hsa00564/hsa:84513%09red/hsa:79888%09red/hsa:9926%09red/hsa:162466%09red/hsa:1120%09red/hsa:2820%09red			cellular chloride ion homeostasis	Gene Ontology	GO:0030644	2	5	0.00939785	0.115861	CKB|SLC12A2	http://amigo.geneontology.org/amigo/term/GO:0030644
Toll Like Receptor 9 (TLR9) Cascade	Reactome	R-HSA-168138	6	97	0.0262283	0.181187	SKP1|APP|IKBKB|MAPK10|UBB|DUSP4	http://www.reactome.org/cgi-bin/eventbrowser_st_id?ST_ID=R-HSA-168138			mesonephric duct development	Gene Ontology	GO:0072177	2	5	0.00939785	0.115861	PKD2|GREB1L	http://amigo.geneontology.org/amigo/term/GO:0072177
Cell-Cell communication	Reactome	R-HSA-1500931	7	125	0.0268638	0.181187	SIRPA|PARD6G|PVRL1|LAMB3|CLDN3|CADM2|CTNNA1	http://www.reactome.org/cgi-bin/eventbrowser_st_id?ST_ID=R-HSA-1500931			embryonic placenta morphogenesis	Gene Ontology	GO:0060669	2	5	0.00939785	0.115861	WNT7B|ZNF568	http://amigo.geneontology.org/amigo/term/GO:0060669
Toll-like Receptor Cascades	Reactome	R-HSA-168898	8	154	0.0271781	0.181187	SIGIRR|SKP1|APP|UBE2D1|IKBKB|MAPK10|UBB|DUSP4	http://www.reactome.org/cgi-bin/eventbrowser_st_id?ST_ID=R-HSA-168898			myoblast fusion involved in skeletal muscle regeneration	Gene Ontology	GO:0014905	2	5	0.00939785	0.115861	PTGFRN|CD9	http://amigo.geneontology.org/amigo/term/GO:0014905
Amino sugar and nucleotide sugar metabolism	KEGG PATHWAY	hsa00520	4	48	0.027214	0.181187	CMAS|NPL|GFPT2|UAP1L1	http://www.genome.jp/kegg-bin/show_pathway?hsa00520/hsa:55907%09red/hsa:91373%09red/hsa:9945%09red/hsa:80896%09red			membrane repolarization during atrial cardiac muscle cell action potential	Gene Ontology	GO:0098914	2	5	0.00939785	0.115861	KCNN2|KCNQ1	http://amigo.geneontology.org/amigo/term/GO:0098914
G alpha (z) signalling events	Reactome	R-HSA-418597	4	48	0.027214	0.181187	ADCY6|PRKCD|GNG12|GNAI1	http://www.reactome.org/cgi-bin/eventbrowser_st_id?ST_ID=R-HSA-418597			protein-macromolecule adaptor activity	Gene Ontology	GO:0030674	6	76	0.00940259	0.115861	TJP2|CNTLN|ANK2|ANK3|GAS6|MLPH	http://amigo.geneontology.org/amigo/term/GO:0030674
Adherens junction	KEGG PATHWAY	hsa04520	5	72	0.027289	0.181187	PVRL1|TCF4|EGFR|CTNNA1|PTPRJ	http://www.genome.jp/kegg-bin/show_pathway?hsa04520/hsa:5795%09red/hsa:1495%09red/hsa:6934%09red/hsa:1956%09red/hsa:5818%09red			phosphatidylcholine biosynthetic process	Gene Ontology	GO:0006656	4	34	0.0094244	0.115861	LPCAT1|MFSD2A|PHOSPHO1|CKB	http://amigo.geneontology.org/amigo/term/GO:0006656
Melanoma	KEGG PATHWAY	hsa05218	5	72	0.027289	0.181187	PDGFA|CDKN2A|EGFR|FGF9|GADD45G	http://www.genome.jp/kegg-bin/show_pathway?hsa05218/hsa:2254%09red/hsa:10912%09red/hsa:5154%09red/hsa:1956%09red/hsa:1029%09red			protein heterodimerization activity	Gene Ontology	GO:0046982	14	297	0.00945976	0.115861	PDGFA|EXT2|TAF6|BHLHE41|LSM6|ITGA3|IKBKB|ADRB1|SIM2|HIST2H3C|UBA3|HIST2H2BD|HIST2H2AA3|HIST2H2BC	http://amigo.geneontology.org/amigo/term/GO:0046982
Interleukin-17 signaling	Reactome	R-HSA-448424	5	72	0.027289	0.181187	IKBKB|DUSP4|MAPK10|UBB|SKP1	http://www.reactome.org/cgi-bin/eventbrowser_st_id?ST_ID=R-HSA-448424			membrane raft	Gene Ontology	GO:0045121	12	237	0.00947614	0.115861	APP|TNFRSF1A|AHNAK|EGFR|KCNQ1|IKBKB|GPC1|ANK2|LAMP2|RTN4RL1|TUBA1A|GNAI1	http://amigo.geneontology.org/amigo/term/GO:0045121
Pancreatic secretion	KEGG PATHWAY	hsa04972	6	98	0.0273366	0.181187	ADCY6|PLCB4|CEL|KCNMA1|KCNQ1|SLC12A2	http://www.genome.jp/kegg-bin/show_pathway?hsa04972/hsa:5332%09red/hsa:1056%09red/hsa:112%09red/hsa:3784%09red/hsa:3778%09red/hsa:6558%09red			actin filament binding	Gene Ontology	GO:0051015	11	208	0.00950682	0.115861	CYFIP1|NEBL|ESPN|CACNB2|EGFR|CORO1B|MAP1S|MYO1C|LCP1|BIN1|CTNNA1	http://amigo.geneontology.org/amigo/term/GO:0051015
Organic cation transport	Reactome	R-HSA-549127	2	10	0.0274677	0.181187	SLC22A15|SLC22A18	http://www.reactome.org/cgi-bin/eventbrowser_st_id?ST_ID=R-HSA-549127			calcium channel activity	Gene Ontology	GO:0005262	5	54	0.00950871	0.115861	PKD2|TRPM1|TRPV6|CACNB2|TMCO1	http://amigo.geneontology.org/amigo/term/GO:0005262
mucin core 1 and core 2 O-glycosylation	BioCyc	PWY-7433	3	27	0.0275791	0.181187	GALNT7|GALNT18|GALNT3	http://biocyc.org/HUMAN/NEW-IMAGE?type=NIL&object=PWY-7433			early endosome	Gene Ontology	GO:0005769	13	267	0.00954347	0.115999	NEURL1B|SNX16|C1orf210|EHD3|ADRB1|MICALL1|APP|WASH3P|KCNQ1|SLC5A1|ANK2|WDFY1|ACKR3	http://amigo.geneontology.org/amigo/term/GO:0005769
Cushing syndrome	KEGG PATHWAY	hsa04934	8	155	0.0280533	0.183814	TCF4|ADCY6|CDKN2A|PLCB4|EGFR|WNT4|GNAI1|WNT7B	http://www.genome.jp/kegg-bin/show_pathway?hsa04934/hsa:7477%09red/hsa:2770%09red/hsa:5332%09red/hsa:1029%09red/hsa:112%09red/hsa:1956%09red/hsa:6934%09red/hsa:54361%09red			viral process	Gene Ontology	GO:0016032	19	456	0.00957568	0.116105	OGT|DDX3X|ZC3H7B|SH3RF1|RRP1B|GTF2H2|TNFRSF1A|COPS6|SLC25A6|ACKR3|IKBKB|SKP1|CRTC3|ULBP3|DNAJB14|CXCL12|BIN1|MPDZ|FAM111A	http://amigo.geneontology.org/amigo/term/GO:0016032
Cellular responses to external stimuli	Reactome	R-HSA-8953897	19	516	0.0288985	0.188106	HIST2H3A|ERO1L|H1F0|HSPA6|TUBA1C|TUBA1A|PRKAG2|UBE2E1|UBE2D1|CHMP2B|CDKN2A|HSPA12A|HIST2H3C|UBB|MAPK10|PSMC1|HIST2H2AA3|HIST2H2AA4|TSC1	http://www.reactome.org/cgi-bin/eventbrowser_st_id?ST_ID=R-HSA-8953897			GTPase activator activity	Gene Ontology	GO:0005096	13	268	0.00981223	0.118572	TBC1D9|GRTP1|DOCK5|TBC1D30|RASA4B|STXBP5|GMIP|RASA4|OPHN1|ALS2CL|ASAP1|ASAP2|RASA3	http://amigo.geneontology.org/amigo/term/GO:0005096
Protein localization	Reactome	R-HSA-9609507	8	156	0.0289478	0.188123	GDAP1|PEX7|APP|SLC25A6|UBE2D1|FXN|UBB|COX17	http://www.reactome.org/cgi-bin/eventbrowser_st_id?ST_ID=R-HSA-9609507			calcium ion binding	Gene Ontology	GO:0005509	26	693	0.00982705	0.118572	STIM2|EHD3|VLDLR|PPP2R3B|NCS1|RHOT1|CAPS2|GPD2|TBC1D9|REPS2|PCLO|RASEF|LPCAT1|JAG2|PLCB4|LCP1|GALNT3|PRRG4|NIN|BMP1|PKD2|CAPN14|CABP1|FAT1|CANT1|GAS6	http://amigo.geneontology.org/amigo/term/GO:0005509
Transcriptional misregulation in cancer	KEGG PATHWAY	hsa05202	9	186	0.0290532	0.188123	PDGFA|ELANE|ZBTB16|GADD45G|IGFBP3|LDB1|HIST2H3C|HIST2H3A|BCL6	http://www.genome.jp/kegg-bin/show_pathway?hsa05202/hsa:5154%09red/hsa:333932%09red/hsa:1991%09red/hsa:8861%09red/hsa:3486%09red/hsa:7704%09red/hsa:126961%09red/hsa:10912%09red/hsa:604%09red			Golgi lumen	Gene Ontology	GO:0005796	7	101	0.009902	0.118608	PDGFA|HS3ST1|APP|WNT4|GPC1|WNT7B|GAS6	http://amigo.geneontology.org/amigo/term/GO:0005796
Separation of Sister Chromatids	Reactome	R-HSA-2467813	9	186	0.0290532	0.188123	PMF1-BGLAP|PMF1|TUBA1C|TUBA1A|ERCC6L|UBE2E1|UBE2D1|UBB|PSMC1	http://www.reactome.org/cgi-bin/eventbrowser_st_id?ST_ID=R-HSA-2467813			protein domain specific binding	Gene Ontology	GO:0019904	12	239	0.0100541	0.12014	TJP2|ZBTB16|CNTLN|SKP1|TUBA1A|ITGA3|ICA1|CHMP2B|KCNN2|ANKS1B|ARHGEF4|LAMP2	http://amigo.geneontology.org/amigo/term/GO:0019904
Protein folding	Reactome	R-HSA-391251	6	100	0.029645	0.191704	TUBA1C|GNAO1|TUBA1A|GNG12|FBXW4|GNAI1	http://www.reactome.org/cgi-bin/eventbrowser_st_id?ST_ID=R-HSA-391251			recycling endosome	Gene Ontology	GO:0055037	8	127	0.010113	0.120196	RAB25|C1orf210|APP|WASH3P|ACKR3|ANK2|GPR161|TUBA1A	http://amigo.geneontology.org/amigo/term/GO:0055037
Activation of AMPK downstream of NMDARs	Reactome	R-HSA-9619483	3	28	0.0300484	0.192331	TUBA1C|TUBA1A|PRKAG2	http://www.reactome.org/cgi-bin/eventbrowser_st_id?ST_ID=R-HSA-9619483			oxidation-reduction process	Gene Ontology	GO:0055114	21	525	0.0101561	0.120196	GSTO2|LACC1|ERO1L|BLVRA|SDSL|CRYL1|LOXL1|ALOXE3|MINA|ENOX1|HSD17B10|MSRB3|P4HA3|AAED1|PTGES|KCNAB3|STEAP1|MICAL3|CTBP2|STEAP4|CYP2U1	http://amigo.geneontology.org/amigo/term/GO:0055114
G-protein activation	Reactome	R-HSA-202040	3	28	0.0300484	0.192331	GNAO1|GNG12|GNAI1	http://www.reactome.org/cgi-bin/eventbrowser_st_id?ST_ID=R-HSA-202040			retinal ganglion cell axon guidance	Gene Ontology	GO:0031290	3	18	0.0104462	0.121308	EPHA7|ISL1|EFNA5	http://amigo.geneontology.org/amigo/term/GO:0031290
Bacterial invasion of epithelial cells	KEGG PATHWAY	hsa05100	5	74	0.0300529	0.192331	CTNNA1|ARHGEF26|ITGA5|ARHGAP10|ELMO3	http://www.genome.jp/kegg-bin/show_pathway?hsa05100/hsa:79767%09red/hsa:1495%09red/hsa:3678%09red/hsa:26084%09red/hsa:79658%09red			protein localization to organelle	Gene Ontology	GO:0033365	3	18	0.0104462	0.121308	ANK2|CROCC|CNTLN	http://amigo.geneontology.org/amigo/term/GO:0033365
Vibrio cholerae infection	KEGG PATHWAY	hsa05110	4	50	0.0307302	0.195382	TJP2|ERO1L|SLC12A2|KCNQ1	http://www.genome.jp/kegg-bin/show_pathway?hsa05110/hsa:9414%09red/hsa:3784%09red/hsa:30001%09red/hsa:6558%09red			3'-phosphoadenosine 5'-phosphosulfate metabolic process	Gene Ontology	GO:0050427	3	18	0.0104462	0.121308	SULT1A4|SULT1A1|SULT1A3	http://amigo.geneontology.org/amigo/term/GO:0050427
Arginine and proline metabolism	KEGG PATHWAY	hsa00330	4	50	0.0307302	0.195382	P4HA3|CKMT1A|CKMT1B|SAT1	http://www.genome.jp/kegg-bin/show_pathway?hsa00330/hsa:6303%09red/hsa:1159%09red/hsa:283208%09red/hsa:548596%09red			polypeptide N-acetylgalactosaminyltransferase activity	Gene Ontology	GO:0004653	3	18	0.0104462	0.121308	GALNT7|GALNT18|GALNT3	http://amigo.geneontology.org/amigo/term/GO:0004653
Neurotransmitter release cycle	Reactome	R-HSA-112310	4	50	0.0307302	0.195382	ARL6IP5|APBA1|SLC6A11|SLC1A1	http://www.reactome.org/cgi-bin/eventbrowser_st_id?ST_ID=R-HSA-112310			N-acyltransferase activity	Gene Ontology	GO:0016410	3	18	0.0104462	0.121308	GLYATL2|GLYATL1|CERS2	http://amigo.geneontology.org/amigo/term/GO:0016410
HDMs demethylate histones	Reactome	R-HSA-3214842	4	50	0.0307302	0.195382	MINA|HIST2H3C|PHF2|HIST2H3A	http://www.reactome.org/cgi-bin/eventbrowser_st_id?ST_ID=R-HSA-3214842			negative regulation of interleukin-8 production	Gene Ontology	GO:0032717	3	18	0.0104462	0.121308	ELANE|KLF4|MAP2K5	http://amigo.geneontology.org/amigo/term/GO:0032717
Human T-cell leukemia virus 1 infection	KEGG PATHWAY	hsa05166	10	219	0.0308259	0.195382	ADCY6|CDKN2A|TNFRSF1A|TSPO|SLC25A6|IKBKB|CRTC3|MAPK10|MSX2|IL15RA	http://www.genome.jp/kegg-bin/show_pathway?hsa05166/hsa:3551%09red/hsa:3601%09red/hsa:706%09red/hsa:7132%09red/hsa:64784%09red/hsa:112%09red/hsa:4488%09red/hsa:293%09red/hsa:5602%09red/hsa:1029%09red			protein kinase binding	Gene Ontology	GO:0019901	19	461	0.0106114	0.122366	TCF4|ADCY6|CDKN2A|CNTLN|RGCC|NBEA|EGFR|PRKCD|EPHA1|NCS1|IKBKB|ANK2|SLC12A7|PRKAG2|SLC12A2|GATA6|CTBP2|IL15RA|PTPRJ	http://amigo.geneontology.org/amigo/term/GO:0019901
UCH proteinases	Reactome	R-HSA-5689603	6	101	0.0308457	0.195382	OGT|UBB|ACTR8|PSMC1|HIST2H2AA3|HIST2H2AA4	http://www.reactome.org/cgi-bin/eventbrowser_st_id?ST_ID=R-HSA-5689603			phosphatase activity	Gene Ontology	GO:0016791	5	56	0.0109043	0.125159	LHPP|DUSP4|PPAPDC1B|PHOSPHO1|PTPRJ	http://amigo.geneontology.org/amigo/term/GO:0016791
Pancreatic cancer	KEGG PATHWAY	hsa05212	5	75	0.0314985	0.196385	IKBKB|EGFR|CDKN2A|MAPK10|GADD45G	http://www.genome.jp/kegg-bin/show_pathway?hsa05212/hsa:3551%09red/hsa:10912%09red/hsa:5602%09red/hsa:1029%09red/hsa:1956%09red			sulfotransferase activity	Gene Ontology	GO:0008146	4	36	0.0112744	0.128343	CHST3|SULT1A1|SULT1A3|HS3ST1	http://amigo.geneontology.org/amigo/term/GO:0008146
Glioma	KEGG PATHWAY	hsa05214	5	75	0.0314985	0.196385	PDGFA|CDKN2A|EGFR|CAMK1D|GADD45G	http://www.genome.jp/kegg-bin/show_pathway?hsa05214/hsa:57118%09red/hsa:10912%09red/hsa:5154%09red/hsa:1956%09red/hsa:1029%09red			motile cilium	Gene Ontology	GO:0031514	7	104	0.0114081	0.128343	IFT27|DYNC2H1|DNAH5|PKD2|MAATS1|ROPN1|WDR66	http://amigo.geneontology.org/amigo/term/GO:0031514
G1/S Transition	Reactome	R-HSA-69206	7	130	0.0319856	0.196385	E2F6|SKP1|PPP2R3B|MCM6|UBB|CABLES1|PSMC1	http://www.reactome.org/cgi-bin/eventbrowser_st_id?ST_ID=R-HSA-69206			microtubule	Gene Ontology	GO:0005874	14	305	0.0116203	0.128343	MAP1B|FHDC1|DNAH5|TUBA1C|TUBA1A|KIF26A|KATNAL2|DCLK2|MAP2|FAM110C|MAP1S|TTLL7|LRRC49|DYNC2H1	http://amigo.geneontology.org/amigo/term/GO:0005874
melatonin degradation I	BioCyc	PWY-6398	2	11	0.0319965	0.196385	SULT1A1|CYP2U1	http://biocyc.org/HUMAN/NEW-IMAGE?type=NIL&object=PWY-6398			Rac GTPase binding	Gene Ontology	GO:0048365	5	57	0.0116519	0.128343	CYFIP1|CYFIP2|FAM49A|DOCK7|ELMO3	http://amigo.geneontology.org/amigo/term/GO:0048365
Cargo trafficking to the periciliary membrane	Reactome	R-HSA-5620920	4	51	0.0325839	0.198063	PKD2|BBS10|ASAP1|ARL6	http://www.reactome.org/cgi-bin/eventbrowser_st_id?ST_ID=R-HSA-5620920			sodium ion import across plasma membrane	Gene Ontology	GO:0098719	3	19	0.0119011	0.128343	SLC5A1|SLC9A2|SLC12A2	http://amigo.geneontology.org/amigo/term/GO:0098719
Apoptotic execution phase	Reactome	R-HSA-75153	4	51	0.0325839	0.198063	TJP2|H1F0|PRKCD|KPNA1	http://www.reactome.org/cgi-bin/eventbrowser_st_id?ST_ID=R-HSA-75153			costamere	Gene Ontology	GO:0043034	3	19	0.0119011	0.128343	AHNAK|ANK3|ANK2	http://amigo.geneontology.org/amigo/term/GO:0043034
Wnt signaling pathway	KEGG PATHWAY	hsa04310	8	160	0.0327223	0.198379	TCF4|PLCB4|SKP1|WNT4|MAPK10|CTBP2|CBY1|WNT7B	http://www.genome.jp/kegg-bin/show_pathway?hsa04310/hsa:7477%09red/hsa:5332%09red/hsa:6500%09red/hsa:54361%09red/hsa:5602%09red/hsa:1488%09red/hsa:6934%09red/hsa:25776%09red			spinal cord motor neuron differentiation	Gene Ontology	GO:0021522	3	19	0.0119011	0.128343	ISL1|DYNC2H1|ZC4H2	http://amigo.geneontology.org/amigo/term/GO:0021522
@@Wnt signaling pathway	PANTHER	P00057	12	294	0.0392359	0.216183	HELLS|PLCB4|PYGO1|TCF4|PRKCD|GNG12|WNT4|FAT1|BCL9|CTBP2|CTNNA1|WNT7B	http://www.pantherdb.org/pathway/pathwayDiagram.jsp?catAccession=P00057			cytoskeleton-dependent intracellular transport	Gene Ontology	GO:0030705	3	19	0.0119011	0.128343	TUBA1C|TUBA1A|CCDC88C	http://amigo.geneontology.org/amigo/term/GO:0030705
Chronic myeloid leukemia	KEGG PATHWAY	hsa05220	5	76	0.0329869	0.198666	IKBKB|MECOM|CTBP2|CDKN2A|GADD45G	http://www.genome.jp/kegg-bin/show_pathway?hsa05220/hsa:3551%09red/hsa:1488%09red/hsa:10912%09red/hsa:2122%09red/hsa:1029%09red			negative regulation of cell-matrix adhesion	Gene Ontology	GO:0001953	3	19	0.0119011	0.128343	KIAA2022|CDKN2A|BCL6	http://amigo.geneontology.org/amigo/term/GO:0001953
The role of GTSE1 in G2/M progression after G2 checkpoint	Reactome	R-HSA-8852276	5	76	0.0329869	0.198666	TUBA1C|PSMC1|TUBA1A|FKBP4|UBB	http://www.reactome.org/cgi-bin/eventbrowser_st_id?ST_ID=R-HSA-8852276			response to osmotic stress	Gene Ontology	GO:0006970	3	19	0.0119011	0.128343	EGFR|KCNMA1|MARVELD3	http://amigo.geneontology.org/amigo/term/GO:0006970
ECM proteoglycans	Reactome	R-HSA-3000178	5	76	0.0329869	0.198666	COL6A1|APP|COL6A2|ITGA7|COL1A1	http://www.reactome.org/cgi-bin/eventbrowser_st_id?ST_ID=R-HSA-3000178			cellular response to peptide hormone stimulus	Gene Ontology	GO:0071375	3	19	0.0119011	0.128343	MAP1B|ZFP36L1|NKX6-1	http://amigo.geneontology.org/amigo/term/GO:0071375
Metabolism of RNA	Reactome	R-HSA-8953854	23	667	0.0330103	0.198666	HSD17B10|RPS17|ELAVL2|HNRNPH1|BCAS2|EXOSC7|BMS1|PHAX|MPP6|PSMC1|IMP3|ISY1|GTF2H2|LSM6|ZFP36L1|PRKCD|RPL7A|CNOT2|EBNA1BP2|RPL17|C2orf49|UBB|ISY1-RAB43	http://www.reactome.org/cgi-bin/eventbrowser_st_id?ST_ID=R-HSA-8953854			MyD88-independent toll-like receptor signaling pathway	Gene Ontology	GO:0002756	3	19	0.0119011	0.128343	IKBKB|UBB|UBE2D1	http://amigo.geneontology.org/amigo/term/GO:0002756
Membrane Trafficking	Reactome	R-HSA-199991	22	631	0.0330107	0.198666	GORASP1|PRKAG2|EGFR|KIF26A|CHMP2B|BIN1|TSC1|BLOC1S1|UBQLN2|TUBA1A|REPS2|COPG2|COPS6|COG6|ALS2CL|VAMP7|APP|TUBA1C|ANK2|ANK3|STON2|UBB	http://www.reactome.org/cgi-bin/eventbrowser_st_id?ST_ID=R-HSA-199991			positive regulation of GTPase activity	Gene Ontology	GO:0043547	14	307	0.0122163	0.128343	DOCK9|OPHN1|DOCK5|TBC1D30|ADRB1|RASA4B|STXBP5|RASA4|WNT4|ALS2CL|SEMA4D|ASAP1|ASAP2|RASA3	http://amigo.geneontology.org/amigo/term/GO:0043547
Chagas disease (American trypanosomiasis)	KEGG PATHWAY	hsa05142	6	103	0.0333412	0.200412	PLCB4|TNFRSF1A|GNAO1|IKBKB|MAPK10|GNAI1	http://www.genome.jp/kegg-bin/show_pathway?hsa05142/hsa:3551%09red/hsa:2770%09red/hsa:5332%09red/hsa:2775%09red/hsa:7132%09red/hsa:5602%09red			negative regulation of protein-containing complex assembly	Gene Ontology	GO:0031333	4	37	0.0122809	0.128343	IMPACT|ISL1|DDX3X|ANKS1B	http://amigo.geneontology.org/amigo/term/GO:0031333
Vesicle-mediated transport	Reactome	R-HSA-5653656	23	669	0.0339337	0.203479	GORASP1|PRKAG2|EGFR|KIF26A|CHMP2B|BIN1|TSC1|BLOC1S1|UBQLN2|TUBA1A|REPS2|COPG2|COPS6|COG6|ALS2CL|VAMP7|APP|TUBA1C|ANK2|ANK3|STON2|UBB|COL1A1	http://www.reactome.org/cgi-bin/eventbrowser_st_id?ST_ID=R-HSA-5653656			hair follicle development	Gene Ontology	GO:0001942	4	37	0.0122809	0.128343	PDGFA|ZDHHC21|EGFR|SAV1	http://amigo.geneontology.org/amigo/term/GO:0001942
Cellular responses to stress	Reactome	R-HSA-2262752	16	422	0.0341883	0.204757	HIST2H3A|ERO1L|H1F0|HSPA6|TUBA1C|TUBA1A|UBE2E1|UBE2D1|CDKN2A|HSPA12A|HIST2H3C|UBB|MAPK10|PSMC1|HIST2H2AA3|HIST2H2AA4	http://www.reactome.org/cgi-bin/eventbrowser_st_id?ST_ID=R-HSA-2262752			synaptic vesicle endocytosis	Gene Ontology	GO:0048488	4	37	0.0122809	0.128343	NLGN1|CEL|STON2|OPHN1	http://amigo.geneontology.org/amigo/term/GO:0048488
Signaling by FGFR	Reactome	R-HSA-190236	5	77	0.0345184	0.20549	ESRP1|HNRNPH1|UBB|FGF9|GALNT3	http://www.reactome.org/cgi-bin/eventbrowser_st_id?ST_ID=R-HSA-190236			positive regulation of smoothened signaling pathway	Gene Ontology	GO:0045880	4	37	0.0122809	0.128343	DLG5|DYNC2H1|CTNNA1|FGF9	http://amigo.geneontology.org/amigo/term/GO:0045880
@@Signaling by FGFR in disease	Reactome	R-HSA-1226099	1	57	0.724339	0.744042	FGF9	http://www.reactome.org/cgi-bin/eventbrowser_st_id?ST_ID=R-HSA-1226099			hydrolase activity, acting on glycosyl bonds	Gene Ontology	GO:0016798	2	6	0.0123491	0.128343	SMPDL3B|MACROD2	http://amigo.geneontology.org/amigo/term/GO:0016798
Protein ubiquitination	Reactome	R-HSA-8852135	5	77	0.0345184	0.20549	RNF152|UBE2E1|UBE2L3|UBB|UBE2D1	http://www.reactome.org/cgi-bin/eventbrowser_st_id?ST_ID=R-HSA-8852135			proximal dendrite	Gene Ontology	GO:1990635	2	6	0.0123491	0.128343	MAP2|SLC1A1	http://amigo.geneontology.org/amigo/term/GO:1990635
TNFR1-induced NFkappaB signaling pathway	Reactome	R-HSA-5357956	3	30	0.0353238	0.208268	IKBKB|UBB|TNFRSF1A	http://www.reactome.org/cgi-bin/eventbrowser_st_id?ST_ID=R-HSA-5357956			regulation of membrane permeability	Gene Ontology	GO:0090559	2	6	0.0123491	0.128343	TJP2|CLDN3	http://amigo.geneontology.org/amigo/term/GO:0090559
MET activates PTK2 signaling	Reactome	R-HSA-8874081	3	30	0.0353238	0.208268	LAMB3|ITGA3|COL1A1	http://www.reactome.org/cgi-bin/eventbrowser_st_id?ST_ID=R-HSA-8874081			negative regulation of dendritic spine development	Gene Ontology	GO:0061000	2	6	0.0123491	0.128343	PLK2|ASAP1	http://amigo.geneontology.org/amigo/term/GO:0061000
Laminin interactions	Reactome	R-HSA-3000157	3	30	0.0353238	0.208268	LAMB3|ITGA3|ITGA7	http://www.reactome.org/cgi-bin/eventbrowser_st_id?ST_ID=R-HSA-3000157			ADP-ribose diphosphatase activity	Gene Ontology	GO:0047631	2	6	0.0123491	0.128343	NUDT5|NUDT14	http://amigo.geneontology.org/amigo/term/GO:0047631
Mitotic Anaphase	Reactome	R-HSA-68882	9	194	0.0361629	0.208268	PMF1-BGLAP|PMF1|TUBA1C|TUBA1A|ERCC6L|UBE2E1|UBE2D1|UBB|PSMC1	http://www.reactome.org/cgi-bin/eventbrowser_st_id?ST_ID=R-HSA-68882			negative regulation of Arp2/3 complex-mediated actin nucleation	Gene Ontology	GO:0034316	2	6	0.0123491	0.128343	CORO1B|GMFB	http://amigo.geneontology.org/amigo/term/GO:0034316
Mineral absorption	KEGG PATHWAY	hsa04978	4	53	0.0364835	0.208268	STEAP1|SLC5A1|TRPV6|CABP1	http://www.genome.jp/kegg-bin/show_pathway?hsa04978/hsa:26872%09red/hsa:795%09red/hsa:55503%09red/hsa:6523%09red			positive regulation of mRNA binding	Gene Ontology	GO:1902416	2	6	0.0123491	0.128343	EIF3CL|LARP6	http://amigo.geneontology.org/amigo/term/GO:1902416
NOTCH2 intracellular domain regulates transcription	Reactome	R-HSA-2197563	2	12	0.0367952	0.208268	HES5|MAML3	http://www.reactome.org/cgi-bin/eventbrowser_st_id?ST_ID=R-HSA-2197563			positive regulation of dopamine secretion	Gene Ontology	GO:0033603	2	6	0.0123491	0.128343	CHRNB2|CXCL12	http://amigo.geneontology.org/amigo/term/GO:0033603
Repression of WNT target genes	Reactome	R-HSA-4641265	2	12	0.0367952	0.208268	TCF4|CTBP2	http://www.reactome.org/cgi-bin/eventbrowser_st_id?ST_ID=R-HSA-4641265			regulation of nitric oxide biosynthetic process	Gene Ontology	GO:0045428	2	6	0.0123491	0.128343	NOS1AP|SIRPA	http://amigo.geneontology.org/amigo/term/GO:0045428
NF-kB activation through FADD/RIP-1 pathway mediated by caspase-8 and -10	Reactome	R-HSA-933543	2	12	0.0367952	0.208268	IKBKB|RNF135	http://www.reactome.org/cgi-bin/eventbrowser_st_id?ST_ID=R-HSA-933543			AMP metabolic process	Gene Ontology	GO:0046033	2	6	0.0123491	0.128343	AK1|AK4	http://amigo.geneontology.org/amigo/term/GO:0046033
superpathway of melatonin degradation	BioCyc	PWY-6402	2	12	0.0367952	0.208268	SULT1A1|CYP2U1	http://biocyc.org/HUMAN/NEW-IMAGE?type=NIL&object=PWY-6402			response to water deprivation	Gene Ontology	GO:0009414	2	6	0.0123491	0.128343	MAPK10|CD9	http://amigo.geneontology.org/amigo/term/GO:0009414
Mitotic Metaphase and Anaphase	Reactome	R-HSA-2555396	9	195	0.0371284	0.209913	PMF1-BGLAP|PMF1|TUBA1C|TUBA1A|ERCC6L|UBE2E1|UBE2D1|UBB|PSMC1	http://www.reactome.org/cgi-bin/eventbrowser_st_id?ST_ID=R-HSA-2555396			peripheral nervous system axon regeneration	Gene Ontology	GO:0014012	2	6	0.0123491	0.128343	MAP1B|TSPO	http://amigo.geneontology.org/amigo/term/GO:0014012
Transcriptional Regulation by TP53	Reactome	R-HSA-3700989	14	359	0.0376523	0.211278	PLK2|TAF6|BCL6|PMAIP1|GTF2H2|PRKAG2|IGFBP3|DYRK2|UBB|RGCC|CNOT2|RAD51D|COX7C|TSC1	http://www.reactome.org/cgi-bin/eventbrowser_st_id?ST_ID=R-HSA-3700989			invadopodium membrane	Gene Ontology	GO:0071438	2	6	0.0123491	0.128343	ITGA3|CEL	http://amigo.geneontology.org/amigo/term/GO:0071438
RNA degradation	KEGG PATHWAY	hsa03018	5	79	0.0377114	0.211278	CNOT2|LSM6|ENO4|EXOSC7|MPP6	http://www.genome.jp/kegg-bin/show_pathway?hsa03018/hsa:11157%09red/hsa:4848%09red/hsa:10200%09red/hsa:23016%09red/hsa:387712%09red			female meiosis I	Gene Ontology	GO:0007144	2	6	0.0123491	0.128343	MLH3|UBB	http://amigo.geneontology.org/amigo/term/GO:0007144
Transcription-Coupled Nucleotide Excision Repair (TC-NER)	Reactome	R-HSA-6781827	5	79	0.0377114	0.211278	GTF2H2|COPS6|UBB|ISY1|ISY1-RAB43	http://www.reactome.org/cgi-bin/eventbrowser_st_id?ST_ID=R-HSA-6781827			negative regulation of response to cytokine stimulus	Gene Ontology	GO:0060761	2	6	0.0123491	0.128343	KLF4|MAP2K5	http://amigo.geneontology.org/amigo/term/GO:0060761
Regulation of APC/C activators between G1/S and early anaphase	Reactome	R-HSA-176408	5	79	0.0377114	0.211278	PSMC1|SKP1|UBE2E1|UBB|UBE2D1	http://www.reactome.org/cgi-bin/eventbrowser_st_id?ST_ID=R-HSA-176408			regulation of neuron projection arborization	Gene Ontology	GO:0150011	2	6	0.0123491	0.128343	MFSD2A|NTNG2	http://amigo.geneontology.org/amigo/term/GO:0150011
Protein processing in endoplasmic reticulum	KEGG PATHWAY	hsa04141	8	165	0.0378944	0.211458	SEL1L2|ERO1L|HSPA6|SKP1|UBQLN2|UBE2D1|MAPK10|CKAP4	http://www.genome.jp/kegg-bin/show_pathway?hsa04141/hsa:30001%09red/hsa:80343%09red/hsa:6500%09red/hsa:3310%09red/hsa:5602%09red/hsa:29978%09red/hsa:7321%09red/hsa:10970%09red			regulation of interleukin-1 beta production	Gene Ontology	GO:0032651	2	6	0.0123491	0.128343	FOXP1|SIRPA	http://amigo.geneontology.org/amigo/term/GO:0032651
Mucin type O-glycan biosynthesis	KEGG PATHWAY	hsa00512	3	31	0.0381283	0.211458	GALNT7|GALNT18|GALNT3	http://www.genome.jp/kegg-bin/show_pathway?hsa00512/hsa:51809%09red/hsa:374378%09red/hsa:2591%09red			DNA helicase activity	Gene Ontology	GO:0003678	5	58	0.0124335	0.12841	MCM6|ERCC6L|DDX3X|DDX12P|SUPV3L1	http://amigo.geneontology.org/amigo/term/GO:0003678
HS-GAG biosynthesis	Reactome	R-HSA-2022928	3	31	0.0381283	0.211458	GPC1|EXT2|HS3ST1	http://www.reactome.org/cgi-bin/eventbrowser_st_id?ST_ID=R-HSA-2022928			positive regulation of smooth muscle cell proliferation	Gene Ontology	GO:0048661	5	58	0.0124335	0.12841	ELANE|MYB|EGFR|HES5|FOXP1	http://amigo.geneontology.org/amigo/term/GO:0048661
Interaction between L1 and Ankyrins	Reactome	R-HSA-445095	3	31	0.0381283	0.211458	SCN4B|ANK2|ANK3	http://www.reactome.org/cgi-bin/eventbrowser_st_id?ST_ID=R-HSA-445095			microtubule cytoskeleton organization	Gene Ontology	GO:0000226	8	133	0.0129101	0.133055	MAP1B|TUBA1C|TUBA1A|DOCK7|DCLK2|MAP2|MAP1S|TTLL7	http://amigo.geneontology.org/amigo/term/GO:0000226
Ubiquitin mediated proteolysis	KEGG PATHWAY	hsa04120	7	137	0.0401945	0.218157	SKP1|UBE3B|UBE2E1|UBE2E2|UBA3|UBE2D1|UBE2L3	http://www.genome.jp/kegg-bin/show_pathway?hsa04120/hsa:89910%09red/hsa:7332%09red/hsa:6500%09red/hsa:7324%09red/hsa:7325%09red/hsa:9039%09red/hsa:7321%09red			heart development	Gene Ontology	GO:0007507	10	189	0.0130163	0.133623	DNAH5|PKD2|ITGA3|ZFP36L1|OXCT1|MAP2K5|ISL1|SH3PXD2B|FOXC1|COX17	http://amigo.geneontology.org/amigo/term/GO:0007507
Signaling by ERBB4	Reactome	R-HSA-1236394	4	55	0.0406404	0.218157	APH1B|CXCL12|EGFR|UBB	http://www.reactome.org/cgi-bin/eventbrowser_st_id?ST_ID=R-HSA-1236394			memory	Gene Ontology	GO:0007613	6	82	0.0130451	0.133623	PLK2|ITGA3|VLDLR|CHRNB2|ITGA5|NETO1	http://amigo.geneontology.org/amigo/term/GO:0007613
Deubiquitination	Reactome	R-HSA-5688426	12	296	0.0408852	0.218157	TNKS2|OGT|USP47|UBE2D1|USP13|RHOT1|UBB|ACTR8|PSMC1|HIST2H2AA3|HIST2H2AA4|RNF135	http://www.reactome.org/cgi-bin/eventbrowser_st_id?ST_ID=R-HSA-5688426			ubiquitin ligase complex	Gene Ontology	GO:0000151	7	107	0.0130733	0.133623	ASB1|UBE2E1|UBE2D1|DYRK2|UBE2L3|FBXW4|GPR37	http://amigo.geneontology.org/amigo/term/GO:0000151
Opioid prodynorphin pathway	PANTHER	P05916	3	32	0.041043	0.218157	GNAO1|GNG12|GNAI1	http://www.pantherdb.org/pathway/pathwayDiagram.jsp?catAccession=P05916			DNA-binding transcription factor activity	Gene Ontology	GO:0003700	23	607	0.0131283	0.133908	SCRT2|SIM2|ZNF124|GRHL2|MECOM|TFAP2C|THRB|KLF4|ZIC2|KLF2|KLF9|TCF4|GATA6|ROR1|NKX6-1|E2F6|PCGF6|DUX4L3|DUX4L2|PRDM2|BCL6|WIZ|FOXC1	http://amigo.geneontology.org/amigo/term/GO:0003700
Opioid proopiomelanocortin pathway	PANTHER	P05917	3	32	0.041043	0.218157	GNAO1|GNG12|GNAI1	http://www.pantherdb.org/pathway/pathwayDiagram.jsp?catAccession=P05917			protein homotetramerization	Gene Ontology	GO:0051289	5	59	0.0132499	0.134594	PKD2|HSD17B10|AQP5|CRTC3|CBY1	http://amigo.geneontology.org/amigo/term/GO:0051289
RHO GTPases activate IQGAPs	Reactome	R-HSA-5626467	3	32	0.041043	0.218157	TUBA1C|TUBA1A|CTNNA1	http://www.reactome.org/cgi-bin/eventbrowser_st_id?ST_ID=R-HSA-5626467			protein O-linked glycosylation	Gene Ontology	GO:0006493	4	38	0.0133431	0.134711	POMT1|OGT|GALNT7|GALNT18	http://amigo.geneontology.org/amigo/term/GO:0006493
Regulation of TNFR1 signaling	Reactome	R-HSA-5357905	3	32	0.041043	0.218157	IKBKB|UBB|TNFRSF1A	http://www.reactome.org/cgi-bin/eventbrowser_st_id?ST_ID=R-HSA-5357905			endosome organization	Gene Ontology	GO:0007032	4	38	0.0133431	0.134711	CHMP2B|SNX33|ALS2CL|WASH3P	http://amigo.geneontology.org/amigo/term/GO:0007032
Adherens junctions interactions	Reactome	R-HSA-418990	3	32	0.041043	0.218157	PVRL1|CADM2|CTNNA1	http://www.reactome.org/cgi-bin/eventbrowser_st_id?ST_ID=R-HSA-418990			establishment or maintenance of epithelial cell apical/basal polarity	Gene Ontology	GO:0045197	3	20	0.0134664	0.134855	FAT1|LRRC7|DLG5	http://amigo.geneontology.org/amigo/term/GO:0045197
FCERI mediated NF-kB activation	Reactome	R-HSA-2871837	5	81	0.0410794	0.218157	IKBKB|PSMC1|SKP1|UBB|UBE2D1	http://www.reactome.org/cgi-bin/eventbrowser_st_id?ST_ID=R-HSA-2871837			positive regulation of heart rate	Gene Ontology	GO:0010460	3	20	0.0134664	0.134855	EDN2|SLC1A1|KCNQ1	http://amigo.geneontology.org/amigo/term/GO:0010460
Estrogen signaling pathway	KEGG PATHWAY	hsa04915	7	138	0.0414692	0.218157	ADCY6|PLCB4|HSPA6|GNAO1|EGFR|PRKCD|GNAI1	http://www.genome.jp/kegg-bin/show_pathway?hsa04915/hsa:2770%09red/hsa:5580%09red/hsa:5332%09red/hsa:2775%09red/hsa:3310%09red/hsa:112%09red/hsa:1956%09red			lung development	Gene Ontology	GO:0030324	6	83	0.013736	0.13645	SIM2|CEL|ITGA3|EGFR|FGF9|WNT7B	http://amigo.geneontology.org/amigo/term/GO:0030324
Interleukin-1 family signaling	Reactome	R-HSA-446652	7	138	0.0414692	0.218157	SIGIRR|SKP1|PTPN13|APP|IKBKB|UBB|PSMC1	http://www.reactome.org/cgi-bin/eventbrowser_st_id?ST_ID=R-HSA-446652			Schaffer collateral - CA1 synapse	Gene Ontology	GO:0098685	6	84	0.0144521	0.140748	APBA1|NTNG2|ADRB1|EPHA7|LRFN2|STXBP5	http://amigo.geneontology.org/amigo/term/GO:0098685
Signaling by Nuclear Receptors	Reactome	R-HSA-9006931	11	264	0.0417952	0.218157	HIST2H2AA3|CXXC5|EGFR|GNG12|CXCL12|HIST2H3C|HIST2H3A|ZDHHC21|MYB|HIST2H2AA4|GNAI1	http://www.reactome.org/cgi-bin/eventbrowser_st_id?ST_ID=R-HSA-9006931			multicellular organism growth	Gene Ontology	GO:0035264	6	84	0.0144521	0.140748	APBA1|GRHL2|ZFP36L1|KLF2|GPD2|TNKS2	http://amigo.geneontology.org/amigo/term/GO:0035264
Apoptosis induced DNA fragmentation	Reactome	R-HSA-140342	2	13	0.0418498	0.218157	H1F0|KPNA1	http://www.reactome.org/cgi-bin/eventbrowser_st_id?ST_ID=R-HSA-140342			fertilization	Gene Ontology	GO:0009566	4	39	0.0144619	0.140748	RIMBP3|YBX3|RIMBP3B|RIMBP3C	http://amigo.geneontology.org/amigo/term/GO:0009566
p75NTR recruits signalling complexes	Reactome	R-HSA-209543	2	13	0.0418498	0.218157	IKBKB|UBB	http://www.reactome.org/cgi-bin/eventbrowser_st_id?ST_ID=R-HSA-209543			positive regulation of nitric oxide biosynthetic process	Gene Ontology	GO:0045429	4	39	0.0144619	0.140748	PKD2|KLF4|NOS1AP|KLF2	http://amigo.geneontology.org/amigo/term/GO:0045429
NF-kB is activated and signals survival	Reactome	R-HSA-209560	2	13	0.0418498	0.218157	IKBKB|UBB	http://www.reactome.org/cgi-bin/eventbrowser_st_id?ST_ID=R-HSA-209560			embryonic limb morphogenesis	Gene Ontology	GO:0030326	4	39	0.0144619	0.140748	SP9|DYNC2H1|FGF9|FBXW4	http://amigo.geneontology.org/amigo/term/GO:0030326
Dissolution of Fibrin Clot	Reactome	R-HSA-75205	2	13	0.0418498	0.218157	SERPINB8|CAP2	http://www.reactome.org/cgi-bin/eventbrowser_st_id?ST_ID=R-HSA-75205			cell division	Gene Ontology	GO:0051301	15	346	0.0145673	0.140748	HELLS|ARL8B|ERCC6L|PMF1|KLHL42|TUBA1C|TUBA1A|CDK20|PARD6G|MICAL3|ACTR8|CABLES1|CDC123|CUZD1|GNAI1	http://amigo.geneontology.org/amigo/term/GO:0051301
Synthesis of PE	Reactome	R-HSA-1483213	2	13	0.0418498	0.218157	PHOSPHO1|CKB	http://www.reactome.org/cgi-bin/eventbrowser_st_id?ST_ID=R-HSA-1483213			Notch signaling pathway	Gene Ontology	GO:0007219	7	110	0.0149062	0.140748	NEURL1B|APH1B|MAML3|APP|JAG2|HES5|FOXC1	http://amigo.geneontology.org/amigo/term/GO:0007219
Cilium Assembly	Reactome	R-HSA-5617833	9	200	0.0422195	0.219621	IFT27|TUBA1C|PKD2|TUBA1A|ARL6|BBS10|RABL5|DYNC2H1|ASAP1	http://www.reactome.org/cgi-bin/eventbrowser_st_id?ST_ID=R-HSA-5617833			adenylate cyclase-modulating G protein-coupled receptor signaling pathway	Gene Ontology	GO:0007188	5	61	0.0149894	0.140748	GNAO1|ADRB1|GNAI1|VIPR1|GALR2	http://amigo.geneontology.org/amigo/term/GO:0007188
Regulation of expression of SLITs and ROBOs	Reactome	R-HSA-9010553	8	169	0.0424066	0.220363	RPL17|RPL7A|LHX4|ISL1|LDB1|UBB|PSMC1|RPS17	http://www.reactome.org/cgi-bin/eventbrowser_st_id?ST_ID=R-HSA-9010553			regulation of dendrite morphogenesis	Gene Ontology	GO:0048814	3	21	0.0151433	0.140748	KNDC1|CHRNB2|SEMA4D	http://amigo.geneontology.org/amigo/term/GO:0048814
Inflammation mediated by chemokine and cytokine signaling pathway	PANTHER	P00031	9	201	0.0432914	0.224254	ADCY6|SOCS6|PLCB4|GNAO1|GNG12|IKBKB|COL6A1|COL6A2|GNAI1	http://www.pantherdb.org/pathway/pathwayDiagram.jsp?catAccession=P00031			regulation of nitric-oxide synthase activity	Gene Ontology	GO:0050999	3	21	0.0151433	0.140748	ZDHHC21|EGFR|NOS1AP	http://amigo.geneontology.org/amigo/term/GO:0050999
Enkephalin release	PANTHER	P05913	3	33	0.0440665	0.225357	GNAO1|GNG12|GNAI1	http://www.pantherdb.org/pathway/pathwayDiagram.jsp?catAccession=P05913			cardiac muscle cell differentiation	Gene Ontology	GO:0055007	3	21	0.0151433	0.140748	GATA6|CBY1|TSC1	http://amigo.geneontology.org/amigo/term/GO:0055007
Apoptosis - multiple species	KEGG PATHWAY	hsa04215	3	33	0.0440665	0.225357	MAPK10|PMAIP1|TNFRSF1A	http://www.genome.jp/kegg-bin/show_pathway?hsa04215/hsa:5602%09red/hsa:5366%09red/hsa:7132%09red			regulation of postsynapse organization	Gene Ontology	GO:0099175	3	21	0.0151433	0.140748	EPHA7|LRFN2|CHMP2B	http://amigo.geneontology.org/amigo/term/GO:0099175
TAK1 activates NFkB by phosphorylation and activation of IKKs complex	Reactome	R-HSA-445989	3	33	0.0440665	0.225357	IKBKB|APP|UBB	http://www.reactome.org/cgi-bin/eventbrowser_st_id?ST_ID=R-HSA-445989			activation of adenylate cyclase activity	Gene Ontology	GO:0007190	4	40	0.0156384	0.140748	ADRB1|ADCY6|CAP2|SERPINB8	http://amigo.geneontology.org/amigo/term/GO:0007190
Resolution of D-loop Structures through Holliday Junction Intermediates	Reactome	R-HSA-5693568	3	33	0.0440665	0.225357	SLX1A|SLX1B|RAD51D	http://www.reactome.org/cgi-bin/eventbrowser_st_id?ST_ID=R-HSA-5693568			collateral sprouting	Gene Ontology	GO:0048668	2	7	0.0156482	0.140748	EFNA5|NIN	http://amigo.geneontology.org/amigo/term/GO:0048668
Signaling by FGFR3	Reactome	R-HSA-5654741	3	33	0.0440665	0.225357	UBB|FGF9|GALNT3	http://www.reactome.org/cgi-bin/eventbrowser_st_id?ST_ID=R-HSA-5654741			negative regulation of dendritic cell apoptotic process	Gene Ontology	GO:2000669	2	7	0.0156482	0.140748	CXCL12|GAS6	http://amigo.geneontology.org/amigo/term/GO:2000669
@@Signaling by FGFR3 in disease	Reactome	R-HSA-5655332	1	18	0.34421	0.452874	FGF9	http://www.reactome.org/cgi-bin/eventbrowser_st_id?ST_ID=R-HSA-5655332			basal dendrite	Gene Ontology	GO:0097441	2	7	0.0156482	0.140748	MAP2|MAP1B	http://amigo.geneontology.org/amigo/term/GO:0097441
Signaling pathways regulating pluripotency of stem cells	KEGG PATHWAY	hsa04550	7	140	0.0440966	0.225357	SMAD9|PCGF6|ISL1|WNT4|INHBB|KLF4|WNT7B	http://www.genome.jp/kegg-bin/show_pathway?hsa04550/hsa:7477%09red/hsa:3670%09red/hsa:9314%09red/hsa:84108%09red/hsa:3625%09red/hsa:4093%09red/hsa:54361%09red			lung epithelial cell differentiation	Gene Ontology	GO:0060487	2	7	0.0156482	0.140748	GRHL2|SAV1	http://amigo.geneontology.org/amigo/term/GO:0060487
C-type lectin receptors (CLRs)	Reactome	R-HSA-5621481	7	140	0.0440966	0.225357	SKP1|PRKCD|UBE2D1|IKBKB|UBA3|UBB|PSMC1	http://www.reactome.org/cgi-bin/eventbrowser_st_id?ST_ID=R-HSA-5621481			catecholamine metabolic process	Gene Ontology	GO:0006584	2	7	0.0156482	0.140748	SULT1A4|SULT1A1	http://amigo.geneontology.org/amigo/term/GO:0006584
Nucleotide Excision Repair	Reactome	R-HSA-5696398	6	111	0.0446108	0.227113	ISY1|GTF2H2|ISY1-RAB43|COPS6|UBB|ACTR8	http://www.reactome.org/cgi-bin/eventbrowser_st_id?ST_ID=R-HSA-5696398			main axon	Gene Ontology	GO:0044304	2	7	0.0156482	0.140748	MAP2|APP	http://amigo.geneontology.org/amigo/term/GO:0044304
@@Nucleotide excision repair	KEGG PATHWAY	hsa03420	2	47	0.292433	0.425447	GTF2H2C|GTF2H2	http://www.genome.jp/kegg-bin/show_pathway?hsa03420/hsa:728340%09red/hsa:2966%09red			cerebellar granule cell differentiation	Gene Ontology	GO:0021707	2	7	0.0156482	0.140748	KNDC1|OPHN1	http://amigo.geneontology.org/amigo/term/GO:0021707
Interleukin-12 family signaling	Reactome	R-HSA-447115	4	57	0.0450548	0.228836	LCP1|BOLA2|BOLA2B|VAMP7	http://www.reactome.org/cgi-bin/eventbrowser_st_id?ST_ID=R-HSA-447115			pancreatic juice secretion	Gene Ontology	GO:0030157	2	7	0.0156482	0.140748	AQP5|CEL	http://amigo.geneontology.org/amigo/term/GO:0030157
Ion transport by P-type ATPases	Reactome	R-HSA-936837	4	57	0.0450548	0.228836	ATP10A|ATP8B1|ATP2C1|ATP10D	http://www.reactome.org/cgi-bin/eventbrowser_st_id?ST_ID=R-HSA-936837			polyamine biosynthetic process	Gene Ontology	GO:0006596	2	7	0.0156482	0.140748	SAT1|OAZ3	http://amigo.geneontology.org/amigo/term/GO:0006596
Reproduction	Reactome	R-HSA-1474165	7	141	0.0454495	0.229914	MLH3|PRDM9|HIST2H3C|HIST2H3A|HIST2H2AA3|HIST2H2AA4|CD9	http://www.reactome.org/cgi-bin/eventbrowser_st_id?ST_ID=R-HSA-1474165			deoxyribonuclease activity	Gene Ontology	GO:0004536	2	7	0.0156482	0.140748	MAP1S|NME1	http://amigo.geneontology.org/amigo/term/GO:0004536
HATs acetylate histones	Reactome	R-HSA-3214847	7	142	0.0468288	0.229914	PHF16|OGT|HIST2H3C|HIST2H3A|HIST2H2AA3|HIST2H2AA4|MORF4L2	http://www.reactome.org/cgi-bin/eventbrowser_st_id?ST_ID=R-HSA-3214847			aspartic-type endopeptidase inhibitor activity	Gene Ontology	GO:0019828	2	7	0.0156482	0.140748	WFDC2|BIN1	http://amigo.geneontology.org/amigo/term/GO:0019828
Defective EXT1 causes exostoses 1, TRPS2 and CHDS	Reactome	R-HSA-3656253	2	14	0.0471468	0.229914	GPC1|EXT2	http://www.reactome.org/cgi-bin/eventbrowser_st_id?ST_ID=R-HSA-3656253			magnesium ion homeostasis	Gene Ontology	GO:0010960	2	7	0.0156482	0.140748	ANK3|EGFR	http://amigo.geneontology.org/amigo/term/GO:0010960
Defective EXT2 causes exostoses 2	Reactome	R-HSA-3656237	2	14	0.0471468	0.229914	GPC1|EXT2	http://www.reactome.org/cgi-bin/eventbrowser_st_id?ST_ID=R-HSA-3656237			chorio-allantoic fusion	Gene Ontology	GO:0060710	2	7	0.0156482	0.140748	ZFP36L1|WNT7B	http://amigo.geneontology.org/amigo/term/GO:0060710
Adenylate cyclase inhibitory pathway	Reactome	R-HSA-170670	2	14	0.0471468	0.229914	ADCY6|GNAI1	http://www.reactome.org/cgi-bin/eventbrowser_st_id?ST_ID=R-HSA-170670			paranodal junction assembly	Gene Ontology	GO:0030913	2	7	0.0156482	0.140748	ANK2|CD9	http://amigo.geneontology.org/amigo/term/GO:0030913
Resolution of D-Loop Structures	Reactome	R-HSA-5693537	3	34	0.0471978	0.229914	SLX1A|SLX1B|RAD51D	http://www.reactome.org/cgi-bin/eventbrowser_st_id?ST_ID=R-HSA-5693537			regulation of kinase activity	Gene Ontology	GO:0043549	2	7	0.0156482	0.140748	NLRC5|LDB1	http://amigo.geneontology.org/amigo/term/GO:0043549
Endometrial cancer	KEGG PATHWAY	hsa05213	4	58	0.0473584	0.229914	TCF4|EGFR|CTNNA1|GADD45G	http://www.genome.jp/kegg-bin/show_pathway?hsa05213/hsa:10912%09red/hsa:1495%09red/hsa:6934%09red/hsa:1956%09red			laminin complex	Gene Ontology	GO:0043256	2	7	0.0156482	0.140748	LAMB3|NTNG2	http://amigo.geneontology.org/amigo/term/GO:0043256
NIK-->noncanonical NF-kB signaling	Reactome	R-HSA-5676590	4	58	0.0473584	0.229914	PSMC1|UBA3|UBB|SKP1	http://www.reactome.org/cgi-bin/eventbrowser_st_id?ST_ID=R-HSA-5676590			cellular hypotonic response	Gene Ontology	GO:0071476	2	7	0.0156482	0.140748	AQP5|TSPO	http://amigo.geneontology.org/amigo/term/GO:0071476
APC/C-mediated degradation of cell cycle proteins	Reactome	R-HSA-174143	5	85	0.0483452	0.233787	PSMC1|SKP1|UBE2E1|UBB|UBE2D1	http://www.reactome.org/cgi-bin/eventbrowser_st_id?ST_ID=R-HSA-174143			positive regulation of core promoter binding	Gene Ontology	GO:1904798	2	7	0.0156482	0.140748	KLF4|FOXC1	http://amigo.geneontology.org/amigo/term/GO:1904798
Regulation of mitotic cell cycle	Reactome	R-HSA-453276	5	85	0.0483452	0.233787	PSMC1|SKP1|UBE2E1|UBB|UBE2D1	http://www.reactome.org/cgi-bin/eventbrowser_st_id?ST_ID=R-HSA-453276			positive regulation of neurotrophin TRK receptor signaling pathway	Gene Ontology	GO:0051388	2	7	0.0156482	0.140748	CYFIP1|CYFIP2	http://amigo.geneontology.org/amigo/term/GO:0051388
Glutamatergic synapse	KEGG PATHWAY	hsa04724	6	114	0.0493804	0.238327	ADCY6|PLCB4|GNAO1|GNG12|SLC1A1|GNAI1	http://www.genome.jp/kegg-bin/show_pathway?hsa04724/hsa:55970%09red/hsa:2770%09red/hsa:5332%09red/hsa:2775%09red/hsa:6505%09red/hsa:112%09red			polysome binding	Gene Ontology	GO:1905538	2	7	0.0156482	0.140748	IMPACT|YBX3	http://amigo.geneontology.org/amigo/term/GO:1905538
Dectin-1 mediated noncanonical NF-kB signaling	Reactome	R-HSA-5607761	4	59	0.0497262	0.238599	PSMC1|UBA3|UBB|SKP1	http://www.reactome.org/cgi-bin/eventbrowser_st_id?ST_ID=R-HSA-5607761			negative regulation of keratinocyte differentiation	Gene Ontology	GO:0045617	2	7	0.0156482	0.140748	MSX2|GRHL2	http://amigo.geneontology.org/amigo/term/GO:0045617
Programmed Cell Death	Reactome	R-HSA-5357801	8	175	0.0498179	0.238807	TJP2|H1F0|PMAIP1|ARHGAP10|PRKCD|UBB|KPNA1|PSMC1	http://www.reactome.org/cgi-bin/eventbrowser_st_id?ST_ID=R-HSA-5357801			voltage-gated potassium channel activity involved in cardiac muscle cell action potential repolarization	Gene Ontology	GO:0086008	2	7	0.0156482	0.140748	KCND3|KCNQ1	http://amigo.geneontology.org/amigo/term/GO:0086008
Colorectal cancer	KEGG PATHWAY	hsa05210	5	86	0.0502726	0.238989	MAPK10|EGFR|TCF4|PMAIP1|GADD45G	http://www.genome.jp/kegg-bin/show_pathway?hsa05210/hsa:10912%09red/hsa:6934%09red/hsa:5602%09red/hsa:5366%09red/hsa:1956%09red			creatine metabolic process	Gene Ontology	GO:0006600	2	7	0.0156482	0.140748	CKMT1A|CKB	http://amigo.geneontology.org/amigo/term/GO:0006600
Insulin secretion	KEGG PATHWAY	hsa04911	5	86	0.0502726	0.238989	PLCB4|ADCY6|PCLO|KCNMA1|KCNN2	http://www.genome.jp/kegg-bin/show_pathway?hsa04911/hsa:112%09red/hsa:5332%09red/hsa:3781%09red/hsa:27445%09red/hsa:3778%09red			response to methylmercury	Gene Ontology	GO:0051597	2	7	0.0156482	0.140748	ANK2|FECH	http://amigo.geneontology.org/amigo/term/GO:0051597
Regulation of mRNA stability by proteins that bind AU-rich elements	Reactome	R-HSA-450531	5	86	0.0502726	0.238989	ZFP36L1|PSMC1|PRKCD|UBB|EXOSC7	http://www.reactome.org/cgi-bin/eventbrowser_st_id?ST_ID=R-HSA-450531			photoreceptor ribbon synapse	Gene Ontology	GO:0098684	2	7	0.0156482	0.140748	CACNB2|CTBP2	http://amigo.geneontology.org/amigo/term/GO:0098684
GABA-B receptor II signaling	PANTHER	P05731	3	35	0.0504355	0.238989	GNAO1|ADCY6|GNAI1	http://www.pantherdb.org/pathway/pathwayDiagram.jsp?catAccession=P05731			3-hydroxyacyl-CoA dehydrogenase activity	Gene Ontology	GO:0003857	2	7	0.0156482	0.140748	CRYL1|HSD17B10	http://amigo.geneontology.org/amigo/term/GO:0003857
N-glycan trimming in the ER and Calnexin/Calreticulin cycle	Reactome	R-HSA-532668	3	35	0.0504355	0.238989	PSMC1|TRIM13|UBB	http://www.reactome.org/cgi-bin/eventbrowser_st_id?ST_ID=R-HSA-532668			regulation of cytokine biosynthetic process	Gene Ontology	GO:0042035	2	7	0.0156482	0.140748	ZNF287|IMP3	http://amigo.geneontology.org/amigo/term/GO:0042035
Lysosome Vesicle Biogenesis	Reactome	R-HSA-432720	3	35	0.0504355	0.238989	APP|BLOC1S1|VAMP7	http://www.reactome.org/cgi-bin/eventbrowser_st_id?ST_ID=R-HSA-432720			lysosomal membrane	Gene Ontology	GO:0005765	14	318	0.0159292	0.142271	VLDLR|VAMP7|ARL8B|GNAO1|AHNAK|SLC48A1|RNF152|LAMP2|COL6A1|SLC30A4|BLOC1S1|CYB561|NET1|GNAI1	http://amigo.geneontology.org/amigo/term/GO:0005765
NCAM signaling for neurite out-growth	Reactome	R-HSA-375165	4	60	0.052158	0.241719	COL6A1|CACNB2|CACNB1|COL6A2	http://www.reactome.org/cgi-bin/eventbrowser_st_id?ST_ID=R-HSA-375165			PDZ domain binding	Gene Ontology	GO:0030165	6	86	0.0159613	0.142271	SNTG2|NLGN1|CCDC88C|GNG12|ADRB1|DTNA	http://amigo.geneontology.org/amigo/term/GO:0030165
Organic cation/anion/zwitterion transport	Reactome	R-HSA-549132	2	15	0.052673	0.241719	SLC22A15|SLC22A18	http://www.reactome.org/cgi-bin/eventbrowser_st_id?ST_ID=R-HSA-549132			late endosome	Gene Ontology	GO:0005770	8	140	0.0168446	0.146958	SNX16|MICALL1|TMEM25|KCNQ1|CHMP2B|OSBPL1A|LAMP2|SLC30A4	http://amigo.geneontology.org/amigo/term/GO:0005770
IRAK1 recruits IKK complex upon TLR7/8 or 9 stimulation	Reactome	R-HSA-975144	2	15	0.052673	0.241719	IKBKB|UBB	http://www.reactome.org/cgi-bin/eventbrowser_st_id?ST_ID=R-HSA-975144			growth cone	Gene Ontology	GO:0030426	8	140	0.0168446	0.146958	MAP1B|AUTS2|TMOD2|ERC2|DOCK7|COPG2|PTBP2|TSC1	http://amigo.geneontology.org/amigo/term/GO:0030426
IRAK1 recruits IKK complex	Reactome	R-HSA-937039	2	15	0.052673	0.241719	IKBKB|UBB	http://www.reactome.org/cgi-bin/eventbrowser_st_id?ST_ID=R-HSA-937039			transport vesicle membrane	Gene Ontology	GO:0030658	4	41	0.0168732	0.146958	GNAO1|CYB561|CUZD1|KIAA1244	http://amigo.geneontology.org/amigo/term/GO:0030658
TFAP2 (AP-2) family regulates transcription of growth factors and their receptors	Reactome	R-HSA-8866910	2	15	0.052673	0.241719	TFAP2C|EGFR	http://www.reactome.org/cgi-bin/eventbrowser_st_id?ST_ID=R-HSA-8866910			negative regulation of G1/S transition of mitotic cell cycle	Gene Ontology	GO:2000134	4	41	0.0168732	0.146958	PKD2|CDKN2A|KLF4|GFI1B	http://amigo.geneontology.org/amigo/term/GO:2000134
Meiosis	Reactome	R-HSA-1500620	6	116	0.0527276	0.241746	MLH3|HIST2H3C|HIST2H3A|HIST2H2AA3|HIST2H2AA4|PRDM9	http://www.reactome.org/cgi-bin/eventbrowser_st_id?ST_ID=R-HSA-1500620			coreceptor activity	Gene Ontology	GO:0015026	4	41	0.0168732	0.146958	LRP5L|PVRL1|RAMP1|ACKR3	http://amigo.geneontology.org/amigo/term/GO:0015026
Endocytosis	KEGG PATHWAY	hsa04144	10	244	0.0552211	0.251314	EHD3|HSPA6|PARD6G|EGFR|EPN3|CHMP2B|UBB|BIN1|ASAP1|ASAP2	http://www.genome.jp/kegg-bin/show_pathway?hsa04144/hsa:30845%09red/hsa:274%09red/hsa:8853%09red/hsa:84552%09red/hsa:3310%09red/hsa:1956%09red/hsa:7314%09red/hsa:55040%09red/hsa:25978%09red/hsa:50807%09red			regulation of translation	Gene Ontology	GO:0006417	5	63	0.0168753	0.146958	PTBP2|APP|PIWIL4|CYFIP1|TSC1	http://amigo.geneontology.org/amigo/term/GO:0006417
Synthesis of DNA	Reactome	R-HSA-69239	6	118	0.0562096	0.254437	SKP1|UBE2E1|UBE2D1|MCM6|UBB|PSMC1	http://www.reactome.org/cgi-bin/eventbrowser_st_id?ST_ID=R-HSA-69239			heme biosynthetic process	Gene Ontology	GO:0006783	3	22	0.0169326	0.146958	FXN|TSPO|FECH	http://amigo.geneontology.org/amigo/term/GO:0006783
Transcriptional regulation by RUNX2	Reactome	R-HSA-8878166	6	118	0.0562096	0.254437	SKP1|ITGA5|UBB|COL1A1|PSMC1|MSX2	http://www.reactome.org/cgi-bin/eventbrowser_st_id?ST_ID=R-HSA-8878166			cellular response to glucocorticoid stimulus	Gene Ontology	GO:0071385	3	22	0.0169326	0.146958	ISL1|UBE2L3|ZFP36L1	http://amigo.geneontology.org/amigo/term/GO:0071385
GABAergic synapse	KEGG PATHWAY	hsa04727	5	89	0.0563219	0.254437	GNAO1|ADCY6|SLC6A11|GNG12|GNAI1	http://www.genome.jp/kegg-bin/show_pathway?hsa04727/hsa:112%09red/hsa:2770%09red/hsa:55970%09red/hsa:6538%09red/hsa:2775%09red			negative regulation of Rho protein signal transduction	Gene Ontology	GO:0035024	3	22	0.0169326	0.146958	BCL6|ITGA3|KCTD10	http://amigo.geneontology.org/amigo/term/GO:0035024
Peptide hormone metabolism	Reactome	R-HSA-2980736	5	89	0.0563219	0.254437	ISL1|ERO1L|KLF4|INHBB|TCF4	http://www.reactome.org/cgi-bin/eventbrowser_st_id?ST_ID=R-HSA-2980736			actin polymerization or depolymerization	Gene Ontology	GO:0008154	3	22	0.0169326	0.146958	SERPINB8|ENAH|CAP2	http://amigo.geneontology.org/amigo/term/GO:0008154
Transcriptional regulation of granulopoiesis	Reactome	R-HSA-9616222	5	89	0.0563219	0.254437	MYB|HIST2H2AA3|HIST2H3C|HIST2H3A|HIST2H2AA4	http://www.reactome.org/cgi-bin/eventbrowser_st_id?ST_ID=R-HSA-9616222			protein ubiquitination	Gene Ontology	GO:0016567	19	486	0.0172041	0.149052	NEURL1B|FBXO32|TRIM13|KCTD10|KLHL20|RNF135|SKP1|UBE2E1|HERC2P3|UBE2D1|SOCS6|ASB1|HERC5|UBE2L3|UBB|RNF152|TRIM44|SPSB1|ZBTB16	http://amigo.geneontology.org/amigo/term/GO:0016567
Autodegradation of Cdh1 by Cdh1:APC/C	Reactome	R-HSA-174084	4	62	0.0572124	0.254437	PSMC1|UBE2E1|UBB|UBE2D1	http://www.reactome.org/cgi-bin/eventbrowser_st_id?ST_ID=R-HSA-174084			rRNA processing	Gene Ontology	GO:0006364	8	141	0.01747	0.151091	IMP3|BMS1|RPS17|RRP1B|MPP6|RRP7B|EBNA1BP2|EXOSC7	http://amigo.geneontology.org/amigo/term/GO:0006364
Defective B3GALTL causes Peters-plus syndrome (PpS)	Reactome	R-HSA-5083635	3	37	0.0572245	0.254437	B3GALTL|ADAMTS1|ADAMTS15	http://www.reactome.org/cgi-bin/eventbrowser_st_id?ST_ID=R-HSA-5083635			negative regulation of apoptotic process	Gene Ontology	GO:0043066	19	487	0.0175223	0.151279	PLK2|LHX4|KLHL20|NME2|UFM1|USP47|SH3RF1|EGFR|IKBKB|FXN|UBB|SUPV3L1|GATA6|DDX3X|MSX2|GAS6|SEMA4D|PRDM9|CAMK1D	http://amigo.geneontology.org/amigo/term/GO:0043066
Metalloprotease DUBs	Reactome	R-HSA-5689901	3	37	0.0572245	0.254437	HIST2H2AA3|HIST2H2AA4|UBB	http://www.reactome.org/cgi-bin/eventbrowser_st_id?ST_ID=R-HSA-5689901			positive regulation of transcription, DNA-templated	Gene Ontology	GO:0045893	21	556	0.0177522	0.152731	HAS3|ROR1|NME2|AFAP1L2|MECOM|MED22|EGFR|WNT4|IKBKB|CASZ1|KLF4|ZIC2|KLF2|COL1A1|GATA6|ZNF287|TRIM44|MYB|HES5|FOXC1|ZBTB16	http://amigo.geneontology.org/amigo/term/GO:0045893
Gastric cancer	KEGG PATHWAY	hsa05226	7	149	0.0572297	0.254437	TCF4|EGFR|GADD45G|FGF9|WNT4|CTNNA1|WNT7B	http://www.genome.jp/kegg-bin/show_pathway?hsa05226/hsa:7477%09red/hsa:2254%09red/hsa:1956%09red/hsa:10912%09red/hsa:1495%09red/hsa:6934%09red/hsa:54361%09red			positive regulation of epithelial to mesenchymal transition	Gene Ontology	GO:0010718	4	42	0.0181674	0.154955	ISL1|RGCC|FOXC1|COL1A1	http://amigo.geneontology.org/amigo/term/GO:0010718
Estrogen-dependent gene expression	Reactome	R-HSA-9018519	7	149	0.0572297	0.254437	HIST2H2AA3|HIST2H3A|CXCL12|HIST2H3C|CXXC5|MYB|HIST2H2AA4	http://www.reactome.org/cgi-bin/eventbrowser_st_id?ST_ID=R-HSA-9018519			camera-type eye development	Gene Ontology	GO:0043010	4	42	0.0181674	0.154955	GPD2|HES5|FOXC1|GRHL2	http://amigo.geneontology.org/amigo/term/GO:0043010
M Phase	Reactome	R-HSA-68886	14	384	0.0584078	0.254437	PMF1-BGLAP|HIST2H3A|PMF1|TUBA1C|GORASP1|ERCC6L|UBE2E1|UBE2D1|HIST2H3C|UBB|PSMC1|HIST2H2AA3|HIST2H2AA4|TUBA1A	http://www.reactome.org/cgi-bin/eventbrowser_st_id?ST_ID=R-HSA-68886			Golgi cisterna membrane	Gene Ontology	GO:0032580	6	89	0.0184238	0.155241	CHPF2|FUT4|CANT1|B4GALT6|ASAP2|GALNT3	http://amigo.geneontology.org/amigo/term/GO:0032580
NRIF signals cell death from the nucleus	Reactome	R-HSA-205043	2	16	0.058416	0.254437	APH1B|UBB	http://www.reactome.org/cgi-bin/eventbrowser_st_id?ST_ID=R-HSA-205043			endosome	Gene Ontology	GO:0005768	13	293	0.0186603	0.155241	BACE2|RAB25|OSBPL1A|BIN1|APP|EGFR|EPN3|ACKR3|CHMP2B|GPC1|STEAP1|IL15RA|STEAP4	http://amigo.geneontology.org/amigo/term/GO:0005768
CRMPs in Sema3A signaling	Reactome	R-HSA-399956	2	16	0.058416	0.254437	PLXNA2|DPYSL4	http://www.reactome.org/cgi-bin/eventbrowser_st_id?ST_ID=R-HSA-399956			regulation of focal adhesion assembly	Gene Ontology	GO:0051893	3	23	0.018835	0.155241	EFNA5|LDB1|LIMCH1	http://amigo.geneontology.org/amigo/term/GO:0051893
p75NTR signals via NF-kB	Reactome	R-HSA-193639	2	16	0.058416	0.254437	IKBKB|UBB	http://www.reactome.org/cgi-bin/eventbrowser_st_id?ST_ID=R-HSA-193639			peptidyl-L-cysteine S-palmitoylation	Gene Ontology	GO:0018230	3	23	0.018835	0.155241	ZDHHC21|ZDHHC3|ZDHHC23	http://amigo.geneontology.org/amigo/term/GO:0018230
Metabolism of porphyrins	Reactome	R-HSA-189445	2	16	0.058416	0.254437	BLVRA|FECH	http://www.reactome.org/cgi-bin/eventbrowser_st_id?ST_ID=R-HSA-189445			transcription coactivator binding	Gene Ontology	GO:0001223	3	23	0.018835	0.155241	RPL17|ROR1|FOXC1	http://amigo.geneontology.org/amigo/term/GO:0001223
Chaperone Mediated Autophagy	Reactome	R-HSA-9613829	2	16	0.058416	0.254437	PRKAG2|LAMP2	http://www.reactome.org/cgi-bin/eventbrowser_st_id?ST_ID=R-HSA-9613829			cell projection assembly	Gene Ontology	GO:0030031	3	23	0.018835	0.155241	PDGFA|CYFIP1|RHOU	http://amigo.geneontology.org/amigo/term/GO:0030031
Protein digestion and absorption	KEGG PATHWAY	hsa04974	5	90	0.0584274	0.254437	COL6A1|COL1A1|SLC1A1|COL6A2|KCNQ1	http://www.genome.jp/kegg-bin/show_pathway?hsa04974/hsa:6505%09red/hsa:1277%09red/hsa:3784%09red/hsa:1291%09red/hsa:1292%09red			positive regulation of leukocyte tethering or rolling	Gene Ontology	GO:1903238	2	8	0.0192782	0.155241	ELANE|FUT4	http://amigo.geneontology.org/amigo/term/GO:1903238
RNA Polymerase I Promoter Escape	Reactome	R-HSA-73772	5	90	0.0584274	0.254437	GTF2H2|HIST2H2AA3|HIST2H3C|HIST2H3A|HIST2H2AA4	http://www.reactome.org/cgi-bin/eventbrowser_st_id?ST_ID=R-HSA-73772			insulin-like growth factor II binding	Gene Ontology	GO:0031995	2	8	0.0192782	0.155241	IGFBP2|IGFBP3	http://amigo.geneontology.org/amigo/term/GO:0031995
Basal cell carcinoma	KEGG PATHWAY	hsa05217	4	63	0.0598346	0.258969	WNT4|TCF4|WNT7B|GADD45G	http://www.genome.jp/kegg-bin/show_pathway?hsa05217/hsa:7477%09red/hsa:10912%09red/hsa:6934%09red/hsa:54361%09red			negative regulation of B cell apoptotic process	Gene Ontology	GO:0002903	2	8	0.0192782	0.155241	FOXP1|BCL6	http://amigo.geneontology.org/amigo/term/GO:0002903
O-linked glycosylation of mucins	Reactome	R-HSA-913709	4	63	0.0598346	0.258969	GALNT7|GALNT3|GALNT18|B4GALT6	http://www.reactome.org/cgi-bin/eventbrowser_st_id?ST_ID=R-HSA-913709			mammary gland epithelium development	Gene Ontology	GO:0061180	2	8	0.0192782	0.155241	WNT4|WNT7B	http://amigo.geneontology.org/amigo/term/GO:0061180
RNA Polymerase I Promoter Opening	Reactome	R-HSA-73728	4	63	0.0598346	0.258969	HIST2H2AA4|HIST2H2AA3|HIST2H3C|HIST2H3A	http://www.reactome.org/cgi-bin/eventbrowser_st_id?ST_ID=R-HSA-73728			bone trabecula formation	Gene Ontology	GO:0060346	2	8	0.0192782	0.155241	MSX2|COL1A1	http://amigo.geneontology.org/amigo/term/GO:0060346
Synthesis of substrates in N-glycan biosythesis	Reactome	R-HSA-446219	4	63	0.0598346	0.258969	CMAS|NPL|GFPT2|NUDT14	http://www.reactome.org/cgi-bin/eventbrowser_st_id?ST_ID=R-HSA-446219			positive regulation of sodium ion transmembrane transporter activity	Gene Ontology	GO:2000651	2	8	0.0192782	0.155241	WNK2|ANK3	http://amigo.geneontology.org/amigo/term/GO:2000651
DNA Damage Recognition in GG-NER	Reactome	R-HSA-5696394	3	38	0.0607727	0.261201	COPS6|UBB|ACTR8	http://www.reactome.org/cgi-bin/eventbrowser_st_id?ST_ID=R-HSA-5696394			heme transmembrane transporter activity	Gene Ontology	GO:0015232	2	8	0.0192782	0.155241	FLVCR2|SLC48A1	http://amigo.geneontology.org/amigo/term/GO:0015232
Gene and protein expression by JAK-STAT signaling after Interleukin-12 stimulation	Reactome	R-HSA-8950505	3	38	0.0607727	0.261201	LCP1|BOLA2|BOLA2B	http://www.reactome.org/cgi-bin/eventbrowser_st_id?ST_ID=R-HSA-8950505			synaptic vesicle clustering	Gene Ontology	GO:0097091	2	8	0.0192782	0.155241	PCLO|NLGN1	http://amigo.geneontology.org/amigo/term/GO:0097091
Ovarian tumor domain proteases	Reactome	R-HSA-5689896	3	38	0.0607727	0.261201	RNF135|UBB|UBE2D1	http://www.reactome.org/cgi-bin/eventbrowser_st_id?ST_ID=R-HSA-5689896			hyperosmotic response	Gene Ontology	GO:0006972	2	8	0.0192782	0.155241	ICOSLG|SLC12A2	http://amigo.geneontology.org/amigo/term/GO:0006972
O-glycosylation of TSR domain-containing proteins	Reactome	R-HSA-5173214	3	38	0.0607727	0.261201	B3GALTL|ADAMTS1|ADAMTS15	http://www.reactome.org/cgi-bin/eventbrowser_st_id?ST_ID=R-HSA-5173214			cellular hyperosmotic response	Gene Ontology	GO:0071474	2	8	0.0192782	0.155241	MAPK10|YBX3	http://amigo.geneontology.org/amigo/term/GO:0071474
SLC-mediated transmembrane transport	Reactome	R-HSA-425407	10	249	0.0612933	0.26321	SLC22A15|SLC22A18|SLC9A2|SLC16A2|SLC25A6|SLC5A1|SLC12A7|SLC12A2|SLC6A11|SLC1A1	http://www.reactome.org/cgi-bin/eventbrowser_st_id?ST_ID=R-HSA-425407			negative regulation of cilium assembly	Gene Ontology	GO:1902018	2	8	0.0192782	0.155241	TBC1D30|TCHP	http://amigo.geneontology.org/amigo/term/GO:1902018
Semaphorin interactions	Reactome	R-HSA-373755	4	64	0.0625195	0.267547	PLXNA2|DPYSL4|SEMA4D|SEMA6A	http://www.reactome.org/cgi-bin/eventbrowser_st_id?ST_ID=R-HSA-373755			positive regulation of cation channel activity	Gene Ontology	GO:2001259	2	8	0.0192782	0.155241	ANK2|ANK3	http://amigo.geneontology.org/amigo/term/GO:2001259
Ion channel transport	Reactome	R-HSA-983712	8	185	0.0639358	0.269165	TRPV6|WNK2|ATP10A|ATP10D|ATP8B1|UBB|ATP2C1|TRPM1	http://www.reactome.org/cgi-bin/eventbrowser_st_id?ST_ID=R-HSA-983712			protein localization to cell junction	Gene Ontology	GO:1902414	2	8	0.0192782	0.155241	PVRL1|MARVELD3	http://amigo.geneontology.org/amigo/term/GO:1902414
Transport to the Golgi and subsequent modification	Reactome	R-HSA-948021	8	185	0.0639358	0.269165	TUBA1C|GORASP1|COG6|ANK2|ANK3|COPG2|TUBA1A|B4GALT6	http://www.reactome.org/cgi-bin/eventbrowser_st_id?ST_ID=R-HSA-948021			response to inorganic substance	Gene Ontology	GO:0010035	2	8	0.0192782	0.155241	SLC5A1|MAP1B	http://amigo.geneontology.org/amigo/term/GO:0010035
Translesion synthesis by POLI	Reactome	R-HSA-5656121	2	17	0.0643636	0.269165	UBB|POLI	http://www.reactome.org/cgi-bin/eventbrowser_st_id?ST_ID=R-HSA-5656121			regulation of calcium ion transmembrane transport via high voltage-gated calcium channel	Gene Ontology	GO:1902514	2	8	0.0192782	0.155241	CACNB1|NOS1AP	http://amigo.geneontology.org/amigo/term/GO:1902514
Butyrate Response Factor 1 (BRF1) binds and destabilizes mRNA	Reactome	R-HSA-450385	2	17	0.0643636	0.269165	EXOSC7|ZFP36L1	http://www.reactome.org/cgi-bin/eventbrowser_st_id?ST_ID=R-HSA-450385			macropinocytosis	Gene Ontology	GO:0044351	2	8	0.0192782	0.155241	SNX33|LRRC16A	http://amigo.geneontology.org/amigo/term/GO:0044351
GABA B receptor activation	Reactome	R-HSA-977444	3	39	0.0644211	0.269165	ADCY6|GNG12|GNAI1	http://www.reactome.org/cgi-bin/eventbrowser_st_id?ST_ID=R-HSA-977444			RNA polymerase II, holoenzyme	Gene Ontology	GO:0016591	2	8	0.0192782	0.155241	POLR2M|GCOM1	http://amigo.geneontology.org/amigo/term/GO:0016591
Activation of GABAB receptors	Reactome	R-HSA-991365	3	39	0.0644211	0.269165	ADCY6|GNG12|GNAI1	http://www.reactome.org/cgi-bin/eventbrowser_st_id?ST_ID=R-HSA-991365			epithelial structure maintenance	Gene Ontology	GO:0010669	2	8	0.0192782	0.155241	PIWIL4|CROCC	http://amigo.geneontology.org/amigo/term/GO:0010669
Nicotinic acetylcholine receptor signaling pathway	PANTHER	P00044	5	93	0.0650101	0.270711	CACNB2|CACNB1|CHRNA7|MYO1C|CHRNB2	http://www.pantherdb.org/pathway/pathwayDiagram.jsp?catAccession=P00044			regulation of insulin-like growth factor receptor signaling pathway	Gene Ontology	GO:0043567	2	8	0.0192782	0.155241	IGFBP2|IGFBP3	http://amigo.geneontology.org/amigo/term/GO:0043567
GnRH signaling pathway	KEGG PATHWAY	hsa04912	5	93	0.0650101	0.270711	EGFR|ADCY6|MAPK10|PRKCD|PLCB4	http://www.genome.jp/kegg-bin/show_pathway?hsa04912/hsa:112%09red/hsa:5332%09red/hsa:5580%09red/hsa:5602%09red/hsa:1956%09red			positive regulation of collateral sprouting	Gene Ontology	GO:0048672	2	8	0.0192782	0.155241	EFNA5|SEMA4D	http://amigo.geneontology.org/amigo/term/GO:0048672
Pre-NOTCH Transcription and Translation	Reactome	R-HSA-1912408	5	93	0.0650101	0.270711	HIST2H2AA4|HIST2H2AA3|HIST2H3C|MAML3|HIST2H3A	http://www.reactome.org/cgi-bin/eventbrowser_st_id?ST_ID=R-HSA-1912408			regulation of establishment of endothelial barrier	Gene Ontology	GO:1903140	2	8	0.0192782	0.155241	IKBKB|TNFRSF1A	http://amigo.geneontology.org/amigo/term/GO:1903140
DNA methylation	Reactome	R-HSA-5334118	4	65	0.0652669	0.271096	HIST2H2AA4|HIST2H2AA3|HIST2H3C|HIST2H3A	http://www.reactome.org/cgi-bin/eventbrowser_st_id?ST_ID=R-HSA-5334118			in utero embryonic development	Gene Ontology	GO:0001701	10	202	0.0193867	0.155262	APBA1|MYO1C|YBX3|EMX1|JAG2|KLF2|ZNF568|GATA6|FOXC1|WNT7B	http://amigo.geneontology.org/amigo/term/GO:0001701
Gap-filling DNA repair synthesis and ligation in TC-NER	Reactome	R-HSA-6782210	4	65	0.0652669	0.271096	GTF2H2|UBB|ISY1|ISY1-RAB43	http://www.reactome.org/cgi-bin/eventbrowser_st_id?ST_ID=R-HSA-6782210			sensory perception of sound	Gene Ontology	GO:0007605	8	144	0.019446	0.155262	ESPN|BARHL1|KCNQ4|CHRNB2|THRB|KCNQ1|ATP8B1|COL1A1	http://amigo.geneontology.org/amigo/term/GO:0007605
Hippo signaling pathway	KEGG PATHWAY	hsa04390	7	154	0.065468	0.271476	TCF4|BMP8A|PARD6G|SAV1|WNT4|CTNNA1|WNT7B	http://www.genome.jp/kegg-bin/show_pathway?hsa04390/hsa:7477%09red/hsa:84552%09red/hsa:353500%09red/hsa:60485%09red/hsa:1495%09red/hsa:6934%09red/hsa:54361%09red			cellular response to epidermal growth factor stimulus	Gene Ontology	GO:0071364	4	43	0.0195215	0.155262	EGFR|ZFP36L1|FOXC1|COL1A1	http://amigo.geneontology.org/amigo/term/GO:0071364
ER to Golgi Anterograde Transport	Reactome	R-HSA-199977	7	154	0.065468	0.271476	TUBA1C|GORASP1|COG6|ANK2|ANK3|COPG2|TUBA1A	http://www.reactome.org/cgi-bin/eventbrowser_st_id?ST_ID=R-HSA-199977			regulation of G protein-coupled receptor signaling pathway	Gene Ontology	GO:0008277	4	43	0.0195215	0.155262	RAMP1|ZDHHC3|KCTD8|FRMPD1	http://amigo.geneontology.org/amigo/term/GO:0008277
RHO GTPases activate PKNs	Reactome	R-HSA-5625740	5	94	0.0672929	0.278343	HIST2H2AA4|KLK3|HIST2H2AA3|HIST2H3C|HIST2H3A	http://www.reactome.org/cgi-bin/eventbrowser_st_id?ST_ID=R-HSA-5625740			translation	Gene Ontology	GO:0006412	9	173	0.0196873	0.156329	IMP3|RPL7A|RPS17|EGFR|MRPS17|RPL17|MRPS11|METTL17|MRPL9	http://amigo.geneontology.org/amigo/term/GO:0006412
Class B/2 (Secretin family receptors)	Reactome	R-HSA-373080	5	94	0.0672929	0.278343	WNT4|WNT7B|RAMP1|GNG12|VIPR1	http://www.reactome.org/cgi-bin/eventbrowser_st_id?ST_ID=R-HSA-373080			nucleosome	Gene Ontology	GO:0000786	5	66	0.0199887	0.15771	HIST2H2BC|HIST2H2AA3|H1F0|HIST2H3C|HIST2H2BD	http://amigo.geneontology.org/amigo/term/GO:0000786
APC/C:Cdc20 mediated degradation of Securin	Reactome	R-HSA-174154	4	66	0.0680763	0.27847	PSMC1|UBE2E1|UBB|UBE2D1	http://www.reactome.org/cgi-bin/eventbrowser_st_id?ST_ID=R-HSA-174154			chromatin DNA binding	Gene Ontology	GO:0031490	5	66	0.0199887	0.15771	THRB|H1F0|ZIC2|GRHL2|BCL6	http://amigo.geneontology.org/amigo/term/GO:0031490
Activation of NF-kappaB in B cells	Reactome	R-HSA-1169091	4	66	0.0680763	0.27847	IKBKB|PSMC1|UBB|SKP1	http://www.reactome.org/cgi-bin/eventbrowser_st_id?ST_ID=R-HSA-1169091			multicellular organism development	Gene Ontology	GO:0007275	18	462	0.0206034	0.161274	HELLS|PIWIL4|GFI1B|GPR161|KCTD15|EPHA7|EPHA6|PAQR5|BMP1|EPHA1|GADD45G|GALR2|LDB1|ZNF267|CDK20|POMT1|EGFR|MBNL3	http://amigo.geneontology.org/amigo/term/GO:0007275
Dual incision in TC-NER	Reactome	R-HSA-6782135	4	66	0.0680763	0.27847	GTF2H2|UBB|ISY1|ISY1-RAB43	http://www.reactome.org/cgi-bin/eventbrowser_st_id?ST_ID=R-HSA-6782135			nucleus organization	Gene Ontology	GO:0006997	3	24	0.0208507	0.161928	CHMP2B|BIN1|GOLM1	http://amigo.geneontology.org/amigo/term/GO:0006997
Signaling by FGFR2	Reactome	R-HSA-5654738	4	66	0.0680763	0.27847	ESRP1|HNRNPH1|UBB|FGF9	http://www.reactome.org/cgi-bin/eventbrowser_st_id?ST_ID=R-HSA-5654738			methyl-CpG binding	Gene Ontology	GO:0008327	3	24	0.0208507	0.161928	LHX4|CXXC5|HOXB13	http://amigo.geneontology.org/amigo/term/GO:0008327
@@Signaling by FGFR2 in disease	Reactome	R-HSA-5655253	1	39	0.588718	0.630115	FGF9	http://www.reactome.org/cgi-bin/eventbrowser_st_id?ST_ID=R-HSA-5655253			cellular response to fatty acid	Gene Ontology	GO:0071398	3	24	0.0208507	0.161928	LCP1|NME1|NME2	http://amigo.geneontology.org/amigo/term/GO:0071398
Fanconi Anemia Pathway	Reactome	R-HSA-6783310	3	40	0.068168	0.27847	SLX1A|SLX1B|UBB	http://www.reactome.org/cgi-bin/eventbrowser_st_id?ST_ID=R-HSA-6783310			flagellated sperm motility	Gene Ontology	GO:0030317	5	67	0.0211045	0.163106	ROPN1|ASH1L|DNAH5|WDR66|TTC21A	http://amigo.geneontology.org/amigo/term/GO:0030317
@@Fanconi anemia pathway	KEGG PATHWAY	hsa03460	3	54	0.129865	0.358735	SLX1A|SLX1B|POLI	http://www.genome.jp/kegg-bin/show_pathway?hsa03460/hsa:548593%09red/hsa:11201%09red/hsa:79008%09red			male gonad development	Gene Ontology	GO:0008584	6	93	0.0220944	0.168454	TFAP2C|WNT4|FGF9|GATA6|CTNNA1|YBX3	http://amigo.geneontology.org/amigo/term/GO:0008584
Assembly and cell surface presentation of NMDA receptors	Reactome	R-HSA-9609736	3	40	0.068168	0.27847	TUBA1C|TUBA1A|APBA1	http://www.reactome.org/cgi-bin/eventbrowser_st_id?ST_ID=R-HSA-9609736			positive regulation of phagocytosis	Gene Ontology	GO:0050766	4	45	0.0224125	0.168454	IL15RA|CAMK1D|SIRPA|GAS6	http://amigo.geneontology.org/amigo/term/GO:0050766
Peptide ligand-binding receptors	Reactome	R-HSA-375276	8	188	0.0686098	0.280044	EDN2|PROKR1|APP|ACKR3|GALR2|GAL|CXCL12|GPR37	http://www.reactome.org/cgi-bin/eventbrowser_st_id?ST_ID=R-HSA-375276			angiogenesis	Gene Ontology	GO:0001525	11	238	0.0225702	0.168454	PDGFA|SAT1|CEL|RAMP1|ITGA5|EPHA1|ACKR3|ROR1|FGF9|FOXC1|HOXB13	http://amigo.geneontology.org/amigo/term/GO:0001525
Axon guidance mediated by Slit/Robo	PANTHER	P00008	2	18	0.0705039	0.282187	CXCL12|NTNG2	http://www.pantherdb.org/pathway/pathwayDiagram.jsp?catAccession=P00008			cell-cell contact zone	Gene Ontology	GO:0044291	3	25	0.02298	0.168454	PVRL1|TJP2|AHNAK	http://amigo.geneontology.org/amigo/term/GO:0044291
Microtubule-dependent trafficking of connexons from Golgi to the plasma membrane	Reactome	R-HSA-190840	2	18	0.0705039	0.282187	TUBA1C|TUBA1A	http://www.reactome.org/cgi-bin/eventbrowser_st_id?ST_ID=R-HSA-190840			integrin complex	Gene Ontology	GO:0008305	3	25	0.02298	0.168454	ITGA3|ITGA5|ITGA7	http://amigo.geneontology.org/amigo/term/GO:0008305
Signaling by Ligand-Responsive EGFR Variants in Cancer	Reactome	R-HSA-5637815	2	18	0.0705039	0.282187	EGFR|UBB	http://www.reactome.org/cgi-bin/eventbrowser_st_id?ST_ID=R-HSA-5637815			positive regulation of focal adhesion assembly	Gene Ontology	GO:0051894	3	25	0.02298	0.168454	WNT4|PTPRJ|TSC1	http://amigo.geneontology.org/amigo/term/GO:0051894
Constitutive Signaling by Ligand-Responsive EGFR Cancer Variants	Reactome	R-HSA-1236382	2	18	0.0705039	0.282187	EGFR|UBB	http://www.reactome.org/cgi-bin/eventbrowser_st_id?ST_ID=R-HSA-1236382			integral component of postsynaptic specialization membrane	Gene Ontology	GO:0099060	3	25	0.02298	0.168454	KCND3|CHRNB2|NLGN1	http://amigo.geneontology.org/amigo/term/GO:0099060
HDR through Homologous Recombination (HRR)	Reactome	R-HSA-5685942	4	67	0.0709472	0.282589	SLX1A|SLX1B|RAD51D|UBB	http://www.reactome.org/cgi-bin/eventbrowser_st_id?ST_ID=R-HSA-5685942			phospholipid translocation	Gene Ontology	GO:0045332	3	25	0.02298	0.168454	ATP10A|ATP8B1|ATP10D	http://amigo.geneontology.org/amigo/term/GO:0045332
Regulation of RAS by GAPs	Reactome	R-HSA-5658442	4	67	0.0709472	0.282589	RASA4|PSMC1|UBB|RASA3	http://www.reactome.org/cgi-bin/eventbrowser_st_id?ST_ID=R-HSA-5658442			outward rectifier potassium channel activity	Gene Ontology	GO:0015271	2	9	0.0232232	0.168454	PKD2|KCNQ1	http://amigo.geneontology.org/amigo/term/GO:0015271
DNA Replication	Reactome	R-HSA-69306	6	126	0.0714902	0.284523	SKP1|UBE2E1|UBE2D1|MCM6|UBB|PSMC1	http://www.reactome.org/cgi-bin/eventbrowser_st_id?ST_ID=R-HSA-69306			regulation of cAMP-mediated signaling	Gene Ontology	GO:0043949	2	9	0.0232232	0.168454	RASD2|GNAI1	http://amigo.geneontology.org/amigo/term/GO:0043949
@@DNA replication	KEGG PATHWAY	hsa03030	1	36	0.560365	0.606062	MCM6	http://www.genome.jp/kegg-bin/show_pathway?hsa03030/hsa:4175%09red			negative regulation of telomere maintenance via telomere lengthening	Gene Ontology	GO:1904357	2	9	0.0232232	0.168454	SLX1A|TNKS2	http://amigo.geneontology.org/amigo/term/GO:1904357
Downstream TCR signaling	Reactome	R-HSA-202424	5	96	0.0719904	0.284993	IKBKB|PSMC1|SKP1|UBB|UBE2D1	http://www.reactome.org/cgi-bin/eventbrowser_st_id?ST_ID=R-HSA-202424			regulation of interleukin-6 production	Gene Ontology	GO:0032675	2	9	0.0232232	0.168454	AFAP1L2|SIRPA	http://amigo.geneontology.org/amigo/term/GO:0032675
Histamine H1 receptor mediated signaling pathway	PANTHER	P04385	3	41	0.0720117	0.284993	PLCB4|PRKCD|GNG12	http://www.pantherdb.org/pathway/pathwayDiagram.jsp?catAccession=P04385			cellular response to arsenic-containing substance	Gene Ontology	GO:0071243	2	9	0.0232232	0.168454	GSTO2|DDX3X	http://amigo.geneontology.org/amigo/term/GO:0071243
Bladder cancer	KEGG PATHWAY	hsa05219	3	41	0.0720117	0.284993	CDKN2A|EGFR|UPK3A	http://www.genome.jp/kegg-bin/show_pathway?hsa05219/hsa:7380%09red/hsa:1956%09red/hsa:1029%09red			establishment of protein localization to organelle	Gene Ontology	GO:0072594	2	9	0.0232232	0.168454	TSPAN10|LAMP2	http://amigo.geneontology.org/amigo/term/GO:0072594
Diseases associated with glycosaminoglycan metabolism	Reactome	R-HSA-3560782	3	41	0.0720117	0.284993	GPC1|CHST3|EXT2	http://www.reactome.org/cgi-bin/eventbrowser_st_id?ST_ID=R-HSA-3560782			sulfation	Gene Ontology	GO:0051923	2	9	0.0232232	0.168454	SULT1A1|SULT1A3	http://amigo.geneontology.org/amigo/term/GO:0051923
SIRT1 negatively regulates rRNA expression	Reactome	R-HSA-427359	4	68	0.0738791	0.291451	HIST2H2AA4|HIST2H2AA3|HIST2H3C|HIST2H3A	http://www.reactome.org/cgi-bin/eventbrowser_st_id?ST_ID=R-HSA-427359			negative regulation of organ growth	Gene Ontology	GO:0046621	2	9	0.0232232	0.168454	WWC3|FXN	http://amigo.geneontology.org/amigo/term/GO:0046621
Regulation of PTEN stability and activity	Reactome	R-HSA-8948751	4	68	0.0738791	0.291451	PSMC1|TNKS2|UBB|USP13	http://www.reactome.org/cgi-bin/eventbrowser_st_id?ST_ID=R-HSA-8948751			T-tubule organization	Gene Ontology	GO:0033292	2	9	0.0232232	0.168454	ANK2|BIN1	http://amigo.geneontology.org/amigo/term/GO:0033292
Prostate cancer	KEGG PATHWAY	hsa05215	5	97	0.0744048	0.291852	IKBKB|PDGFA|KLK3|EGFR|TCF4	http://www.genome.jp/kegg-bin/show_pathway?hsa05215/hsa:3551%09red/hsa:5154%09red/hsa:6934%09red/hsa:354%09red/hsa:1956%09red			glial cell migration	Gene Ontology	GO:0008347	2	9	0.0232232	0.168454	TSPO|CD9	http://amigo.geneontology.org/amigo/term/GO:0008347
Organelle biogenesis and maintenance	Reactome	R-HSA-1852241	11	294	0.0753602	0.291852	IFT27|TUBA1C|PKD2|TUBA1A|PRKAG2|ARL6|BBS10|CRTC3|RABL5|DYNC2H1|ASAP1	http://www.reactome.org/cgi-bin/eventbrowser_st_id?ST_ID=R-HSA-1852241			dendritic growth cone	Gene Ontology	GO:0044294	2	9	0.0232232	0.168454	MAP2|CYFIP1	http://amigo.geneontology.org/amigo/term/GO:0044294
Porphyrin and chlorophyll metabolism	KEGG PATHWAY	hsa00860	3	42	0.0759501	0.291852	BLVRA|FXN|FECH	http://www.genome.jp/kegg-bin/show_pathway?hsa00860/hsa:2395%09red/hsa:2235%09red/hsa:644%09red			intestinal epithelial cell differentiation	Gene Ontology	GO:0060575	2	9	0.0232232	0.168454	GATA6|SAV1	http://amigo.geneontology.org/amigo/term/GO:0060575
TNF signaling	Reactome	R-HSA-75893	3	42	0.0759501	0.291852	IKBKB|UBB|TNFRSF1A	http://www.reactome.org/cgi-bin/eventbrowser_st_id?ST_ID=R-HSA-75893			membrane repolarization during cardiac muscle cell action potential	Gene Ontology	GO:0086013	2	9	0.0232232	0.168454	KCND3|KCNQ1	http://amigo.geneontology.org/amigo/term/GO:0086013
Glucagon-like Peptide-1 (GLP1) regulates insulin secretion	Reactome	R-HSA-381676	3	42	0.0759501	0.291852	ADCY6|GNG12|KCNS3	http://www.reactome.org/cgi-bin/eventbrowser_st_id?ST_ID=R-HSA-381676			spanning component of membrane	Gene Ontology	GO:0089717	2	9	0.0232232	0.168454	NLGN1|SLC12A2	http://amigo.geneontology.org/amigo/term/GO:0089717
Cooperation of PDCL (PhLP1) and TRiC/CCT in G-protein beta folding	Reactome	R-HSA-6814122	3	42	0.0759501	0.291852	GNAO1|GNG12|GNAI1	http://www.reactome.org/cgi-bin/eventbrowser_st_id?ST_ID=R-HSA-6814122			atrial cardiac muscle cell action potential	Gene Ontology	GO:0086014	2	9	0.0232232	0.168454	ANK2|KCNQ1	http://amigo.geneontology.org/amigo/term/GO:0086014
S Phase	Reactome	R-HSA-69242	7	160	0.076252	0.291852	SKP1|UBE2E1|UBE2D1|MCM6|UBB|CABLES1|PSMC1	http://www.reactome.org/cgi-bin/eventbrowser_st_id?ST_ID=R-HSA-69242			regulation of tumor necrosis factor production	Gene Ontology	GO:0032680	2	9	0.0232232	0.168454	FOXP1|SIRPA	http://amigo.geneontology.org/amigo/term/GO:0032680
Axon guidance mediated by semaphorins	PANTHER	P00007	2	19	0.0768258	0.291852	DPYSL4|SEMA4D	http://www.pantherdb.org/pathway/pathwayDiagram.jsp?catAccession=P00007			cytoplasmic sequestering of transcription factor	Gene Ontology	GO:0042994	2	9	0.0232232	0.168454	PKD2|TONSL	http://amigo.geneontology.org/amigo/term/GO:0042994
Transport of connexons to the plasma membrane	Reactome	R-HSA-190872	2	19	0.0768258	0.291852	TUBA1C|TUBA1A	http://www.reactome.org/cgi-bin/eventbrowser_st_id?ST_ID=R-HSA-190872			nucleotide metabolic process	Gene Ontology	GO:0009117	2	9	0.0232232	0.168454	ASMTL|NUDT5	http://amigo.geneontology.org/amigo/term/GO:0009117
SHC1 events in ERBB2 signaling	Reactome	R-HSA-1250196	2	19	0.0768258	0.291852	EGFR|PRKCD	http://www.reactome.org/cgi-bin/eventbrowser_st_id?ST_ID=R-HSA-1250196			potassium:chloride symporter activity	Gene Ontology	GO:0015379	2	9	0.0232232	0.168454	SLC12A7|SLC12A2	http://amigo.geneontology.org/amigo/term/GO:0015379
Signaling by Hippo	Reactome	R-HSA-2028269	2	19	0.0768258	0.291852	TJP2|SAV1	http://www.reactome.org/cgi-bin/eventbrowser_st_id?ST_ID=R-HSA-2028269			stress fiber	Gene Ontology	GO:0001725	5	69	0.0234558	0.169643	CORO1B|MESDC1|LIMCH1|NEBL|LCP1	http://amigo.geneontology.org/amigo/term/GO:0001725
Chondroitin sulfate biosynthesis	Reactome	R-HSA-2022870	2	19	0.0768258	0.291852	CHST3|CHPF2	http://www.reactome.org/cgi-bin/eventbrowser_st_id?ST_ID=R-HSA-2022870			intercalated disc	Gene Ontology	GO:0014704	4	46	0.0239505	0.172716	SCN4B|ANK2|ANK3|CTNNA1	http://amigo.geneontology.org/amigo/term/GO:0014704
@@chondroitin sulfate biosynthesis	BioCyc	PWY-6569	1	21	0.386486	0.477867	CHST3	http://biocyc.org/HUMAN/NEW-IMAGE?type=NIL&object=PWY-6569			cadherin binding	Gene Ontology	GO:0045296	13	305	0.0246002	0.176777	TJP2|CHMP2B|DOCK9|DDX3X|RPL7A|MICALL1|AHNAK|PTPRJ|EGFR|CTNNA1|CORO1B|ANK3|ASAP1	http://amigo.geneontology.org/amigo/term/GO:0045296
Acyl chain remodelling of PG	Reactome	R-HSA-1482925	2	19	0.0768258	0.291852	LPGAT1|LPCAT1	http://www.reactome.org/cgi-bin/eventbrowser_st_id?ST_ID=R-HSA-1482925			negative regulation of ERK1 and ERK2 cascade	Gene Ontology	GO:0070373	5	70	0.0246923	0.176777	WNK2|DUSP4|KLF4|SIRPA|SEMA6A	http://amigo.geneontology.org/amigo/term/GO:0070373
Conversion from APC/C:Cdc20 to APC/C:Cdh1 in late anaphase	Reactome	R-HSA-176407	2	19	0.0768258	0.291852	UBE2E1|UBE2D1	http://www.reactome.org/cgi-bin/eventbrowser_st_id?ST_ID=R-HSA-176407			ruffle membrane	Gene Ontology	GO:0032587	6	96	0.0251502	0.178764	NME1|ARHGEF4|CEL|ITGA5|LCP1|PTPRJ	http://amigo.geneontology.org/amigo/term/GO:0032587
Phosphorylation of the APC/C	Reactome	R-HSA-176412	2	19	0.0768258	0.291852	UBE2E1|UBE2D1	http://www.reactome.org/cgi-bin/eventbrowser_st_id?ST_ID=R-HSA-176412			anterior/posterior pattern specification	Gene Ontology	GO:0009952	6	96	0.0251502	0.178764	LRP5L|ZBTB16|BHLHE41|MSX2|HES2|HES5	http://amigo.geneontology.org/amigo/term/GO:0009952
Calcium signaling pathway	KEGG PATHWAY	hsa04020	8	193	0.076854	0.291852	STIM2|PLCB4|CAMK1D|ADRB1|EGFR|SLC25A6|HTR7|ITPKB	http://www.genome.jp/kegg-bin/show_pathway?hsa04020/hsa:57620%09red/hsa:5332%09red/hsa:153%09red/hsa:3707%09red/hsa:293%09red/hsa:1956%09red/hsa:57118%09red/hsa:3363%09red			negative regulation of Ras protein signal transduction	Gene Ontology	GO:0046580	3	26	0.0252228	0.178764	RASA4|RASA4B|RASA3	http://amigo.geneontology.org/amigo/term/GO:0046580
Endocrine resistance	KEGG PATHWAY	hsa01522	5	98	0.0768628	0.291852	JAG2|EGFR|ADCY6|CDKN2A|MAPK10	http://www.genome.jp/kegg-bin/show_pathway?hsa01522/hsa:112%09red/hsa:1956%09red/hsa:5602%09red/hsa:1029%09red/hsa:3714%09red			regulation of neuron differentiation	Gene Ontology	GO:0045664	3	26	0.0252228	0.178764	BIN1|CASZ1|NLGN1	http://amigo.geneontology.org/amigo/term/GO:0045664
Adipocytokine signaling pathway	KEGG PATHWAY	hsa04920	4	69	0.0768715	0.291852	IKBKB|PRKAG2|MAPK10|TNFRSF1A	http://www.genome.jp/kegg-bin/show_pathway?hsa04920/hsa:3551%09red/hsa:51422%09red/hsa:5602%09red/hsa:7132%09red			regulation of actin filament polymerization	Gene Ontology	GO:0030833	3	26	0.0252228	0.178764	PFN3|FAM49A|CYFIP2	http://amigo.geneontology.org/amigo/term/GO:0030833
ISG15 antiviral mechanism	Reactome	R-HSA-1169408	4	69	0.0768715	0.291852	UBE2E1|HERC5|UBB|KPNA1	http://www.reactome.org/cgi-bin/eventbrowser_st_id?ST_ID=R-HSA-1169408			protein palmitoylation	Gene Ontology	GO:0018345	3	26	0.0252228	0.178764	ZDHHC21|ZDHHC3|ZDHHC23	http://amigo.geneontology.org/amigo/term/GO:0018345
Glycerophospholipid biosynthesis	Reactome	R-HSA-1483206	6	129	0.0777778	0.294614	CKB|LPCAT1|MFSD2A|PHOSPHO1|GPD2|LPGAT1	http://www.reactome.org/cgi-bin/eventbrowser_st_id?ST_ID=R-HSA-1483206			peptidyl-tyrosine phosphorylation	Gene Ontology	GO:0018108	7	124	0.025911	0.181187	EPHA7|EPHA6|EGFR|PRKCD|EPHA1|DYRK2|MAP2K5	http://amigo.geneontology.org/amigo/term/GO:0018108
DNA Repair	Reactome	R-HSA-73894	12	331	0.0779087	0.294885	RAD51D|UBB|SLX1A|GTF2H2|SLX1B|COPS6|ACTR8|ISY1|ISY1-RAB43|HIST2H2AA3|HIST2H2AA4|POLI	http://www.reactome.org/cgi-bin/eventbrowser_st_id?ST_ID=R-HSA-73894			regulation of GTPase activity	Gene Ontology	GO:0043087	5	71	0.0259699	0.181187	PLXNA2|EFNA5|ARHGEF5|EPHA1|BCL6	http://amigo.geneontology.org/amigo/term/GO:0043087
Choline metabolism in cancer	KEGG PATHWAY	hsa05231	5	99	0.0793641	0.299706	PDGFA|EGFR|TSC1|MAPK10|CKB	http://www.genome.jp/kegg-bin/show_pathway?hsa05231/hsa:7248%09red/hsa:1120%09red/hsa:5154%09red/hsa:5602%09red/hsa:1956%09red			Rho guanyl-nucleotide exchange factor activity	Gene Ontology	GO:0005089	4	48	0.027214	0.181187	ARHGEF10|ARHGEF28|ARHGEF5|ARHGEF26	http://amigo.geneontology.org/amigo/term/GO:0005089
Orc1 removal from chromatin	Reactome	R-HSA-68949	4	70	0.0799238	0.299749	MCM6|SKP1|UBB|PSMC1	http://www.reactome.org/cgi-bin/eventbrowser_st_id?ST_ID=R-HSA-68949			adult locomotory behavior	Gene Ontology	GO:0008344	4	48	0.027214	0.181187	SEZ6|APP|CXCL12|TSC1	http://amigo.geneontology.org/amigo/term/GO:0008344
Regulation of RUNX2 expression and activity	Reactome	R-HSA-8939902	4	70	0.0799238	0.299749	PSMC1|MSX2|UBB|SKP1	http://www.reactome.org/cgi-bin/eventbrowser_st_id?ST_ID=R-HSA-8939902			cellular response to starvation	Gene Ontology	GO:0009267	5	72	0.027289	0.181187	INHBB|WNT4|MFSD2A|LAMP2|GAS6	http://amigo.geneontology.org/amigo/term/GO:0009267
Fc epsilon receptor (FCERI) signaling	Reactome	R-HSA-2454202	6	130	0.0799407	0.299749	SKP1|UBE2D1|IKBKB|MAPK10|UBB|PSMC1	http://www.reactome.org/cgi-bin/eventbrowser_st_id?ST_ID=R-HSA-2454202			positive regulation of protein ubiquitination	Gene Ontology	GO:0031398	5	72	0.027289	0.181187	RNF180|AMER1|UBE2L3|UBB|UBE2D1	http://amigo.geneontology.org/amigo/term/GO:0031398
Metabotropic glutamate receptor group II pathway	PANTHER	P00040	3	43	0.0799815	0.299749	GNAO1|CACNB1|GNAI1	http://www.pantherdb.org/pathway/pathwayDiagram.jsp?catAccession=P00040			axon	Gene Ontology	GO:0030424	13	310	0.0274488	0.181187	MAP1B|KLHL20|NTNG2|BIN1|APP|DOCK7|PRPH|PCLO|DTNA|SEMA6A|CADM2|SLC1A1|IGSF9	http://amigo.geneontology.org/amigo/term/GO:0030424
Beta2 adrenergic receptor signaling pathway	PANTHER	P04378	3	43	0.0799815	0.299749	CACNB2|CACNB1|GNG12	http://www.pantherdb.org/pathway/pathwayDiagram.jsp?catAccession=P04378			negative regulation of heterotypic cell-cell adhesion	Gene Ontology	GO:0034115	2	10	0.0274677	0.181187	KLF4|MAP2K5	http://amigo.geneontology.org/amigo/term/GO:0034115
TNFR2 non-canonical NF-kB pathway	Reactome	R-HSA-5668541	5	100	0.0819086	0.303293	PSMC1|SKP1|UBA3|UBB|TNFRSF1A	http://www.reactome.org/cgi-bin/eventbrowser_st_id?ST_ID=R-HSA-5668541			type B pancreatic cell proliferation	Gene Ontology	GO:0044342	2	10	0.0274677	0.181187	IGFBP3|NKX6-1	http://amigo.geneontology.org/amigo/term/GO:0044342
Dopaminergic synapse	KEGG PATHWAY	hsa04728	6	131	0.0821372	0.303293	PLCB4|PPP2R3B|GNAO1|GNG12|MAPK10|GNAI1	http://www.genome.jp/kegg-bin/show_pathway?hsa04728/hsa:55970%09red/hsa:2770%09red/hsa:5332%09red/hsa:2775%09red/hsa:28227%09red/hsa:5602%09red			regulation of macrophage activation	Gene Ontology	GO:0043030	2	10	0.0274677	0.181187	ROR1|MFHAS1	http://amigo.geneontology.org/amigo/term/GO:0043030
CDK-mediated phosphorylation and removal of Cdc6	Reactome	R-HSA-69017	4	71	0.0830355	0.303293	PSMC1|UBE2E1|UBB|UBE2D1	http://www.reactome.org/cgi-bin/eventbrowser_st_id?ST_ID=R-HSA-69017			intraciliary retrograde transport	Gene Ontology	GO:0035721	2	10	0.0274677	0.181187	DYNC2H1|TTC21A	http://amigo.geneontology.org/amigo/term/GO:0035721
Cdc20:Phospho-APC/C mediated degradation of Cyclin A	Reactome	R-HSA-174184	4	71	0.0830355	0.303293	PSMC1|UBE2E1|UBB|UBE2D1	http://www.reactome.org/cgi-bin/eventbrowser_st_id?ST_ID=R-HSA-174184			UTP biosynthetic process	Gene Ontology	GO:0006228	2	10	0.0274677	0.181187	NME1|NME2	http://amigo.geneontology.org/amigo/term/GO:0006228
APC/C:Cdh1 mediated degradation of Cdc20 and other APC/C:Cdh1 targeted proteins in late mitosis/early G1	Reactome	R-HSA-174178	4	71	0.0830355	0.303293	PSMC1|UBE2E1|UBB|UBE2D1	http://www.reactome.org/cgi-bin/eventbrowser_st_id?ST_ID=R-HSA-174178			negative regulation of sprouting angiogenesis	Gene Ontology	GO:1903671	2	10	0.0274677	0.181187	KLF2|SEMA6A	http://amigo.geneontology.org/amigo/term/GO:1903671
Glycosaminoglycan biosynthesis - chondroitin sulfate / dermatan sulfate	KEGG PATHWAY	hsa00532	2	20	0.0833182	0.303293	CHST3|CHPF2	http://www.genome.jp/kegg-bin/show_pathway?hsa00532/hsa:54480%09red/hsa:9469%09red			protein tyrosine kinase activator activity	Gene Ontology	GO:0030296	2	10	0.0274677	0.181187	AFAP1L2|GAS6	http://amigo.geneontology.org/amigo/term/GO:0030296
Inhibition of the proteolytic activity of APC/C required for the onset of anaphase by mitotic spindle checkpoint components	Reactome	R-HSA-141405	2	20	0.0833182	0.303293	UBE2E1|UBE2D1	http://www.reactome.org/cgi-bin/eventbrowser_st_id?ST_ID=R-HSA-141405			positive regulation of cytokine-mediated signaling pathway	Gene Ontology	GO:0001961	2	10	0.0274677	0.181187	TRIM44|GAS6	http://amigo.geneontology.org/amigo/term/GO:0001961
Signal transduction by L1	Reactome	R-HSA-445144	2	20	0.0833182	0.303293	EGFR|ITGA5	http://www.reactome.org/cgi-bin/eventbrowser_st_id?ST_ID=R-HSA-445144			nuclear envelope lumen	Gene Ontology	GO:0005641	2	10	0.0274677	0.181187	APP|PTGES	http://amigo.geneontology.org/amigo/term/GO:0005641
NOTCH4 Intracellular Domain Regulates Transcription	Reactome	R-HSA-9013695	2	20	0.0833182	0.303293	HES5|MAML3	http://www.reactome.org/cgi-bin/eventbrowser_st_id?ST_ID=R-HSA-9013695			extracellular matrix assembly	Gene Ontology	GO:0085029	2	10	0.0274677	0.181187	HAS3|GAS6	http://amigo.geneontology.org/amigo/term/GO:0085029
Negative regulation of MET activity	Reactome	R-HSA-6807004	2	20	0.0833182	0.303293	PTPRJ|UBB	http://www.reactome.org/cgi-bin/eventbrowser_st_id?ST_ID=R-HSA-6807004			negative regulation of erythrocyte differentiation	Gene Ontology	GO:0045647	2	10	0.0274677	0.181187	LDB1|ZFP36L1	http://amigo.geneontology.org/amigo/term/GO:0045647
Inactivation of APC/C via direct inhibition of the APC/C complex	Reactome	R-HSA-141430	2	20	0.0833182	0.303293	UBE2E1|UBE2D1	http://www.reactome.org/cgi-bin/eventbrowser_st_id?ST_ID=R-HSA-141430			presynaptic membrane assembly	Gene Ontology	GO:0097105	2	10	0.0274677	0.181187	CEL|NLGN1	http://amigo.geneontology.org/amigo/term/GO:0097105
heparan sulfate biosynthesis (late stages)	BioCyc	PWY-6558	2	20	0.0833182	0.303293	EXT2|HS3ST1	http://biocyc.org/HUMAN/NEW-IMAGE?type=NIL&object=PWY-6558			postsynaptic membrane assembly	Gene Ontology	GO:0097104	2	10	0.0274677	0.181187	CEL|NLGN1	http://amigo.geneontology.org/amigo/term/GO:0097104
Neurotransmitter receptors and postsynaptic signal transmission	Reactome	R-HSA-112314	8	197	0.0838587	0.304584	ADCY6|CHRNB2|APBA1|TUBA1C|TUBA1A|PRKAG2|GNG12|GNAI1	http://www.reactome.org/cgi-bin/eventbrowser_st_id?ST_ID=R-HSA-112314			phosphatidylinositol 3-kinase regulatory subunit binding	Gene Ontology	GO:0036312	2	10	0.0274677	0.181187	PTPN13|PIK3AP1	http://amigo.geneontology.org/amigo/term/GO:0036312
5HT1 type receptor mediated signaling pathway	PANTHER	P04373	3	44	0.0841038	0.304584	GNAO1|GNG12|GNAI1	http://www.pantherdb.org/pathway/pathwayDiagram.jsp?catAccession=P04373			intermediate filament binding	Gene Ontology	GO:0019215	2	10	0.0274677	0.181187	NME1|NME2	http://amigo.geneontology.org/amigo/term/GO:0019215
TP53 Regulates Transcription of Cell Death Genes	Reactome	R-HSA-5633008	3	44	0.0841038	0.304584	IGFBP3|BCL6|PMAIP1	http://www.reactome.org/cgi-bin/eventbrowser_st_id?ST_ID=R-HSA-5633008			high voltage-gated calcium channel activity	Gene Ontology	GO:0008331	2	10	0.0274677	0.181187	CACNB2|CACNB1	http://amigo.geneontology.org/amigo/term/GO:0008331
Vascular smooth muscle contraction	KEGG PATHWAY	hsa04270	6	132	0.0843669	0.305313	ADCY6|PLCB4|RAMP1|PRKCD|KCNMA1|EDN2	http://www.genome.jp/kegg-bin/show_pathway?hsa04270/hsa:5580%09red/hsa:5332%09red/hsa:1907%09red/hsa:112%09red/hsa:3778%09red/hsa:10267%09red			histone methyltransferase activity (H3-K9 specific)	Gene Ontology	GO:0046974	2	10	0.0274677	0.181187	MECOM|ASH1L	http://amigo.geneontology.org/amigo/term/GO:0046974
Interleukin-1 signaling	Reactome	R-HSA-9020702	5	101	0.0844959	0.305333	IKBKB|PSMC1|APP|UBB|SKP1	http://www.reactome.org/cgi-bin/eventbrowser_st_id?ST_ID=R-HSA-9020702			basement membrane assembly	Gene Ontology	GO:0070831	2	10	0.0274677	0.181187	LAMB3|NTNG2	http://amigo.geneontology.org/amigo/term/GO:0070831
APC:Cdc20 mediated degradation of cell cycle proteins prior to satisfation of the cell cycle checkpoint	Reactome	R-HSA-179419	4	72	0.0862058	0.310831	PSMC1|UBE2E1|UBB|UBE2D1	http://www.reactome.org/cgi-bin/eventbrowser_st_id?ST_ID=R-HSA-179419			ammonium transmembrane transporter activity	Gene Ontology	GO:0008519	2	10	0.0274677	0.181187	SLC12A7|SLC12A2	http://amigo.geneontology.org/amigo/term/GO:0008519
Basal transcription factors	KEGG PATHWAY	hsa03022	3	45	0.0883149	0.31751	GTF2H2C|GTF2H2|TAF6	http://www.genome.jp/kegg-bin/show_pathway?hsa03022/hsa:728340%09red/hsa:6878%09red/hsa:2966%09red			metanephric collecting duct development	Gene Ontology	GO:0072205	2	10	0.0274677	0.181187	DLG5|WNT7B	http://amigo.geneontology.org/amigo/term/GO:0072205
superpathway of tryptophan utilization	BioCyc	PWY66-401	3	45	0.0883149	0.31751	HSD17B10|SULT1A1|CYP2U1	http://biocyc.org/HUMAN/NEW-IMAGE?type=NIL&object=PWY66-401			regulation of synapse assembly	Gene Ontology	GO:0051963	2	10	0.0274677	0.181187	PVRL1|CHRNB2	http://amigo.geneontology.org/amigo/term/GO:0051963
RAF/MAP kinase cascade	Reactome	R-HSA-5673001	9	234	0.0892417	0.318373	FGF9|EGFR|PEA15|UBB|DUSP4|RASA4|PSMC1|KSR2|RASA3	http://www.reactome.org/cgi-bin/eventbrowser_st_id?ST_ID=R-HSA-5673001			negative regulation of cell-cell adhesion mediated by cadherin	Gene Ontology	GO:2000048	2	10	0.0274677	0.181187	KIAA2022|RGCC	http://amigo.geneontology.org/amigo/term/GO:2000048
PRC2 methylates histones and DNA	Reactome	R-HSA-212300	4	73	0.0894341	0.318373	HIST2H2AA4|HIST2H2AA3|HIST2H3C|HIST2H3A	http://www.reactome.org/cgi-bin/eventbrowser_st_id?ST_ID=R-HSA-212300			regulation of RNA metabolic process	Gene Ontology	GO:0051252	2	10	0.0274677	0.181187	IMP3|NOVA1	http://amigo.geneontology.org/amigo/term/GO:0051252
Condensation of Prophase Chromosomes	Reactome	R-HSA-2299718	4	73	0.0894341	0.318373	HIST2H2AA4|HIST2H2AA3|HIST2H3C|HIST2H3A	http://www.reactome.org/cgi-bin/eventbrowser_st_id?ST_ID=R-HSA-2299718			beta-catenin-TCF complex	Gene Ontology	GO:1990907	2	10	0.0274677	0.181187	LDB1|BCL9	http://amigo.geneontology.org/amigo/term/GO:1990907
p53 pathway by glucose deprivation	PANTHER	P04397	2	21	0.0899708	0.318373	IGBP1|TSC1	http://www.pantherdb.org/pathway/pathwayDiagram.jsp?catAccession=P04397			ciliary transition fiber	Gene Ontology	GO:0097539	2	10	0.0274677	0.181187	TCHP|NIN	http://amigo.geneontology.org/amigo/term/GO:0097539
Interleukin-37 signaling	Reactome	R-HSA-9008059	2	21	0.0899708	0.318373	PTPN13|SIGIRR	http://www.reactome.org/cgi-bin/eventbrowser_st_id?ST_ID=R-HSA-9008059			growth factor receptor binding	Gene Ontology	GO:0070851	2	10	0.0274677	0.181187	PDGFA|APP	http://amigo.geneontology.org/amigo/term/GO:0070851
ER Quality Control Compartment (ERQC)	Reactome	R-HSA-901032	2	21	0.0899708	0.318373	TRIM13|UBB	http://www.reactome.org/cgi-bin/eventbrowser_st_id?ST_ID=R-HSA-901032			axon extension	Gene Ontology	GO:0048675	3	27	0.0275791	0.181187	CYFIP1|MAP1B|AUTS2	http://amigo.geneontology.org/amigo/term/GO:0048675
VxPx cargo-targeting to cilium	Reactome	R-HSA-5620916	2	21	0.0899708	0.318373	PKD2|ASAP1	http://www.reactome.org/cgi-bin/eventbrowser_st_id?ST_ID=R-HSA-5620916			ephrin receptor binding	Gene Ontology	GO:0046875	3	27	0.0275791	0.181187	EPHA7|ANKS1B|EFNA5	http://amigo.geneontology.org/amigo/term/GO:0046875
Transcriptional regulation by RUNX1	Reactome	R-HSA-8878171	9	235	0.0909629	0.321654	HIST2H2AA3|AUTS2|HIST2H3A|LDB1|HIST2H3C|UBB|PSMC1|MYB|HIST2H2AA4	http://www.reactome.org/cgi-bin/eventbrowser_st_id?ST_ID=R-HSA-8878171			dynein light intermediate chain binding	Gene Ontology	GO:0051959	3	27	0.0275791	0.181187	CCDC88C|DYNC2H1|DNAH5	http://amigo.geneontology.org/amigo/term/GO:0051959
Cell surface interactions at the vascular wall	Reactome	R-HSA-202733	6	135	0.0912548	0.322455	SIRPA|ITGA3|ITGA5|GPC1|COL1A1|GAS6	http://www.reactome.org/cgi-bin/eventbrowser_st_id?ST_ID=R-HSA-202733			embryonic pattern specification	Gene Ontology	GO:0009880	3	27	0.0275791	0.181187	DISP1|SIM2|ZBTB16	http://amigo.geneontology.org/amigo/term/GO:0009880
Hepatocellular carcinoma	KEGG PATHWAY	hsa05225	7	168	0.0921507	0.325389	GSTO2|TCF4|CDKN2A|EGFR|GADD45G|WNT4|WNT7B	http://www.genome.jp/kegg-bin/show_pathway?hsa05225/hsa:7477%09red/hsa:119391%09red/hsa:1029%09red/hsa:1956%09red/hsa:10912%09red/hsa:6934%09red/hsa:54361%09red			nuclear localization sequence binding	Gene Ontology	GO:0008139	3	27	0.0275791	0.181187	RANBP6|CABP1|KPNA1	http://amigo.geneontology.org/amigo/term/GO:0008139
Type II diabetes mellitus	KEGG PATHWAY	hsa04930	3	46	0.0926129	0.32577	IKBKB|MAPK10|PRKCD	http://www.genome.jp/kegg-bin/show_pathway?hsa04930/hsa:3551%09red/hsa:5580%09red/hsa:5602%09red			voltage-gated calcium channel complex	Gene Ontology	GO:0005891	3	27	0.0275791	0.181187	CACNA2D2|CACNB2|CACNB1	http://amigo.geneontology.org/amigo/term/GO:0005891
APC/C:Cdc20 mediated degradation of mitotic proteins	Reactome	R-HSA-176409	4	74	0.0927197	0.32577	PSMC1|UBE2E1|UBB|UBE2D1	http://www.reactome.org/cgi-bin/eventbrowser_st_id?ST_ID=R-HSA-176409			perikaryon	Gene Ontology	GO:0043204	8	155	0.0280533	0.183814	MAP1B|KNDC1|APP|TTLL7|PRPH|MAPK10|RTN4RL1|SLC1A1	http://amigo.geneontology.org/amigo/term/GO:0043204
rRNA processing	Reactome	R-HSA-72312	8	203	0.0950458	0.332758	HSD17B10|BMS1|RPS17|RPL7A|MPP6|EBNA1BP2|RPL17|EXOSC7	http://www.reactome.org/cgi-bin/eventbrowser_st_id?ST_ID=R-HSA-72312			positive regulation of I-kappaB kinase/NF-kappaB signaling	Gene Ontology	GO:0043123	9	185	0.0282392	0.184715	ALPK1|TRIM13|CANT1|TNFRSF1A|PLK2|IKBKB|SHISA5|CXXC5|ATP2C1	http://amigo.geneontology.org/amigo/term/GO:0043123
NoRC negatively regulates rRNA expression	Reactome	R-HSA-427413	5	105	0.0952683	0.332758	GTF2H2|HIST2H2AA3|HIST2H3C|HIST2H3A|HIST2H2AA4	http://www.reactome.org/cgi-bin/eventbrowser_st_id?ST_ID=R-HSA-427413			RNA polymerase II cis-regulatory region sequence-specific DNA binding	Gene Ontology	GO:0000978	23	656	0.0282655	0.184715	SMAD9|ISL1|NLRC5|ZNF713|ZBTB16|CEBPD|BHLHE41|TFAP2C|THRB|KLF4|MYB|ZBTB34|TCF4|FOXJ2|GATA6|ROR1|NKX6-1|ZNF736|APP|EMX1|HES2|BCL6|YBX3	http://amigo.geneontology.org/amigo/term/GO:0000978
Apelin signaling pathway	KEGG PATHWAY	hsa04371	6	137	0.0960108	0.332758	ADCY6|PLCB4|PRKAG2|GNG12|KLF2|GNAI1	http://www.genome.jp/kegg-bin/show_pathway?hsa04371/hsa:55970%09red/hsa:10365%09red/hsa:5332%09red/hsa:112%09red/hsa:2770%09red/hsa:51422%09red			DNA duplex unwinding	Gene Ontology	GO:0032508	5	73	0.0286499	0.186734	SUPV3L1|ERCC6L|DDX3X|DDX12P|DSCC1	http://amigo.geneontology.org/amigo/term/GO:0032508
Gastric acid secretion	KEGG PATHWAY	hsa04971	4	75	0.0960619	0.332758	ADCY6|GNAI1|PLCB4|KCNQ1	http://www.genome.jp/kegg-bin/show_pathway?hsa04971/hsa:112%09red/hsa:2770%09red/hsa:3784%09red/hsa:5332%09red			GDP binding	Gene Ontology	GO:0019003	5	73	0.0286499	0.186734	ARL8B|MIEF1|RASEF|NME2|GNAI1	http://amigo.geneontology.org/amigo/term/GO:0019003
Activation of APC/C and APC/C:Cdc20 mediated degradation of mitotic proteins	Reactome	R-HSA-176814	4	75	0.0960619	0.332758	PSMC1|UBE2E1|UBB|UBE2D1	http://www.reactome.org/cgi-bin/eventbrowser_st_id?ST_ID=R-HSA-176814			transcription coactivator activity	Gene Ontology	GO:0003713	11	248	0.0289807	0.188123	TAF6|MAML3|NME2|RRP1B|ISL1|MED22|BCL9|UBE2L3|PMF1|CTBP2|FOXC1	http://amigo.geneontology.org/amigo/term/GO:0003713
GPCR ligand binding	Reactome	R-HSA-500792	15	454	0.0962163	0.332758	EDN2|GALR2|ACKR3|APP|RAMP1|GNG12|ADRB1|WNT4|HTR7|GAL|PROKR1|VIPR1|CXCL12|GPR37|WNT7B	http://www.reactome.org/cgi-bin/eventbrowser_st_id?ST_ID=R-HSA-500792			protein homodimerization activity	Gene Ontology	GO:0042803	23	660	0.0299266	0.192331	GGCT|IKBKB|ZBTB16|LHPP|BHLHE41|CEL|PVRL1|INHBB|PDGFA|EXT2|CRYL1|NUDT5|LDB1|KCNN2|LCP1|CBY1|ZDHHC3|PEX7|PKD2|CANT1|SUPV3L1|PRDM9|PPCS	http://amigo.geneontology.org/amigo/term/GO:0042803
Post-chaperonin tubulin folding pathway	Reactome	R-HSA-389977	2	22	0.0967733	0.332758	TUBA1C|TUBA1A	http://www.reactome.org/cgi-bin/eventbrowser_st_id?ST_ID=R-HSA-389977			outflow tract septum morphogenesis	Gene Ontology	GO:0003148	3	28	0.0300484	0.192331	GATA6|ISL1|MSX2	http://amigo.geneontology.org/amigo/term/GO:0003148
ADP signalling through P2Y purinoceptor 12	Reactome	R-HSA-392170	2	22	0.0967733	0.332758	GNG12|GNAI1	http://www.reactome.org/cgi-bin/eventbrowser_st_id?ST_ID=R-HSA-392170			protein-cysteine S-palmitoyltransferase activity	Gene Ontology	GO:0019706	3	28	0.0300484	0.192331	ZDHHC21|ZDHHC3|ZDHHC23	http://amigo.geneontology.org/amigo/term/GO:0019706
RAF-independent MAPK1/3 activation	Reactome	R-HSA-112409	2	22	0.0967733	0.332758	PEA15|DUSP4	http://www.reactome.org/cgi-bin/eventbrowser_st_id?ST_ID=R-HSA-112409			gamma-tubulin binding	Gene Ontology	GO:0043015	3	28	0.0300484	0.192331	RAD51D|DDX3X|NME1	http://amigo.geneontology.org/amigo/term/GO:0043015
Transcriptional regulation of pluripotent stem cells	Reactome	R-HSA-452723	2	22	0.0967733	0.332758	KLF4|EPHA1	http://www.reactome.org/cgi-bin/eventbrowser_st_id?ST_ID=R-HSA-452723			apical part of cell	Gene Ontology	GO:0045177	5	74	0.0300529	0.192331	NIN|APP|CEL|DYNC2H1|VAMP7	http://amigo.geneontology.org/amigo/term/GO:0045177
Sphingolipid metabolism	KEGG PATHWAY	hsa00600	3	47	0.0969956	0.332758	CERS2|SGMS2|B4GALT6	http://www.genome.jp/kegg-bin/show_pathway?hsa00600/hsa:166929%09red/hsa:29956%09red/hsa:9331%09red			negative regulation of phosphatase activity	Gene Ontology	GO:0010923	4	50	0.0307302	0.195382	RRP1B|PPP1R26|ELFN2|KIAA1244	http://amigo.geneontology.org/amigo/term/GO:0010923
@@Sphingolipid metabolism	Reactome	R-HSA-428157	2	86	0.5785	0.621598	CERS2|SGMS2	http://www.reactome.org/cgi-bin/eventbrowser_st_id?ST_ID=R-HSA-428157			phosphorylation	Gene Ontology	GO:0016310	6	101	0.0308457	0.195382	CKB|EPHA7|UCK2|CKMT1A|AK4|SGMS2	http://amigo.geneontology.org/amigo/term/GO:0016310
Signaling by ERBB2	Reactome	R-HSA-1227986	3	47	0.0969956	0.332758	EGFR|PRKCD|UBB	http://www.reactome.org/cgi-bin/eventbrowser_st_id?ST_ID=R-HSA-1227986			fibrillar center	Gene Ontology	GO:0001650	7	129	0.0309129	0.195557	FOXJ2|PTPN13|CEL|JAZF1|RAI14|CDCA7L|FAM111A	http://amigo.geneontology.org/amigo/term/GO:0001650
MAPK1/MAPK3 signaling	Reactome	R-HSA-5684996	9	239	0.0980419	0.335963	FGF9|EGFR|PEA15|UBB|DUSP4|RASA4|PSMC1|KSR2|RASA3	http://www.reactome.org/cgi-bin/eventbrowser_st_id?ST_ID=R-HSA-5684996			calcium ion transport	Gene Ontology	GO:0006816	5	75	0.0314985	0.196385	TRPV6|PKD2|ATP2C1|RAMP1|CHRNB2	http://amigo.geneontology.org/amigo/term/GO:0006816
Alzheimer disease	KEGG PATHWAY	hsa05010	7	171	0.0985559	0.337409	APH1B|BACE2|PLCB4|TNFRSF1A|APP|HSD17B10|COX7C	http://www.genome.jp/kegg-bin/show_pathway?hsa05010/hsa:1350%09red/hsa:7132%09red/hsa:351%09red/hsa:83464%09red/hsa:25825%09red/hsa:5332%09red/hsa:3028%09red			cell cycle arrest	Gene Ontology	GO:0007050	7	130	0.0319856	0.196385	TCF4|CDKN2A|PPP2R3B|PKD2|PRKAG2|MLTK|CDC123	http://amigo.geneontology.org/amigo/term/GO:0007050
p53 pathway	PANTHER	P00059	4	76	0.09946	0.339564	IGFBP3|ZMAT3|PMAIP1|GADD45G	http://www.pantherdb.org/pathway/pathwayDiagram.jsp?catAccession=P00059			wound healing, spreading of epidermal cells	Gene Ontology	GO:0035313	2	11	0.0319965	0.196385	MSX2|ITGA5	http://amigo.geneontology.org/amigo/term/GO:0035313
Extra-nuclear estrogen signaling	Reactome	R-HSA-9009391	4	76	0.09946	0.339564	ZDHHC21|EGFR|GNG12|GNAI1	http://www.reactome.org/cgi-bin/eventbrowser_st_id?ST_ID=R-HSA-9009391			positive regulation of potassium ion transmembrane transport	Gene Ontology	GO:1901381	2	11	0.0319965	0.196385	NOS1AP|KCNQ1	http://amigo.geneontology.org/amigo/term/GO:1901381
ERCC6 (CSB) and EHMT2 (G9a) positively regulate rRNA expression	Reactome	R-HSA-427389	4	76	0.09946	0.339564	HIST2H2AA4|HIST2H2AA3|HIST2H3C|HIST2H3A	http://www.reactome.org/cgi-bin/eventbrowser_st_id?ST_ID=R-HSA-427389			peptidyl-proline hydroxylation to 4-hydroxy-L-proline	Gene Ontology	GO:0018401	2	11	0.0319965	0.196385	P4HA3|ERO1L	http://amigo.geneontology.org/amigo/term/GO:0018401
Valine, leucine and isoleucine degradation	KEGG PATHWAY	hsa00280	3	48	0.101461	0.344257	ACAA2|HSD17B10|OXCT1	http://www.genome.jp/kegg-bin/show_pathway?hsa00280/hsa:5019%09red/hsa:3028%09red/hsa:10449%09red			CTP biosynthetic process	Gene Ontology	GO:0006241	2	11	0.0319965	0.196385	NME1|NME2	http://amigo.geneontology.org/amigo/term/GO:0006241
TP53 Regulates Transcription of Cell Cycle Genes	Reactome	R-HSA-6791312	3	48	0.101461	0.344257	CNOT2|PLK2|RGCC	http://www.reactome.org/cgi-bin/eventbrowser_st_id?ST_ID=R-HSA-6791312			profilin binding	Gene Ontology	GO:0005522	2	11	0.0319965	0.196385	ENAH|PCLO	http://amigo.geneontology.org/amigo/term/GO:0005522
Antiviral mechanism by IFN-stimulated genes	Reactome	R-HSA-1169410	4	77	0.102913	0.344806	UBE2E1|HERC5|UBB|KPNA1	http://www.reactome.org/cgi-bin/eventbrowser_st_id?ST_ID=R-HSA-1169410			ciliary rootlet	Gene Ontology	GO:0035253	2	11	0.0319965	0.196385	APP|CROCC	http://amigo.geneontology.org/amigo/term/GO:0035253
Endogenous cannabinoid signaling	PANTHER	P05730	2	23	0.103716	0.344806	GNAO1|GNAI1	http://www.pantherdb.org/pathway/pathwayDiagram.jsp?catAccession=P05730			negative regulation of multicellular organism growth	Gene Ontology	GO:0040015	2	11	0.0319965	0.196385	ADRB1|FXN	http://amigo.geneontology.org/amigo/term/GO:0040015
Alpha adrenergic receptor signaling pathway	PANTHER	P00002	2	23	0.103716	0.344806	PLCB4|PRKCD	http://www.pantherdb.org/pathway/pathwayDiagram.jsp?catAccession=P00002			GTP biosynthetic process	Gene Ontology	GO:0006183	2	11	0.0319965	0.196385	NME1|NME2	http://amigo.geneontology.org/amigo/term/GO:0006183
Mannose type O-glycan biosynthesis	KEGG PATHWAY	hsa00515	2	23	0.103716	0.344806	POMT1|FUT4	http://www.genome.jp/kegg-bin/show_pathway?hsa00515/hsa:2526%09red/hsa:10585%09red			positive regulation of organ growth	Gene Ontology	GO:0046622	2	11	0.0319965	0.196385	CACNA2D2|YBX3	http://amigo.geneontology.org/amigo/term/GO:0046622
Downregulation of SMAD2/3:SMAD4 transcriptional activity	Reactome	R-HSA-2173795	2	23	0.103716	0.344806	UBB|UBE2D1	http://www.reactome.org/cgi-bin/eventbrowser_st_id?ST_ID=R-HSA-2173795			SCAR complex	Gene Ontology	GO:0031209	2	11	0.0319965	0.196385	CYFIP1|CYFIP2	http://amigo.geneontology.org/amigo/term/GO:0031209
JNK (c-Jun kinases) phosphorylation and activation mediated by activated human TAK1	Reactome	R-HSA-450321	2	23	0.103716	0.344806	MAPK10|UBB	http://www.reactome.org/cgi-bin/eventbrowser_st_id?ST_ID=R-HSA-450321			morphogenesis of embryonic epithelium	Gene Ontology	GO:0016331	2	11	0.0319965	0.196385	JAG2|C1orf172	http://amigo.geneontology.org/amigo/term/GO:0016331
Negative regulation of FGFR3 signaling	Reactome	R-HSA-5654732	2	23	0.103716	0.344806	UBB|FGF9	http://www.reactome.org/cgi-bin/eventbrowser_st_id?ST_ID=R-HSA-5654732			chloride ion homeostasis	Gene Ontology	GO:0055064	2	11	0.0319965	0.196385	SLC12A7|SLC12A2	http://amigo.geneontology.org/amigo/term/GO:0055064
Incretin synthesis, secretion, and inactivation	Reactome	R-HSA-400508	2	23	0.103716	0.344806	ISL1|TCF4	http://www.reactome.org/cgi-bin/eventbrowser_st_id?ST_ID=R-HSA-400508			negative regulation of axon regeneration	Gene Ontology	GO:0048681	2	11	0.0319965	0.196385	RTN4RL1|CERS2	http://amigo.geneontology.org/amigo/term/GO:0048681
Glutamate Neurotransmitter Release Cycle	Reactome	R-HSA-210500	2	23	0.103716	0.344806	ARL6IP5|SLC1A1	http://www.reactome.org/cgi-bin/eventbrowser_st_id?ST_ID=R-HSA-210500			embryonic morphogenesis	Gene Ontology	GO:0048598	2	11	0.0319965	0.196385	MSX2|C2orf49	http://amigo.geneontology.org/amigo/term/GO:0048598
BBSome-mediated cargo-targeting to cilium	Reactome	R-HSA-5620922	2	23	0.103716	0.344806	BBS10|ARL6	http://www.reactome.org/cgi-bin/eventbrowser_st_id?ST_ID=R-HSA-5620922			cellular response to osmotic stress	Gene Ontology	GO:0071470	2	11	0.0319965	0.196385	PKD2|DDX3X	http://amigo.geneontology.org/amigo/term/GO:0071470
fatty acid beta-oxidation	BioCyc	FAO-PWY	2	23	0.103716	0.344806	ACAA2|HSD17B10	http://biocyc.org/HUMAN/NEW-IMAGE?type=NIL&object=FAO-PWY			negative regulation of hippo signaling	Gene Ontology	GO:0035331	2	11	0.0319965	0.196385	WWC3|DLG5	http://amigo.geneontology.org/amigo/term/GO:0035331
Apoptosis signaling pathway	PANTHER	P00006	5	108	0.103783	0.344806	IKBKB|TNFRSF1A|MAPK10|HSPA6|PRKCD	http://www.pantherdb.org/pathway/pathwayDiagram.jsp?catAccession=P00006			transcription factor TFIIH core complex	Gene Ontology	GO:0000439	2	11	0.0319965	0.196385	GTF2H2C|GTF2H2	http://amigo.geneontology.org/amigo/term/GO:0000439
Negative epigenetic regulation of rRNA expression	Reactome	R-HSA-5250941	5	108	0.103783	0.344806	GTF2H2|HIST2H2AA3|HIST2H3C|HIST2H3A|HIST2H2AA4	http://www.reactome.org/cgi-bin/eventbrowser_st_id?ST_ID=R-HSA-5250941			UDP-N-acetylglucosamine biosynthetic process	Gene Ontology	GO:0006048	2	11	0.0319965	0.196385	GFPT2|UAP1L1	http://amigo.geneontology.org/amigo/term/GO:0006048
Autophagy	Reactome	R-HSA-9612973	5	108	0.103783	0.344806	CHMP2B|PRKAG2|LAMP2|UBB|TSC1	http://www.reactome.org/cgi-bin/eventbrowser_st_id?ST_ID=R-HSA-9612973			potassium channel activity	Gene Ontology	GO:0005267	3	29	0.0326302	0.198063	PKD2|KCNQ4|KCNG1	http://amigo.geneontology.org/amigo/term/GO:0005267
Cardiac conduction	Reactome	R-HSA-5576891	6	141	0.105911	0.351014	KCND3|CACNB2|CACNB1|KCNQ1|CACNA2D2|SCN4B	http://www.reactome.org/cgi-bin/eventbrowser_st_id?ST_ID=R-HSA-5576891			TRIF-dependent toll-like receptor signaling pathway	Gene Ontology	GO:0035666	3	29	0.0326302	0.198063	IKBKB|UBB|UBE2D1	http://amigo.geneontology.org/amigo/term/GO:0035666
Intestinal immune network for IgA production	KEGG PATHWAY	hsa04672	3	49	0.106007	0.351014	CXCL12|ICOSLG|IL15RA	http://www.genome.jp/kegg-bin/show_pathway?hsa04672/hsa:3601%09red/hsa:6387%09red/hsa:23308%09red			regulation of ERK1 and ERK2 cascade	Gene Ontology	GO:0070372	3	29	0.0326302	0.198063	EPHA7|ARHGEF5|EGFR	http://amigo.geneontology.org/amigo/term/GO:0070372
Chondroitin sulfate/dermatan sulfate metabolism	Reactome	R-HSA-1793185	3	49	0.106007	0.351014	GPC1|CHST3|CHPF2	http://www.reactome.org/cgi-bin/eventbrowser_st_id?ST_ID=R-HSA-1793185			beta-catenin-TCF complex assembly	Gene Ontology	GO:1904837	3	29	0.0326302	0.198063	TCF4|BCL9|PYGO1	http://amigo.geneontology.org/amigo/term/GO:1904837
Endothelin signaling pathway	PANTHER	P00019	4	78	0.106421	0.351914	ADCY6|EDN2|PLCB4|PRKCD	http://www.pantherdb.org/pathway/pathwayDiagram.jsp?catAccession=P00019			heterotypic cell-cell adhesion	Gene Ontology	GO:0034113	3	29	0.0326302	0.198063	ITGA5|SIRPA|ITGA7	http://amigo.geneontology.org/amigo/term/GO:0034113
Biosynthesis of the N-glycan precursor (dolichol lipid-linked oligosaccharide, LLO) and transfer to a nascent protein	Reactome	R-HSA-446193	4	78	0.106421	0.351914	CMAS|NPL|GFPT2|NUDT14	http://www.reactome.org/cgi-bin/eventbrowser_st_id?ST_ID=R-HSA-446193			regulation of NMDA receptor activity	Gene Ontology	GO:2000310	3	29	0.0326302	0.198063	APP|LRRC7|NLGN1	http://amigo.geneontology.org/amigo/term/GO:2000310
RNA Polymerase I Promoter Clearance	Reactome	R-HSA-73854	5	109	0.106703	0.35214	GTF2H2|HIST2H2AA3|HIST2H3C|HIST2H3A|HIST2H2AA4	http://www.reactome.org/cgi-bin/eventbrowser_st_id?ST_ID=R-HSA-73854			intrinsic apoptotic signaling pathway in response to DNA damage by p53 class mediator	Gene Ontology	GO:0042771	3	29	0.0326302	0.198063	ATAD5|SHISA5|DYRK2	http://amigo.geneontology.org/amigo/term/GO:0042771
Pre-NOTCH Expression and Processing	Reactome	R-HSA-1912422	5	109	0.106703	0.35214	HIST2H2AA4|HIST2H2AA3|HIST2H3C|MAML3|HIST2H3A	http://www.reactome.org/cgi-bin/eventbrowser_st_id?ST_ID=R-HSA-1912422			neuromuscular junction	Gene Ontology	GO:0031594	5	76	0.0329869	0.198666	EPHA7|APP|ANK3|STXBP5|TUBA1A	http://amigo.geneontology.org/amigo/term/GO:0031594
Parkinson disease	KEGG PATHWAY	hsa05012	6	142	0.108466	0.354995	SLC25A6|UBE2L3|UBB|COX7C|GPR37|GNAI1	http://www.genome.jp/kegg-bin/show_pathway?hsa05012/hsa:2770%09red/hsa:1350%09red/hsa:7332%09red/hsa:2861%09red/hsa:293%09red/hsa:7314%09red			peptidyl-serine phosphorylation	Gene Ontology	GO:0018105	8	161	0.0337159	0.202418	CAMK1D|PLK2|PRKCD|DCLK2|IKBKB|DYRK2|MAST4|GAS6	http://amigo.geneontology.org/amigo/term/GO:0018105
@@Parkinson disease	PANTHER	P00049	4	88	0.14429	0.359418	MAPK10|HSPA6|GPR37|UBE2L3	http://www.pantherdb.org/pathway/pathwayDiagram.jsp?catAccession=P00049			positive regulation of Notch signaling pathway	Gene Ontology	GO:0045747	4	52	0.0345016	0.20549	JAG2|MAML3|HES5|TSPAN5	http://amigo.geneontology.org/amigo/term/GO:0045747
RNA Polymerase I Transcription	Reactome	R-HSA-73864	5	110	0.109662	0.354995	GTF2H2|HIST2H2AA3|HIST2H3C|HIST2H3A|HIST2H2AA4	http://www.reactome.org/cgi-bin/eventbrowser_st_id?ST_ID=R-HSA-73864			ossification	Gene Ontology	GO:0001503	5	77	0.0345184	0.20549	BMP1|EGFR|EXT2|BMP8A|COL1A1	http://amigo.geneontology.org/amigo/term/GO:0001503
Mitotic Spindle Checkpoint	Reactome	R-HSA-69618	5	110	0.109662	0.354995	ERCC6L|PMF1-BGLAP|UBE2E1|PMF1|UBE2D1	http://www.reactome.org/cgi-bin/eventbrowser_st_id?ST_ID=R-HSA-69618			cytoplasmic ribonucleoprotein granule	Gene Ontology	GO:0036464	5	77	0.0345184	0.20549	TUBA1A|ICOSLG|MCC|CKAP4|POLI	http://amigo.geneontology.org/amigo/term/GO:0036464
Signaling by the B Cell Receptor (BCR)	Reactome	R-HSA-983705	5	110	0.109662	0.354995	IKBKB|PSMC1|UBB|PIK3AP1|SKP1	http://www.reactome.org/cgi-bin/eventbrowser_st_id?ST_ID=R-HSA-983705			growth factor activity	Gene Ontology	GO:0008083	8	162	0.0347297	0.2065	PDGFA|BMP8A|BMP1|GMFB|INHBB|FGF9|JAG2|CXCL12	http://amigo.geneontology.org/amigo/term/GO:0008083
RMTs methylate histone arginines	Reactome	R-HSA-3214858	4	79	0.109981	0.354995	HIST2H2AA4|HIST2H2AA3|HIST2H3C|HIST2H3A	http://www.reactome.org/cgi-bin/eventbrowser_st_id?ST_ID=R-HSA-3214858			positive regulation of DNA binding	Gene Ontology	GO:0043388	3	30	0.0353238	0.208268	ISL1|NME1|FOXC1	http://amigo.geneontology.org/amigo/term/GO:0043388
Glycosaminoglycan biosynthesis - heparan sulfate / heparin	KEGG PATHWAY	hsa00534	2	24	0.110789	0.354995	EXT2|HS3ST1	http://www.genome.jp/kegg-bin/show_pathway?hsa00534/hsa:9957%09red/hsa:2132%09red			brown fat cell differentiation	Gene Ontology	GO:0050873	3	30	0.0353238	0.208268	ADRB1|LAMB3|ERO1L	http://amigo.geneontology.org/amigo/term/GO:0050873
SUMOylation of intracellular receptors	Reactome	R-HSA-4090294	2	24	0.110789	0.354995	THRB|ROR1	http://www.reactome.org/cgi-bin/eventbrowser_st_id?ST_ID=R-HSA-4090294			protein targeting to mitochondrion	Gene Ontology	GO:0006626	3	30	0.0353238	0.208268	TSPO|SLC25A6|GDAP1	http://amigo.geneontology.org/amigo/term/GO:0006626
NOTCH3 Intracellular Domain Regulates Transcription	Reactome	R-HSA-9013508	2	24	0.110789	0.354995	HES5|MAML3	http://www.reactome.org/cgi-bin/eventbrowser_st_id?ST_ID=R-HSA-9013508			platelet-derived growth factor receptor signaling pathway	Gene Ontology	GO:0048008	3	30	0.0353238	0.208268	PDGFA|MYO1C|PTPRJ	http://amigo.geneontology.org/amigo/term/GO:0048008
Signaling by EGFR in Cancer	Reactome	R-HSA-1643713	2	24	0.110789	0.354995	EGFR|UBB	http://www.reactome.org/cgi-bin/eventbrowser_st_id?ST_ID=R-HSA-1643713			heparin binding	Gene Ontology	GO:0008201	8	163	0.0357639	0.208268	ELANE|ADAMTS1|APP|CEL|ADAMTS15|FGF9|LCP1|RTN4RL1	http://amigo.geneontology.org/amigo/term/GO:0008201
Role of phospholipids in phagocytosis	Reactome	R-HSA-2029485	2	24	0.110789	0.354995	PPAPDC1B|PRKCD	http://www.reactome.org/cgi-bin/eventbrowser_st_id?ST_ID=R-HSA-2029485			transcription corepressor activity	Gene Ontology	GO:0003714	9	194	0.0361629	0.208268	KCTD1|ELANE|BHLHE41|JAZF1|WNT4|SFMBT1|N4BP2L2|MINA|CTBP2	http://amigo.geneontology.org/amigo/term/GO:0003714
Beta-catenin independent WNT signaling	Reactome	R-HSA-3858494	6	144	0.113669	0.354995	TCF4|GNAO1|GNG12|WNT4|UBB|PSMC1	http://www.reactome.org/cgi-bin/eventbrowser_st_id?ST_ID=R-HSA-3858494			cellular response to cAMP	Gene Ontology	GO:0071320	4	53	0.0364835	0.208268	PKD2|APP|ZFP36L1|KCNQ1	http://amigo.geneontology.org/amigo/term/GO:0071320
Vpu mediated degradation of CD4	Reactome	R-HSA-180534	3	51	0.115331	0.354995	PSMC1|UBB|SKP1	http://www.reactome.org/cgi-bin/eventbrowser_st_id?ST_ID=R-HSA-180534			negative regulation of protein ubiquitination	Gene Ontology	GO:0031397	4	53	0.0364835	0.208268	OGT|TSPO|GNL3L|RASD2	http://amigo.geneontology.org/amigo/term/GO:0031397
Formation of tubulin folding intermediates by CCT/TriC	Reactome	R-HSA-389960	2	25	0.117984	0.354995	TUBA1C|TUBA1A	http://www.reactome.org/cgi-bin/eventbrowser_st_id?ST_ID=R-HSA-389960			regulation of catalytic activity	Gene Ontology	GO:0050790	4	53	0.0364835	0.208268	PRKAG2|BMP1|RNF180|SIRPA	http://amigo.geneontology.org/amigo/term/GO:0050790
Interleukin-20 family signaling	Reactome	R-HSA-8854691	2	25	0.117984	0.354995	IL24|TIFA	http://www.reactome.org/cgi-bin/eventbrowser_st_id?ST_ID=R-HSA-8854691			protein targeting to membrane	Gene Ontology	GO:0006612	4	53	0.0364835	0.208268	MICALL1|ZDHHC21|ZDHHC3|ZDHHC23	http://amigo.geneontology.org/amigo/term/GO:0006612
Alcoholism	KEGG PATHWAY	hsa05034	7	180	0.119187	0.354995	GNAO1|GNG12|HIST2H3C|HIST2H3A|HIST2H2AA3|HIST2H2AA4|GNAI1	http://www.genome.jp/kegg-bin/show_pathway?hsa05034/hsa:55970%09red/hsa:2770%09red/hsa:333932%09red/hsa:2775%09red/hsa:126961%09red/hsa:723790%09red/hsa:8337%09red			animal organ morphogenesis	Gene Ontology	GO:0009887	7	134	0.0365248	0.208268	PDGFA|LHX4|NTNG2|FGF9|LAMB3|NKX6-1|SEMA6A	http://amigo.geneontology.org/amigo/term/GO:0009887
Regulation of Apoptosis	Reactome	R-HSA-169911	3	52	0.120105	0.354995	PSMC1|UBB|ARHGAP10	http://www.reactome.org/cgi-bin/eventbrowser_st_id?ST_ID=R-HSA-169911			transcription regulator complex	Gene Ontology	GO:0005667	10	226	0.036694	0.208268	TCF4|GFI1B|SMAD9|PMF1|SIM2|MINA|KLF4|LDB1|GATA6|HOXB13	http://amigo.geneontology.org/amigo/term/GO:0005667
Aquaporin-mediated transport	Reactome	R-HSA-445717	3	52	0.120105	0.354995	ADCY6|AQP5|GNG12	http://www.reactome.org/cgi-bin/eventbrowser_st_id?ST_ID=R-HSA-445717			calcium-activated potassium channel activity	Gene Ontology	GO:0015269	2	12	0.0367952	0.208268	KCNMA1|KCNN2	http://amigo.geneontology.org/amigo/term/GO:0015269
Negative regulation of NOTCH4 signaling	Reactome	R-HSA-9604323	3	52	0.120105	0.354995	PSMC1|UBB|SKP1	http://www.reactome.org/cgi-bin/eventbrowser_st_id?ST_ID=R-HSA-9604323			histone methyltransferase activity (H3-K36 specific)	Gene Ontology	GO:0046975	2	12	0.0367952	0.208268	ASH1L|PRDM9	http://amigo.geneontology.org/amigo/term/GO:0046975
Chemical carcinogenesis	KEGG PATHWAY	hsa05204	4	82	0.120976	0.354995	GSTO2|SULT1A4|SULT1A1|SULT1A3	http://www.genome.jp/kegg-bin/show_pathway?hsa05204/hsa:119391%09red/hsa:6818%09red/hsa:6817%09red/hsa:445329%09red			calcium ion transport into cytosol	Gene Ontology	GO:0060402	2	12	0.0367952	0.208268	JPH1|TRPM1	http://amigo.geneontology.org/amigo/term/GO:0060402
Cyclin E associated events during G1/S transition	Reactome	R-HSA-69202	4	82	0.120976	0.354995	CABLES1|PSMC1|UBB|SKP1	http://www.reactome.org/cgi-bin/eventbrowser_st_id?ST_ID=R-HSA-69202			filamin binding	Gene Ontology	GO:0031005	2	12	0.0367952	0.208268	DPYSL4|NEBL	http://amigo.geneontology.org/amigo/term/GO:0031005
Downstream signaling events of B Cell Receptor (BCR)	Reactome	R-HSA-1168372	4	82	0.120976	0.354995	IKBKB|PSMC1|UBB|SKP1	http://www.reactome.org/cgi-bin/eventbrowser_st_id?ST_ID=R-HSA-1168372			membrane repolarization during ventricular cardiac muscle cell action potential	Gene Ontology	GO:0098915	2	12	0.0367952	0.208268	KCND3|KCNQ1	http://amigo.geneontology.org/amigo/term/GO:0098915
Intracellular signaling by second messengers	Reactome	R-HSA-9006925	10	288	0.123146	0.354995	ADCY6|UBB|MECOM|EGFR|PRKCD|USP13|FGF9|PSMC1|TNKS2|PIK3AP1	http://www.reactome.org/cgi-bin/eventbrowser_st_id?ST_ID=R-HSA-9006925			negative regulation of platelet aggregation	Gene Ontology	GO:0090331	2	12	0.0367952	0.208268	PRKCD|CD9	http://amigo.geneontology.org/amigo/term/GO:0090331
Metabolism of carbohydrates	Reactome	R-HSA-71387	10	288	0.123146	0.354995	EXT2|HS3ST1|CRYL1|CHPF2|GPC1|FUT4|UBB|CHST3|HAS3|B4GALT6	http://www.reactome.org/cgi-bin/eventbrowser_st_id?ST_ID=R-HSA-71387			protein localization to synapse	Gene Ontology	GO:0035418	2	12	0.0367952	0.208268	PCLO|NLGN1	http://amigo.geneontology.org/amigo/term/GO:0035418
FLT3 Signaling	Reactome	R-HSA-9607240	9	252	0.123166	0.354995	FGF9|EGFR|PEA15|UBB|DUSP4|RASA4|PSMC1|KSR2|RASA3	http://www.reactome.org/cgi-bin/eventbrowser_st_id?ST_ID=R-HSA-9607240			enamel mineralization	Gene Ontology	GO:0070166	2	12	0.0367952	0.208268	PVRL1|MSX2	http://amigo.geneontology.org/amigo/term/GO:0070166
Retrograde endocannabinoid signaling	KEGG PATHWAY	hsa04723	6	148	0.124446	0.354995	ADCY6|PLCB4|GNAO1|GNG12|MAPK10|GNAI1	http://www.genome.jp/kegg-bin/show_pathway?hsa04723/hsa:55970%09red/hsa:2770%09red/hsa:5332%09red/hsa:2775%09red/hsa:112%09red/hsa:5602%09red			positive regulation of extrinsic apoptotic signaling pathway via death domain receptors	Gene Ontology	GO:1902043	2	12	0.0367952	0.208268	PEA15|PMAIP1	http://amigo.geneontology.org/amigo/term/GO:1902043
Hyaluronan biosynthesis and export	Reactome	R-HSA-2142850	1	5	0.124723	0.354995	HAS3	http://www.reactome.org/cgi-bin/eventbrowser_st_id?ST_ID=R-HSA-2142850			diet induced thermogenesis	Gene Ontology	GO:0002024	2	12	0.0367952	0.208268	ADRB1|BMP8A	http://amigo.geneontology.org/amigo/term/GO:0002024
Acrosome Reaction and Sperm:Oocyte Membrane Binding	Reactome	R-HSA-1300645	1	5	0.124723	0.354995	CD9	http://www.reactome.org/cgi-bin/eventbrowser_st_id?ST_ID=R-HSA-1300645			L-type voltage-gated calcium channel complex	Gene Ontology	GO:1990454	2	12	0.0367952	0.208268	CACNB2|NOS1AP	http://amigo.geneontology.org/amigo/term/GO:1990454
MET interacts with TNS proteins	Reactome	R-HSA-8875513	1	5	0.124723	0.354995	TNS4	http://www.reactome.org/cgi-bin/eventbrowser_st_id?ST_ID=R-HSA-8875513			positive regulation of ceramide biosynthetic process	Gene Ontology	GO:2000304	2	12	0.0367952	0.208268	PRKCD|TNFRSF1A	http://amigo.geneontology.org/amigo/term/GO:2000304
Heme degradation	Reactome	R-HSA-189483	1	5	0.124723	0.354995	BLVRA	http://www.reactome.org/cgi-bin/eventbrowser_st_id?ST_ID=R-HSA-189483			actin filament network formation	Gene Ontology	GO:0051639	2	12	0.0367952	0.208268	LCP1|LRRC16A	http://amigo.geneontology.org/amigo/term/GO:0051639
Formation of xylulose-5-phosphate	Reactome	R-HSA-5661270	1	5	0.124723	0.354995	CRYL1	http://www.reactome.org/cgi-bin/eventbrowser_st_id?ST_ID=R-HSA-5661270			negative regulation of peptidyl-tyrosine phosphorylation	Gene Ontology	GO:0050732	2	12	0.0367952	0.208268	SEMA4D|PRKCD	http://amigo.geneontology.org/amigo/term/GO:0050732
tRNA processing in the mitochondrion	Reactome	R-HSA-6785470	1	5	0.124723	0.354995	HSD17B10	http://www.reactome.org/cgi-bin/eventbrowser_st_id?ST_ID=R-HSA-6785470			negative regulation of mitochondrial membrane potential	Gene Ontology	GO:0010917	2	12	0.0367952	0.208268	ARL6IP5|PMAIP1	http://amigo.geneontology.org/amigo/term/GO:0010917
Activation of NOXA and translocation to mitochondria	Reactome	R-HSA-111448	1	5	0.124723	0.354995	PMAIP1	http://www.reactome.org/cgi-bin/eventbrowser_st_id?ST_ID=R-HSA-111448			MCM complex	Gene Ontology	GO:0042555	2	12	0.0367952	0.208268	MCM6|TONSL	http://amigo.geneontology.org/amigo/term/GO:0042555
Reelin signalling pathway	Reactome	R-HSA-8866376	1	5	0.124723	0.354995	VLDLR	http://www.reactome.org/cgi-bin/eventbrowser_st_id?ST_ID=R-HSA-8866376			cellular response to fluid shear stress	Gene Ontology	GO:0071498	2	12	0.0367952	0.208268	PKD2|KLF2	http://amigo.geneontology.org/amigo/term/GO:0071498
TFAP2 (AP-2) family regulates transcription of cell cycle factors	Reactome	R-HSA-8866911	1	5	0.124723	0.354995	TFAP2C	http://www.reactome.org/cgi-bin/eventbrowser_st_id?ST_ID=R-HSA-8866911			transcription factor TFIIH holo complex	Gene Ontology	GO:0005675	2	12	0.0367952	0.208268	GTF2H2C|GTF2H2	http://amigo.geneontology.org/amigo/term/GO:0005675
spermine and spermidine degradation I	BioCyc	PWY-6117	1	5	0.124723	0.354995	SAT1	http://biocyc.org/HUMAN/NEW-IMAGE?type=NIL&object=PWY-6117			voltage-gated potassium channel activity involved in ventricular cardiac muscle cell action potential repolarization	Gene Ontology	GO:1902282	2	12	0.0367952	0.208268	KCND3|KCNQ1	http://amigo.geneontology.org/amigo/term/GO:1902282
bupropion degradation	BioCyc	PWY66-241	1	5	0.124723	0.354995	CYP2U1	http://biocyc.org/HUMAN/NEW-IMAGE?type=NIL&object=PWY66-241			ethanol catabolic process	Gene Ontology	GO:0006068	2	12	0.0367952	0.208268	SULT1A1|SULT1A3	http://amigo.geneontology.org/amigo/term/GO:0006068
UTP and CTP dephosphorylation II	BioCyc	PWY-7177	1	5	0.124723	0.354995	CANT1	http://biocyc.org/HUMAN/NEW-IMAGE?type=NIL&object=PWY-7177			negative regulation of ATPase activity	Gene Ontology	GO:0032780	2	12	0.0367952	0.208268	PXK|TSC1	http://amigo.geneontology.org/amigo/term/GO:0032780
UDP-N-acetyl-D-glucosamine biosynthesis II	BioCyc	UDPNACETYLGALSYN-PWY	1	5	0.124723	0.354995	GFPT2	http://biocyc.org/HUMAN/NEW-IMAGE?type=NIL&object=UDPNACETYLGALSYN-PWY			transcription factor binding	Gene Ontology	GO:0008134	13	325	0.0374375	0.211278	E2F6|KCTD1|DDX3X|SMAD9|TCF4|ZFP36L1|MSX2|ROR1|CXXC5|GATA6|HES2|HES5|FOXC1	http://amigo.geneontology.org/amigo/term/GO:0008134
Fcgamma receptor (FCGR) dependent phagocytosis	Reactome	R-HSA-2029480	4	83	0.124743	0.354995	CYFIP2|CYFIP1|PPAPDC1B|PRKCD	http://www.reactome.org/cgi-bin/eventbrowser_st_id?ST_ID=R-HSA-2029480			ubiquitin-dependent protein catabolic process	Gene Ontology	GO:0006511	12	292	0.0376339	0.211278	KCTD10|UBQLN2|USP27X|USP47|UBE3B|UBE2E1|UBE2D1|USP13|UBE2L3|SPSB1|FBXW4|FBXL14	http://amigo.geneontology.org/amigo/term/GO:0006511
Oncogenic MAPK signaling	Reactome	R-HSA-6802957	4	83	0.124743	0.354995	RASA4|ESRP1|KSR2|RASA3	http://www.reactome.org/cgi-bin/eventbrowser_st_id?ST_ID=R-HSA-6802957			negative regulation of translation	Gene Ontology	GO:0017148	5	79	0.0377114	0.211278	CNOT2|PAIP2B|TSC1|DDX3X|IMP3	http://amigo.geneontology.org/amigo/term/GO:0017148
FBXL7 down-regulates AURKA during mitotic entry and in early mitosis	Reactome	R-HSA-8854050	3	53	0.12495	0.354995	PSMC1|UBB|SKP1	http://www.reactome.org/cgi-bin/eventbrowser_st_id?ST_ID=R-HSA-8854050			lipid catabolic process	Gene Ontology	GO:0016042	5	79	0.0377114	0.211278	LCP1|CEL|PLCB4|BSCL2|IAH1	http://amigo.geneontology.org/amigo/term/GO:0016042
WNT ligand biogenesis and trafficking	Reactome	R-HSA-3238698	2	26	0.125293	0.354995	WNT4|WNT7B	http://www.reactome.org/cgi-bin/eventbrowser_st_id?ST_ID=R-HSA-3238698			cellular response to dexamethasone stimulus	Gene Ontology	GO:0071549	3	31	0.0381283	0.211458	EGFR|FBXO32|FECH	http://amigo.geneontology.org/amigo/term/GO:0071549
FGFR2 alternative splicing	Reactome	R-HSA-6803529	2	26	0.125293	0.354995	ESRP1|HNRNPH1	http://www.reactome.org/cgi-bin/eventbrowser_st_id?ST_ID=R-HSA-6803529			negative regulation of type I interferon production	Gene Ontology	GO:0032480	3	31	0.0381283	0.211458	NLRC5|HERC5|RNF135	http://amigo.geneontology.org/amigo/term/GO:0032480
Negative regulation of FGFR1 signaling	Reactome	R-HSA-5654726	2	26	0.125293	0.354995	UBB|FGF9	http://www.reactome.org/cgi-bin/eventbrowser_st_id?ST_ID=R-HSA-5654726			positive regulation of cyclin-dependent protein serine/threonine kinase activity	Gene Ontology	GO:0045737	3	31	0.0381283	0.211458	PKD2|EGFR|RGCC	http://amigo.geneontology.org/amigo/term/GO:0045737
Calnexin/calreticulin cycle	Reactome	R-HSA-901042	2	26	0.125293	0.354995	TRIM13|UBB	http://www.reactome.org/cgi-bin/eventbrowser_st_id?ST_ID=R-HSA-901042			response to testosterone	Gene Ontology	GO:0033574	3	31	0.0381283	0.211458	TSPO|NME1|HOXB13	http://amigo.geneontology.org/amigo/term/GO:0033574
Major pathway of rRNA processing in the nucleolus and cytosol	Reactome	R-HSA-6791226	7	183	0.126524	0.358075	BMS1|RPS17|RPL7A|MPP6|EBNA1BP2|RPL17|EXOSC7	http://www.reactome.org/cgi-bin/eventbrowser_st_id?ST_ID=R-HSA-6791226			positive regulation of protein targeting to membrane	Gene Ontology	GO:0090314	3	31	0.0381283	0.211458	FAM115C|ANK3|MIEF1	http://amigo.geneontology.org/amigo/term/GO:0090314
Cyclin A:Cdk2-associated events at S phase entry	Reactome	R-HSA-69656	4	84	0.128558	0.358735	CABLES1|PSMC1|UBB|SKP1	http://www.reactome.org/cgi-bin/eventbrowser_st_id?ST_ID=R-HSA-69656			protein K48-linked ubiquitination	Gene Ontology	GO:0070936	4	54	0.0385298	0.212968	RNF152|UBE2E2|UBE2E1|UBE2D1	http://amigo.geneontology.org/amigo/term/GO:0070936
Hedgehog 'on' state	Reactome	R-HSA-5632684	4	84	0.128558	0.358735	PSMC1|GPR161|UBB|IQCE	http://www.reactome.org/cgi-bin/eventbrowser_st_id?ST_ID=R-HSA-5632684			transmembrane receptor protein tyrosine kinase activity	Gene Ontology	GO:0004714	4	54	0.0385298	0.212968	EPHA7|EPHA6|EGFR|EPHA1	http://amigo.geneontology.org/amigo/term/GO:0004714
Global Genome Nucleotide Excision Repair (GG-NER)	Reactome	R-HSA-5696399	4	84	0.128558	0.358735	GTF2H2|COPS6|UBB|ACTR8	http://www.reactome.org/cgi-bin/eventbrowser_st_id?ST_ID=R-HSA-5696399			cytoskeletal protein binding	Gene Ontology	GO:0008092	4	54	0.0385298	0.212968	PKD2|ANK3|DLG5|NEBL	http://amigo.geneontology.org/amigo/term/GO:0008092
Ub-specific processing proteases	Reactome	R-HSA-5689880	8	219	0.128785	0.358735	TNKS2|USP47|USP13|RHOT1|UBB|PSMC1|HIST2H2AA3|HIST2H2AA4	http://www.reactome.org/cgi-bin/eventbrowser_st_id?ST_ID=R-HSA-5689880			ubiquitin protein ligase binding	Gene Ontology	GO:0031625	12	294	0.0392359	0.216183	HSPA6|SLC22A18|CKB|EGFR|MFHAS1|UBE2D1|USP13|RPL17|UBE2L3|UBB|GPR37|SMAD9	http://amigo.geneontology.org/amigo/term/GO:0031625
SCF-beta-TrCP mediated degradation of Emi1	Reactome	R-HSA-174113	3	54	0.129865	0.358735	PSMC1|UBB|SKP1	http://www.reactome.org/cgi-bin/eventbrowser_st_id?ST_ID=R-HSA-174113			phosphatidylinositol binding	Gene Ontology	GO:0035091	5	80	0.0393735	0.216183	PXK|SNX16|SNX33|MYO1C|ANKS1B	http://amigo.geneontology.org/amigo/term/GO:0035091
Degradation of AXIN	Reactome	R-HSA-4641257	3	54	0.129865	0.358735	PSMC1|TNKS2|UBB	http://www.reactome.org/cgi-bin/eventbrowser_st_id?ST_ID=R-HSA-4641257			negative regulation of NF-kappaB transcription factor activity	Gene Ontology	GO:0032088	5	80	0.0393735	0.216183	NLRC5|CDKN2A|KLF4|COMMD7|MAP2K5	http://amigo.geneontology.org/amigo/term/GO:0032088
Biological oxidations	Reactome	R-HSA-211859	8	220	0.131077	0.358735	GSTO2|GLYATL2|SULT1A4|GLYATL1|SULT1A1|SULT1A3|GGCT|CYP2U1	http://www.reactome.org/cgi-bin/eventbrowser_st_id?ST_ID=R-HSA-211859			positive regulation of JNK cascade	Gene Ontology	GO:0046330	5	80	0.0393735	0.216183	APP|GADD45G|WNT7B|MFHAS1|SH3RF1	http://amigo.geneontology.org/amigo/term/GO:0046330
Fatty acid elongation	KEGG PATHWAY	hsa00062	2	27	0.132705	0.358735	ACAA2|ELOVL7	http://www.genome.jp/kegg-bin/show_pathway?hsa00062/hsa:79993%09red/hsa:10449%09red			regulation of mitotic cell cycle phase transition	Gene Ontology	GO:1901990	5	80	0.0393735	0.216183	ATAD5|PSMC1|SKP1|UBE2E1|UBE2D1	http://amigo.geneontology.org/amigo/term/GO:1901990
Downregulation of ERBB2 signaling	Reactome	R-HSA-8863795	2	27	0.132705	0.358735	EGFR|UBB	http://www.reactome.org/cgi-bin/eventbrowser_st_id?ST_ID=R-HSA-8863795			chromatin organization	Gene Ontology	GO:0006325	7	137	0.0401945	0.218157	GFI1B|FAM50B|SFMBT1|HIST2H3C|RCBTB1|GATAD1|HIST2H2AA3	http://amigo.geneontology.org/amigo/term/GO:0006325
Negative regulation of FGFR4 signaling	Reactome	R-HSA-5654733	2	27	0.132705	0.358735	UBB|FGF9	http://www.reactome.org/cgi-bin/eventbrowser_st_id?ST_ID=R-HSA-5654733			response to calcium ion	Gene Ontology	GO:0051592	4	55	0.0406404	0.218157	PTGES|TRPV6|EGFR|KCNMA1	http://amigo.geneontology.org/amigo/term/GO:0051592
heparan sulfate biosynthesis	BioCyc	PWY-6564	2	27	0.132705	0.358735	EXT2|HS3ST1	http://biocyc.org/HUMAN/NEW-IMAGE?type=NIL&object=PWY-6564			copper ion binding	Gene Ontology	GO:0005507	4	55	0.0406404	0.218157	LACC1|GPC1|LOXL1|COX17	http://amigo.geneontology.org/amigo/term/GO:0005507
G alpha (i) signalling events	Reactome	R-HSA-418594	13	405	0.133976	0.358735	ADCY6|PLCB4|GPC1|GNAO1|APP|PRKCD|GNG12|ACKR3|GALR2|GAL|CXCL12|GPR37|GNAI1	http://www.reactome.org/cgi-bin/eventbrowser_st_id?ST_ID=R-HSA-418594			transcription regulatory region sequence-specific DNA binding	Gene Ontology	GO:0000976	11	263	0.0408962	0.218157	SP9|IRF5|TCF4|KLF9|KLF4|KLF2|ZNF568|GATA6|MSX2|PRDM9|FOXC1	http://amigo.geneontology.org/amigo/term/GO:0000976
Regulation of lipolysis in adipocytes	KEGG PATHWAY	hsa04923	3	55	0.134847	0.358735	ADRB1|ADCY6|GNAI1	http://www.genome.jp/kegg-bin/show_pathway?hsa04923/hsa:112%09red/hsa:2770%09red/hsa:153%09red			DNA damage checkpoint	Gene Ontology	GO:0000077	3	32	0.041043	0.218157	MLTK|PEA15|TIPRL	http://amigo.geneontology.org/amigo/term/GO:0000077
Heparan sulfate/heparin (HS-GAG) metabolism	Reactome	R-HSA-1638091	3	55	0.134847	0.358735	GPC1|EXT2|HS3ST1	http://www.reactome.org/cgi-bin/eventbrowser_st_id?ST_ID=R-HSA-1638091			chaperone cofactor-dependent protein refolding	Gene Ontology	GO:0051085	3	32	0.041043	0.218157	ERO1L|HSPA6|DNAJB14	http://amigo.geneontology.org/amigo/term/GO:0051085
Deadenylation-dependent mRNA decay	Reactome	R-HSA-429914	3	55	0.134847	0.358735	CNOT2|LSM6|EXOSC7	http://www.reactome.org/cgi-bin/eventbrowser_st_id?ST_ID=R-HSA-429914			acetylglucosaminyltransferase activity	Gene Ontology	GO:0008375	3	32	0.041043	0.218157	B3GALTL|OGT|EXT2	http://amigo.geneontology.org/amigo/term/GO:0008375
Nucleotide-binding domain, leucine rich repeat containing receptor (NLR) signaling pathways	Reactome	R-HSA-168643	3	55	0.134847	0.358735	IKBKB|APP|UBB	http://www.reactome.org/cgi-bin/eventbrowser_st_id?ST_ID=R-HSA-168643			negative regulation of insulin receptor signaling pathway	Gene Ontology	GO:0046627	3	32	0.041043	0.218157	PTPRE|PRKCD|TSC1	http://amigo.geneontology.org/amigo/term/GO:0046627
Cardiac muscle contraction	KEGG PATHWAY	hsa04260	4	86	0.136332	0.358735	CACNA2D2|CACNB2|CACNB1|COX7C	http://www.genome.jp/kegg-bin/show_pathway?hsa04260/hsa:782%09red/hsa:9254%09red/hsa:1350%09red/hsa:783%09red			Rho GTPase binding	Gene Ontology	GO:0017048	3	32	0.041043	0.218157	PARD6G|YBX3|CDC42SE1	http://amigo.geneontology.org/amigo/term/GO:0017048
Cadherin signaling pathway	PANTHER	P00012	6	153	0.138589	0.358735	TCF4|EGFR|WNT4|FAT1|CTNNA1|WNT7B	http://www.pantherdb.org/pathway/pathwayDiagram.jsp?catAccession=P00012			microtubule bundle formation	Gene Ontology	GO:0001578	3	32	0.041043	0.218157	MAP2|MAP1B|MAP1S	http://amigo.geneontology.org/amigo/term/GO:0001578
mTOR signaling pathway	KEGG PATHWAY	hsa04150	6	153	0.138589	0.358735	TNFRSF1A|WNT4|IKBKB|RNF152|WNT7B|TSC1	http://www.genome.jp/kegg-bin/show_pathway?hsa04150/hsa:3551%09red/hsa:7477%09red/hsa:7248%09red/hsa:7132%09red/hsa:220441%09red/hsa:54361%09red			histone acetyltransferase complex	Gene Ontology	GO:0000123	3	32	0.041043	0.218157	OGT|PHF16|MORF4L2	http://amigo.geneontology.org/amigo/term/GO:0000123
GABA receptor activation	Reactome	R-HSA-977443	3	56	0.139893	0.358735	ADCY6|GNG12|GNAI1	http://www.reactome.org/cgi-bin/eventbrowser_st_id?ST_ID=R-HSA-977443			ceramide biosynthetic process	Gene Ontology	GO:0046513	3	32	0.041043	0.218157	ALOXE3|CERS2|SGMS2	http://amigo.geneontology.org/amigo/term/GO:0046513
Interferon-gamma signaling pathway	PANTHER	P00035	2	28	0.140214	0.358735	SOCS6|MAPK10	http://www.pantherdb.org/pathway/pathwayDiagram.jsp?catAccession=P00035			positive regulation of interferon-beta production	Gene Ontology	GO:0032728	3	32	0.041043	0.218157	DDX3X|RNF135|IRF5	http://amigo.geneontology.org/amigo/term/GO:0032728
Nicotine pharmacodynamics pathway	PANTHER	P06587	2	28	0.140214	0.358735	CHRNB2|GNAI1	http://www.pantherdb.org/pathway/pathwayDiagram.jsp?catAccession=P06587			cellular response to calcium ion	Gene Ontology	GO:0071277	5	81	0.0410794	0.218157	RASA4|PKD2|ITPKB|RASA4B|NLGN1	http://amigo.geneontology.org/amigo/term/GO:0071277
Energy dependent regulation of mTOR by LKB1-AMPK	Reactome	R-HSA-380972	2	28	0.140214	0.358735	PRKAG2|TSC1	http://www.reactome.org/cgi-bin/eventbrowser_st_id?ST_ID=R-HSA-380972			cell projection membrane	Gene Ontology	GO:0031253	2	13	0.0418498	0.218157	ASAP1|SLC12A2	http://amigo.geneontology.org/amigo/term/GO:0031253
TRP channels	Reactome	R-HSA-3295583	2	28	0.140214	0.358735	TRPV6|TRPM1	http://www.reactome.org/cgi-bin/eventbrowser_st_id?ST_ID=R-HSA-3295583			smooth muscle cell differentiation	Gene Ontology	GO:0051145	2	13	0.0418498	0.218157	GATA6|WNT4	http://amigo.geneontology.org/amigo/term/GO:0051145
Prefoldin mediated transfer of substrate to CCT/TriC	Reactome	R-HSA-389957	2	28	0.140214	0.358735	TUBA1C|TUBA1A	http://www.reactome.org/cgi-bin/eventbrowser_st_id?ST_ID=R-HSA-389957			Prp19 complex	Gene Ontology	GO:0000974	2	13	0.0418498	0.218157	BCAS2|ISY1	http://amigo.geneontology.org/amigo/term/GO:0000974
Negative regulation of FGFR2 signaling	Reactome	R-HSA-5654727	2	28	0.140214	0.358735	UBB|FGF9	http://www.reactome.org/cgi-bin/eventbrowser_st_id?ST_ID=R-HSA-5654727			presynaptic active zone cytoplasmic component	Gene Ontology	GO:0098831	2	13	0.0418498	0.218157	ERC2|CTBP2	http://amigo.geneontology.org/amigo/term/GO:0098831
Signaling by BMP	Reactome	R-HSA-201451	2	28	0.140214	0.358735	SMAD9|UBE2D1	http://www.reactome.org/cgi-bin/eventbrowser_st_id?ST_ID=R-HSA-201451			cerebral cortex neuron differentiation	Gene Ontology	GO:0021895	2	13	0.0418498	0.218157	OPHN1|EMX1	http://amigo.geneontology.org/amigo/term/GO:0021895
Synthesis of IP3 and IP4 in the cytosol	Reactome	R-HSA-1855204	2	28	0.140214	0.358735	ITPKB|PLCB4	http://www.reactome.org/cgi-bin/eventbrowser_st_id?ST_ID=R-HSA-1855204			negative regulation of cardiac muscle hypertrophy	Gene Ontology	GO:0010614	2	13	0.0418498	0.218157	TNFRSF1A|GLRX3	http://amigo.geneontology.org/amigo/term/GO:0010614
Mitochondrial translation elongation	Reactome	R-HSA-5389840	4	87	0.140288	0.358735	MRPS17|MRPL46|MRPS11|MRPL9	http://www.reactome.org/cgi-bin/eventbrowser_st_id?ST_ID=R-HSA-5389840			insulin-like growth factor I binding	Gene Ontology	GO:0031994	2	13	0.0418498	0.218157	IGFBP2|IGFBP3	http://amigo.geneontology.org/amigo/term/GO:0031994
Mitochondrial translation initiation	Reactome	R-HSA-5368286	4	87	0.140288	0.358735	MRPS17|MRPL46|MRPS11|MRPL9	http://www.reactome.org/cgi-bin/eventbrowser_st_id?ST_ID=R-HSA-5368286			positive regulation of synaptic transmission, GABAergic	Gene Ontology	GO:0032230	2	13	0.0418498	0.218157	ZDHHC3|NLGN1	http://amigo.geneontology.org/amigo/term/GO:0032230
Mitochondrial translation termination	Reactome	R-HSA-5419276	4	87	0.140288	0.358735	MRPS17|MRPL46|MRPS11|MRPL9	http://www.reactome.org/cgi-bin/eventbrowser_st_id?ST_ID=R-HSA-5419276			RNA 7-methylguanosine cap binding	Gene Ontology	GO:0000340	2	13	0.0418498	0.218157	CYFIP1|CYFIP2	http://amigo.geneontology.org/amigo/term/GO:0000340
Infectious disease	Reactome	R-HSA-5663205	12	372	0.142101	0.358735	TAF6|RPL7A|RPS17|KPNA1|SKP1|GTF2H2|SLC25A6|CHMP2B|RPL17|UBB|PSMC1|CD9	http://www.reactome.org/cgi-bin/eventbrowser_st_id?ST_ID=R-HSA-5663205			plasma membrane tubulation	Gene Ontology	GO:0097320	2	13	0.0418498	0.218157	MICALL1|SNX33	http://amigo.geneontology.org/amigo/term/GO:0097320
Coenzyme A biosynthesis	PANTHER	P02736	1	6	0.143943	0.358735	PPCS	http://www.pantherdb.org/pathway/pathwayDiagram.jsp?catAccession=P02736			adenylate cyclase binding	Gene Ontology	GO:0008179	2	13	0.0418498	0.218157	SERPINB8|CAP2	http://amigo.geneontology.org/amigo/term/GO:0008179
@@coenzyme A biosynthesis	BioCyc	COA-PWY-1	1	6	0.143943	0.358735	PPCS	http://biocyc.org/HUMAN/NEW-IMAGE?type=NIL&object=COA-PWY-1			acetylcholine binding	Gene Ontology	GO:0042166	2	13	0.0418498	0.218157	CHRNB2|CHRNA7	http://amigo.geneontology.org/amigo/term/GO:0042166
@@Coenzyme A biosynthesis	Reactome	R-HSA-196783	1	8	0.181129	0.366782	PPCS	http://www.reactome.org/cgi-bin/eventbrowser_st_id?ST_ID=R-HSA-196783			oocyte development	Gene Ontology	GO:0048599	2	13	0.0418498	0.218157	INHBB|WNT4	http://amigo.geneontology.org/amigo/term/GO:0048599
PTK6 promotes HIF1A stabilization	Reactome	R-HSA-8857538	1	6	0.143943	0.358735	EGFR	http://www.reactome.org/cgi-bin/eventbrowser_st_id?ST_ID=R-HSA-8857538			branching involved in mammary gland duct morphogenesis	Gene Ontology	GO:0060444	2	13	0.0418498	0.218157	LRP5L|MSX2	http://amigo.geneontology.org/amigo/term/GO:0060444
Fibronectin matrix formation	Reactome	R-HSA-1566977	1	6	0.143943	0.358735	ITGA5	http://www.reactome.org/cgi-bin/eventbrowser_st_id?ST_ID=R-HSA-1566977			negative regulation of intracellular estrogen receptor signaling pathway	Gene Ontology	GO:0033147	2	13	0.0418498	0.218157	CNOT2|ISL1	http://amigo.geneontology.org/amigo/term/GO:0033147
Protein repair	Reactome	R-HSA-5676934	1	6	0.143943	0.358735	MSRB3	http://www.reactome.org/cgi-bin/eventbrowser_st_id?ST_ID=R-HSA-5676934			negative regulation of protein import into nucleus	Gene Ontology	GO:0042308	2	13	0.0418498	0.218157	CABP1|UFM1	http://amigo.geneontology.org/amigo/term/GO:0042308
Uptake and function of diphtheria toxin	Reactome	R-HSA-5336415	1	6	0.143943	0.358735	CD9	http://www.reactome.org/cgi-bin/eventbrowser_st_id?ST_ID=R-HSA-5336415			positive regulation of vascular endothelial growth factor receptor signaling pathway	Gene Ontology	GO:0030949	2	13	0.0418498	0.218157	ITGA5|FGF9	http://amigo.geneontology.org/amigo/term/GO:0030949
TNFR1-mediated ceramide production	Reactome	R-HSA-5626978	1	6	0.143943	0.358735	TNFRSF1A	http://www.reactome.org/cgi-bin/eventbrowser_st_id?ST_ID=R-HSA-5626978			calmodulin binding	Gene Ontology	GO:0005516	9	200	0.0422195	0.219621	CAMK1D|EGFR|KCNQ4|MYO1C|KCNQ1|MAP2|ITPKB|KCNN2|TRPV6	http://amigo.geneontology.org/amigo/term/GO:0005516
VLDL clearance	Reactome	R-HSA-8964046	1	6	0.143943	0.358735	VLDLR	http://www.reactome.org/cgi-bin/eventbrowser_st_id?ST_ID=R-HSA-8964046			regulation of small GTPase mediated signal transduction	Gene Ontology	GO:0051056	7	139	0.0427698	0.221784	ARHGEF4|ARHGEF5|OPHN1|RHOU|RHOT1|GMIP|ARHGEF26	http://amigo.geneontology.org/amigo/term/GO:0051056
glutaryl-CoA degradation	BioCyc	PWY-5177	1	6	0.143943	0.358735	HSD17B10	http://biocyc.org/HUMAN/NEW-IMAGE?type=NIL&object=PWY-5177			neuron differentiation	Gene Ontology	GO:0030182	7	139	0.0427698	0.221784	LHX4|IRX2|OPHN1|WNT4|LDB1|EMX1|WNT7B	http://amigo.geneontology.org/amigo/term/GO:0030182
threonine degradation	BioCyc	PWY66-428	1	6	0.143943	0.358735	SDSL	http://biocyc.org/HUMAN/NEW-IMAGE?type=NIL&object=PWY66-428			regulation of heart contraction	Gene Ontology	GO:0008016	3	33	0.0440665	0.225357	GNAO1|THRB|KCNQ1	http://amigo.geneontology.org/amigo/term/GO:0008016
phosphatidylethanolamine biosynthesis II	BioCyc	PWY4FS-6	1	6	0.143943	0.358735	CKB	http://biocyc.org/HUMAN/NEW-IMAGE?type=NIL&object=PWY4FS-6			protein localization to cilium	Gene Ontology	GO:0061512	3	33	0.0440665	0.225357	ROPN1|DYNC2H1|TTC21A	http://amigo.geneontology.org/amigo/term/GO:0061512
gamma-glutamyl cycle	BioCyc	PWY-4041	1	6	0.143943	0.358735	GGCT	http://biocyc.org/HUMAN/NEW-IMAGE?type=NIL&object=PWY-4041			lamellipodium assembly	Gene Ontology	GO:0030032	3	33	0.0440665	0.225357	CYFIP1|ARHGEF4|LRRC16A	http://amigo.geneontology.org/amigo/term/GO:0030032
thyroid hormone metabolism II (via conjugation and/or degradation)	BioCyc	PWY-6261	1	6	0.143943	0.358735	SULT1A1	http://biocyc.org/HUMAN/NEW-IMAGE?type=NIL&object=PWY-6261			heterotrimeric G-protein complex	Gene Ontology	GO:0005834	3	33	0.0440665	0.225357	GNAO1|GNG12|GNAI1	http://amigo.geneontology.org/amigo/term/GO:0005834
phosphatidylcholine biosynthesis	BioCyc	PWY3O-450	1	6	0.143943	0.358735	CKB	http://biocyc.org/HUMAN/NEW-IMAGE?type=NIL&object=PWY3O-450			embryonic forelimb morphogenesis	Gene Ontology	GO:0035115	3	33	0.0440665	0.225357	RECK|MSX2|ZNF358	http://amigo.geneontology.org/amigo/term/GO:0035115
acetone degradation I (to methylglyoxal)	BioCyc	PWY-5451	1	6	0.143943	0.358735	CYP2U1	http://biocyc.org/HUMAN/NEW-IMAGE?type=NIL&object=PWY-5451			insulin secretion	Gene Ontology	GO:0030073	3	33	0.0440665	0.225357	ILDR2|GAL|PCLO	http://amigo.geneontology.org/amigo/term/GO:0030073
Chemokine signaling pathway	KEGG PATHWAY	hsa04062	7	190	0.1445	0.359744	ADCY6|PLCB4|PRKCD|GNG12|IKBKB|CXCL12|GNAI1	http://www.genome.jp/kegg-bin/show_pathway?hsa04062/hsa:3551%09red/hsa:55970%09red/hsa:2770%09red/hsa:6387%09red/hsa:5332%09red/hsa:112%09red/hsa:5580%09red			positive regulation of neuron projection development	Gene Ontology	GO:0010976	6	111	0.0446108	0.227113	ITGA3|CAMK1D|NME2|LRRC7|MOB2|NME1	http://amigo.geneontology.org/amigo/term/GO:0010976
Metabolism of polyamines	Reactome	R-HSA-351202	3	57	0.145003	0.359744	PSMC1|OAZ3|SAT1	http://www.reactome.org/cgi-bin/eventbrowser_st_id?ST_ID=R-HSA-351202			regulation of mRNA stability	Gene Ontology	GO:0043488	6	111	0.0446108	0.227113	IMP3|ZFP36L1|PRKCD|UBB|PSMC1|EXOSC7	http://amigo.geneontology.org/amigo/term/GO:0043488
Innate Immune System	Reactome	R-HSA-168249	29	1043	0.147534	0.361003	ELANE|CYFIP1|HSPA6|CYFIP2|NME1-NME2|UBE2D1|IKBKB|MAPK10|NLRC5|SKP1|PPAPDC1B|RNF135|LPCAT1|DUSP4|DDX3X|SIGIRR|SIRPA|ENPP4|PRKCD|HERC5|UBA3|PSMC1|NME2|APP|UBB|CANT1|PTPRJ|CKAP4|LAMP2	http://www.reactome.org/cgi-bin/eventbrowser_st_id?ST_ID=R-HSA-168249			regulation of protein stability	Gene Ontology	GO:0031647	5	83	0.0446237	0.227113	USP47|ANK2|GNL3L|TMEM25|LAMP2	http://amigo.geneontology.org/amigo/term/GO:0031647
HIV Infection	Reactome	R-HSA-162906	8	227	0.147695	0.361003	TAF6|KPNA1|SKP1|GTF2H2|SLC25A6|CHMP2B|UBB|PSMC1	http://www.reactome.org/cgi-bin/eventbrowser_st_id?ST_ID=R-HSA-162906			nucleolus	Gene Ontology	GO:0005730	27	839	0.0451736	0.229204	MKI67|KCTD1|RRP1B|NOVA1|ZMAT3|BCAS2|EXOSC7|BMS1|GNL3L|MPP6|MORF4L2|IMP3|RPL7A|MINA|LSM6|RPL17|MACROD2|MOB2|CDCA7L|EBNA1BP2|NIN|ADARB2|PPP1R26|EMX1|MAP1S|STON2|RGCC	http://amigo.geneontology.org/amigo/term/GO:0005730
Microautophagy	Reactome	R-HSA-9615710	2	29	0.147812	0.361003	CHMP2B|PRKAG2	http://www.reactome.org/cgi-bin/eventbrowser_st_id?ST_ID=R-HSA-9615710			postsynaptic membrane	Gene Ontology	GO:0045211	7	141	0.0454495	0.229914	KCND3|ZC4H2|KCTD8|KCNMA1|ANK2|ANK3|IGSF9B	http://amigo.geneontology.org/amigo/term/GO:0045211
Budding and maturation of HIV virion	Reactome	R-HSA-162588	2	29	0.147812	0.361003	CHMP2B|UBB	http://www.reactome.org/cgi-bin/eventbrowser_st_id?ST_ID=R-HSA-162588			positive regulation of DNA-binding transcription factor activity	Gene Ontology	GO:0051091	6	112	0.0461673	0.229914	APP|ARHGEF5|SAV1|ZIC2|RGCC|NKX6-1	http://amigo.geneontology.org/amigo/term/GO:0051091
Tight junction interactions	Reactome	R-HSA-420029	2	29	0.147812	0.361003	PARD6G|CLDN3	http://www.reactome.org/cgi-bin/eventbrowser_st_id?ST_ID=R-HSA-420029			transport across blood-brain barrier	Gene Ontology	GO:0150104	5	84	0.0464623	0.229914	SLC5A1|SLC16A2|SLC1A1|MFSD2A|SLC12A2	http://amigo.geneontology.org/amigo/term/GO:0150104
Surfactant metabolism	Reactome	R-HSA-5683826	2	29	0.147812	0.361003	GATA6|CKAP4	http://www.reactome.org/cgi-bin/eventbrowser_st_id?ST_ID=R-HSA-5683826			integrin binding	Gene Ontology	GO:0005178	7	142	0.0468288	0.229914	ITGA3|CEL|EGFR|ITGA5|LCP1|CXCL12|CD9	http://amigo.geneontology.org/amigo/term/GO:0005178
Activation of NMDA receptors and postsynaptic events	Reactome	R-HSA-442755	4	89	0.148336	0.361003	TUBA1C|TUBA1A|PRKAG2|APBA1	http://www.reactome.org/cgi-bin/eventbrowser_st_id?ST_ID=R-HSA-442755			cell population proliferation	Gene Ontology	GO:0008283	7	142	0.0468288	0.229914	MKI67|GRHL2|CEL|ZFP36L1|USP13|UBE2L3|FOXC1	http://amigo.geneontology.org/amigo/term/GO:0008283
Macroautophagy	Reactome	R-HSA-1632852	4	89	0.148336	0.361003	CHMP2B|PRKAG2|UBB|TSC1	http://www.reactome.org/cgi-bin/eventbrowser_st_id?ST_ID=R-HSA-1632852			inhibitory synapse	Gene Ontology	GO:0060077	2	14	0.0471468	0.229914	IGSF9B|IGSF9	http://amigo.geneontology.org/amigo/term/GO:0060077
B-WICH complex positively regulates rRNA expression	Reactome	R-HSA-5250924	4	89	0.148336	0.361003	HIST2H2AA4|HIST2H2AA3|HIST2H3C|HIST2H3A	http://www.reactome.org/cgi-bin/eventbrowser_st_id?ST_ID=R-HSA-5250924			positive regulation of ubiquitin protein ligase activity	Gene Ontology	GO:1904668	2	14	0.0471468	0.229914	GORASP1|SKP1	http://amigo.geneontology.org/amigo/term/GO:1904668
Non-integrin membrane-ECM interactions	Reactome	R-HSA-3000171	3	58	0.150173	0.361003	PDGFA|LAMB3|COL1A1	http://www.reactome.org/cgi-bin/eventbrowser_st_id?ST_ID=R-HSA-3000171			GTPase activating protein binding	Gene Ontology	GO:0032794	2	14	0.0471468	0.229914	TSC1|GNAI1	http://amigo.geneontology.org/amigo/term/GO:0032794
Iron uptake and transport	Reactome	R-HSA-917937	3	58	0.150173	0.361003	SKP1|UBB|GLRX3	http://www.reactome.org/cgi-bin/eventbrowser_st_id?ST_ID=R-HSA-917937			intrinsic apoptotic signaling pathway in response to oxidative stress	Gene Ontology	GO:0008631	2	14	0.0471468	0.229914	ARL6IP5|PRKCD	http://amigo.geneontology.org/amigo/term/GO:0008631
Resolution of Sister Chromatid Cohesion	Reactome	R-HSA-2500257	5	123	0.151565	0.361003	TUBA1C|ERCC6L|TUBA1A|PMF1-BGLAP|PMF1	http://www.reactome.org/cgi-bin/eventbrowser_st_id?ST_ID=R-HSA-2500257			regulation of gene expression, epigenetic	Gene Ontology	GO:0040029	2	14	0.0471468	0.229914	TFAP2C|KLF2	http://amigo.geneontology.org/amigo/term/GO:0040029
Host Interactions of HIV factors	Reactome	R-HSA-162909	5	123	0.151565	0.361003	PSMC1|SKP1|UBB|KPNA1|SLC25A6	http://www.reactome.org/cgi-bin/eventbrowser_st_id?ST_ID=R-HSA-162909			intestinal absorption	Gene Ontology	GO:0050892	2	14	0.0471468	0.229914	TJP2|KCNQ1	http://amigo.geneontology.org/amigo/term/GO:0050892
rRNA processing in the nucleus and cytosol	Reactome	R-HSA-8868773	7	193	0.152558	0.361003	BMS1|RPS17|RPL7A|MPP6|EBNA1BP2|RPL17|EXOSC7	http://www.reactome.org/cgi-bin/eventbrowser_st_id?ST_ID=R-HSA-8868773			cellular potassium ion homeostasis	Gene Ontology	GO:0030007	2	14	0.0471468	0.229914	KCNMA1|SLC12A2	http://amigo.geneontology.org/amigo/term/GO:0030007
G2/M Transition	Reactome	R-HSA-69275	7	193	0.152558	0.361003	SKP1|PPP2R3B|TUBA1A|FKBP4|TUBA1C|UBB|PSMC1	http://www.reactome.org/cgi-bin/eventbrowser_st_id?ST_ID=R-HSA-69275			central nervous system myelination	Gene Ontology	GO:0022010	2	14	0.0471468	0.229914	HES5|B4GALT6	http://amigo.geneontology.org/amigo/term/GO:0022010
Lysine degradation	KEGG PATHWAY	hsa00310	3	59	0.1554	0.361003	ASH1L|PRDM9|PRDM2	http://www.genome.jp/kegg-bin/show_pathway?hsa00310/hsa:55870%09red/hsa:56979%09red/hsa:7799%09red			sodium ion homeostasis	Gene Ontology	GO:0055078	2	14	0.0471468	0.229914	UPK3A|SLC12A2	http://amigo.geneontology.org/amigo/term/GO:0055078
Arachidonic acid metabolism	Reactome	R-HSA-2142753	3	59	0.1554	0.361003	ALOXE3|PTGES|CYP2U1	http://www.reactome.org/cgi-bin/eventbrowser_st_id?ST_ID=R-HSA-2142753			neurexin family protein binding	Gene Ontology	GO:0042043	2	14	0.0471468	0.229914	CEL|NLGN1	http://amigo.geneontology.org/amigo/term/GO:0042043
@@Arachidonic acid metabolism	KEGG PATHWAY	hsa00590	2	63	0.419244	0.504991	PTGES|CYP2U1	http://www.genome.jp/kegg-bin/show_pathway?hsa00590/hsa:113612%09red/hsa:9536%09red			viral genome replication	Gene Ontology	GO:0019079	2	14	0.0471468	0.229914	CTBP2|GAS6	http://amigo.geneontology.org/amigo/term/GO:0019079
GLI3 is processed to GLI3R by the proteasome	Reactome	R-HSA-5610785	3	59	0.1554	0.361003	PSMC1|UBB|SKP1	http://www.reactome.org/cgi-bin/eventbrowser_st_id?ST_ID=R-HSA-5610785			regulation of stem cell population maintenance	Gene Ontology	GO:2000036	2	14	0.0471468	0.229914	CNOT2|SAV1	http://amigo.geneontology.org/amigo/term/GO:2000036
SCF(Skp2)-mediated degradation of p27/p21	Reactome	R-HSA-187577	3	59	0.1554	0.361003	PSMC1|UBB|SKP1	http://www.reactome.org/cgi-bin/eventbrowser_st_id?ST_ID=R-HSA-187577			ubiquitin ligase-substrate adaptor activity	Gene Ontology	GO:1990756	2	14	0.0471468	0.229914	SPSB1|SKP1	http://amigo.geneontology.org/amigo/term/GO:1990756
Degradation of GLI2 by the proteasome	Reactome	R-HSA-5610783	3	59	0.1554	0.361003	PSMC1|UBB|SKP1	http://www.reactome.org/cgi-bin/eventbrowser_st_id?ST_ID=R-HSA-5610783			negative regulation of nitric oxide biosynthetic process	Gene Ontology	GO:0045019	2	14	0.0471468	0.229914	TSPO|SIRPA	http://amigo.geneontology.org/amigo/term/GO:0045019
Kinesins	Reactome	R-HSA-983189	3	59	0.1554	0.361003	TUBA1C|TUBA1A|KIF26A	http://www.reactome.org/cgi-bin/eventbrowser_st_id?ST_ID=R-HSA-983189			production of miRNAs involved in gene silencing by miRNA	Gene Ontology	GO:0035196	2	14	0.0471468	0.229914	SNIP1|ZC3H7B	http://amigo.geneontology.org/amigo/term/GO:0035196
Peroxisomal protein import	Reactome	R-HSA-9033241	3	59	0.1554	0.361003	UBB|PEX7|UBE2D1	http://www.reactome.org/cgi-bin/eventbrowser_st_id?ST_ID=R-HSA-9033241			nuclear periphery	Gene Ontology	GO:0034399	2	14	0.0471468	0.229914	MAP2|EBNA1BP2	http://amigo.geneontology.org/amigo/term/GO:0034399
Degradation of GLI1 by the proteasome	Reactome	R-HSA-5610780	3	59	0.1554	0.361003	PSMC1|UBB|SKP1	http://www.reactome.org/cgi-bin/eventbrowser_st_id?ST_ID=R-HSA-5610780			oxidoreductase activity, acting on single donors with incorporation of molecular oxygen, incorporation of two atoms of oxygen	Gene Ontology	GO:0016702	2	14	0.0471468	0.229914	ALOXE3|P4HA3	http://amigo.geneontology.org/amigo/term/GO:0016702
Axon guidance mediated by netrin	PANTHER	P00009	2	30	0.15549	0.361003	NTNG2|RHOU	http://www.pantherdb.org/pathway/pathwayDiagram.jsp?catAccession=P00009			Arp2/3 complex binding	Gene Ontology	GO:0071933	2	14	0.0471468	0.229914	CORO1B|GMFB	http://amigo.geneontology.org/amigo/term/GO:0071933
EGFR downregulation	Reactome	R-HSA-182971	2	30	0.15549	0.361003	EGFR|UBB	http://www.reactome.org/cgi-bin/eventbrowser_st_id?ST_ID=R-HSA-182971			negative regulation of keratinocyte proliferation	Gene Ontology	GO:0010839	2	14	0.0471468	0.229914	KLF9|C1orf172	http://amigo.geneontology.org/amigo/term/GO:0010839
Morphine addiction	KEGG PATHWAY	hsa05032	4	91	0.156558	0.361003	GNAO1|ADCY6|GNG12|GNAI1	http://www.genome.jp/kegg-bin/show_pathway?hsa05032/hsa:112%09red/hsa:2770%09red/hsa:55970%09red/hsa:2775%09red			RNA polymerase II, core complex	Gene Ontology	GO:0005665	2	14	0.0471468	0.229914	POLR2M|GCOM1	http://amigo.geneontology.org/amigo/term/GO:0005665
Mitotic G2-G2/M phases	Reactome	R-HSA-453274	7	195	0.158044	0.361003	SKP1|PPP2R3B|TUBA1A|FKBP4|TUBA1C|UBB|PSMC1	http://www.reactome.org/cgi-bin/eventbrowser_st_id?ST_ID=R-HSA-453274			semaphorin-plexin signaling pathway	Gene Ontology	GO:0071526	3	34	0.0471978	0.229914	PLXNA2|SEMA4D|SEMA6A	http://amigo.geneontology.org/amigo/term/GO:0071526
Long-term depression	KEGG PATHWAY	hsa04730	3	60	0.160684	0.361003	GNAO1|PLCB4|GNAI1	http://www.genome.jp/kegg-bin/show_pathway?hsa04730/hsa:2770%09red/hsa:5332%09red/hsa:2775%09red			positive regulation of vascular associated smooth muscle cell proliferation	Gene Ontology	GO:1904707	3	34	0.0471978	0.229914	FOXJ2|ADAMTS1|FGF9	http://amigo.geneontology.org/amigo/term/GO:1904707
Signaling by RAS mutants	Reactome	R-HSA-6802949	3	60	0.160684	0.361003	RASA4|KSR2|RASA3	http://www.reactome.org/cgi-bin/eventbrowser_st_id?ST_ID=R-HSA-6802949			hippocampal mossy fiber to CA3 synapse	Gene Ontology	GO:0098686	3	34	0.0471978	0.229914	PVRL1|EPHA7|VAMP7	http://amigo.geneontology.org/amigo/term/GO:0098686
Th1 and Th2 cell differentiation	KEGG PATHWAY	hsa04658	4	92	0.160731	0.361003	JAG2|IKBKB|MAPK10|MAML3	http://www.genome.jp/kegg-bin/show_pathway?hsa04658/hsa:3551%09red/hsa:55534%09red/hsa:5602%09red/hsa:3714%09red			filamentous actin	Gene Ontology	GO:0031941	3	34	0.0471978	0.229914	PKD2|LRRC16A|ESPN	http://amigo.geneontology.org/amigo/term/GO:0031941
Regulation of TP53 Activity through Phosphorylation	Reactome	R-HSA-6804756	4	92	0.160731	0.361003	PRKAG2|TAF6|DYRK2|UBB	http://www.reactome.org/cgi-bin/eventbrowser_st_id?ST_ID=R-HSA-6804756			regulation of cell differentiation	Gene Ontology	GO:0045595	3	34	0.0471978	0.229914	KLF4|HES5|BCL6	http://amigo.geneontology.org/amigo/term/GO:0045595
Highly sodium permeable acetylcholine nicotinic receptors	Reactome	R-HSA-629587	1	7	0.162743	0.361003	CHRNB2	http://www.reactome.org/cgi-bin/eventbrowser_st_id?ST_ID=R-HSA-629587			stereocilium	Gene Ontology	GO:0032420	3	34	0.0471978	0.229914	ADCY6|ATP8B1|ESPN	http://amigo.geneontology.org/amigo/term/GO:0032420
Constitutive Signaling by NOTCH1 t(7;9)(NOTCH1:M1580_K2555) Translocation Mutant	Reactome	R-HSA-2660826	1	7	0.162743	0.361003	JAG2	http://www.reactome.org/cgi-bin/eventbrowser_st_id?ST_ID=R-HSA-2660826			protein localization to nucleus	Gene Ontology	GO:0034504	3	34	0.0471978	0.229914	ZBTB16|PYGO1|COL1A1	http://amigo.geneontology.org/amigo/term/GO:0034504
Synthesis of 12-eicosatetraenoic acid derivatives	Reactome	R-HSA-2142712	1	7	0.162743	0.361003	ALOXE3	http://www.reactome.org/cgi-bin/eventbrowser_st_id?ST_ID=R-HSA-2142712			RNA processing	Gene Ontology	GO:0006396	4	58	0.0473584	0.229914	HNRNPH1|NOVA1|ADARB2|LARP6	http://amigo.geneontology.org/amigo/term/GO:0006396
Formyl peptide receptors bind formyl peptides and many other ligands	Reactome	R-HSA-444473	1	7	0.162743	0.361003	APP	http://www.reactome.org/cgi-bin/eventbrowser_st_id?ST_ID=R-HSA-444473			clathrin-coated pit	Gene Ontology	GO:0005905	4	58	0.0473584	0.229914	APP|VLDLR|EPN3|ACKR3	http://amigo.geneontology.org/amigo/term/GO:0005905
Regulation of gene expression in early pancreatic precursor cells	Reactome	R-HSA-210747	1	7	0.162743	0.361003	NKX6-1	http://www.reactome.org/cgi-bin/eventbrowser_st_id?ST_ID=R-HSA-210747			determination of left/right symmetry	Gene Ontology	GO:0007368	4	58	0.0473584	0.229914	DISP1|PKD2|DYNC2H1|DNAH5	http://amigo.geneontology.org/amigo/term/GO:0007368
Phase 1 - inactivation of fast Na+ channels	Reactome	R-HSA-5576894	1	7	0.162743	0.361003	KCND3	http://www.reactome.org/cgi-bin/eventbrowser_st_id?ST_ID=R-HSA-5576894			Rab GTPase binding	Gene Ontology	GO:0017137	7	143	0.0482345	0.233787	TBC1D9|MICALL1|GRTP1|TBC1D30|MICAL3|STXBP5|MLPH	http://amigo.geneontology.org/amigo/term/GO:0017137
RUNX2 regulates genes involved in cell migration	Reactome	R-HSA-8941332	1	7	0.162743	0.361003	ITGA5	http://www.reactome.org/cgi-bin/eventbrowser_st_id?ST_ID=R-HSA-8941332			hydrolase activity	Gene Ontology	GO:0016787	5	85	0.0483452	0.233787	CEL|ENPP5|TEX30|MRPL46|IAH1	http://amigo.geneontology.org/amigo/term/GO:0016787
Nectin/Necl trans heterodimerization	Reactome	R-HSA-420597	1	7	0.162743	0.361003	PVRL1	http://www.reactome.org/cgi-bin/eventbrowser_st_id?ST_ID=R-HSA-420597			visual perception	Gene Ontology	GO:0007601	9	206	0.048924	0.236354	BBS10|CACNB2|CHRNB2|CRYBG3|OLFM2|ZIC2|CABP1|COL1A1|TRPM1	http://amigo.geneontology.org/amigo/term/GO:0007601
Signaling by NOTCH1 t(7;9)(NOTCH1:M1580_K2555) Translocation Mutant	Reactome	R-HSA-2660825	1	7	0.162743	0.361003	JAG2	http://www.reactome.org/cgi-bin/eventbrowser_st_id?ST_ID=R-HSA-2660825			cytoplasmic vesicle membrane	Gene Ontology	GO:0030659	7	144	0.0496668	0.238599	AQP5|PKD2|KCNQ1|STXBP5|SLC12A2|SNX33|IL15RA	http://amigo.geneontology.org/amigo/term/GO:0030659
IkBA variant leads to EDA-ID	Reactome	R-HSA-5603029	1	7	0.162743	0.361003	IKBKB	http://www.reactome.org/cgi-bin/eventbrowser_st_id?ST_ID=R-HSA-5603029			centriole	Gene Ontology	GO:0005814	7	144	0.0496668	0.238599	NIN|HSPA6|CNTLN|PLK2|CROCC|WASH3P|CBY1	http://amigo.geneontology.org/amigo/term/GO:0005814
nicotine degradation III	BioCyc	PWY66-221	1	7	0.162743	0.361003	CYP2U1	http://biocyc.org/HUMAN/NEW-IMAGE?type=NIL&object=PWY66-221			bicellular tight junction assembly	Gene Ontology	GO:0070830	4	59	0.0497262	0.238599	PARD6G|CLDN3|GRHL2|MARVELD3	http://amigo.geneontology.org/amigo/term/GO:0070830
MAPK targets/ Nuclear events mediated by MAP kinases	Reactome	R-HSA-450282	2	31	0.163243	0.361003	DUSP4|MAPK10	http://www.reactome.org/cgi-bin/eventbrowser_st_id?ST_ID=R-HSA-450282			cellular response to growth factor stimulus	Gene Ontology	GO:0071363	4	59	0.0497262	0.238599	MAP1B|KLF4|MAP2K5|GAS6	http://amigo.geneontology.org/amigo/term/GO:0071363
Signal amplification	Reactome	R-HSA-392518	2	31	0.163243	0.361003	GNG12|GNAI1	http://www.reactome.org/cgi-bin/eventbrowser_st_id?ST_ID=R-HSA-392518			azurophil granule membrane	Gene Ontology	GO:0035577	4	59	0.0497262	0.238599	CKAP4|LAMP2|VAMP7|LPCAT1	http://amigo.geneontology.org/amigo/term/GO:0035577
Nuclear signaling by ERBB4	Reactome	R-HSA-1251985	2	31	0.163243	0.361003	APH1B|CXCL12	http://www.reactome.org/cgi-bin/eventbrowser_st_id?ST_ID=R-HSA-1251985			skin development	Gene Ontology	GO:0043588	3	35	0.0504355	0.238989	PDGFA|ITGA3|COL1A1	http://amigo.geneontology.org/amigo/term/GO:0043588
Small cell lung cancer	KEGG PATHWAY	hsa05222	4	93	0.164944	0.363789	IKBKB|LAMB3|ITGA3|GADD45G	http://www.genome.jp/kegg-bin/show_pathway?hsa05222/hsa:3551%09red/hsa:3675%09red/hsa:10912%09red/hsa:3914%09red			positive regulation of epithelial cell migration	Gene Ontology	GO:0010634	3	35	0.0504355	0.238989	ITGA3|RAB25|DOCK5	http://amigo.geneontology.org/amigo/term/GO:0010634
Mitochondrial translation	Reactome	R-HSA-5368287	4	93	0.164944	0.363789	MRPS17|MRPL46|MRPS11|MRPL9	http://www.reactome.org/cgi-bin/eventbrowser_st_id?ST_ID=R-HSA-5368287			RNA polymerase II repressing transcription factor binding	Gene Ontology	GO:0001103	3	35	0.0504355	0.238989	GATA6|BBS10|TCF4	http://amigo.geneontology.org/amigo/term/GO:0001103
Transcriptional regulation by RUNX3	Reactome	R-HSA-8878159	4	93	0.164944	0.363789	PSMC1|MAML3|UBB|TCF4	http://www.reactome.org/cgi-bin/eventbrowser_st_id?ST_ID=R-HSA-8878159			regulation of endocytosis	Gene Ontology	GO:0030100	3	35	0.0504355	0.238989	BIN1|STON2|OPHN1	http://amigo.geneontology.org/amigo/term/GO:0030100
Necroptosis	KEGG PATHWAY	hsa04217	6	162	0.165811	0.364864	TNFRSF1A|SLC25A6|CHMP2B|MAPK10|HIST2H2AA3|HIST2H2AA4	http://www.genome.jp/kegg-bin/show_pathway?hsa04217/hsa:7132%09red/hsa:293%09red/hsa:5602%09red/hsa:723790%09red/hsa:25978%09red/hsa:8337%09red			dorsal/ventral pattern formation	Gene Ontology	GO:0009953	3	35	0.0504355	0.238989	DISP1|ANKS1B|DYNC2H1	http://amigo.geneontology.org/amigo/term/GO:0009953
Jak-STAT signaling pathway	KEGG PATHWAY	hsa04630	6	162	0.165811	0.364864	PDGFA|SOCS6|EGFR|TIFA|IL24|IL15RA	http://www.genome.jp/kegg-bin/show_pathway?hsa04630/hsa:3601%09red/hsa:5154%09red/hsa:9306%09red/hsa:11009%09red/hsa:1956%09red/hsa:50616%09red			actin filament bundle assembly	Gene Ontology	GO:0051017	3	35	0.0504355	0.238989	CORO1B|LCP1|ESPN	http://amigo.geneontology.org/amigo/term/GO:0051017
B cell activation	PANTHER	P00010	3	61	0.166021	0.364864	IKBKB|MAPK10|PRKCD	http://www.pantherdb.org/pathway/pathwayDiagram.jsp?catAccession=P00010			intracellular protein transport	Gene Ontology	GO:0006886	11	273	0.0505051	0.23909	TBC1D9|IFT27|APBA1|RAMP1|GRTP1|TBC1D30|COPG2|SNX33|RABL5|ARL4C|MLPH	http://amigo.geneontology.org/amigo/term/GO:0006886
Ca2+ pathway	Reactome	R-HSA-4086398	3	61	0.166021	0.364864	GNAO1|GNG12|TCF4	http://www.reactome.org/cgi-bin/eventbrowser_st_id?ST_ID=R-HSA-4086398			nuclear body	Gene Ontology	GO:0016604	12	307	0.050826	0.240379	MKI67|H1F0|ZBTB16|SIM2|AMER1|TONSL|THRB|ATP8B1|ESRP1|ZIC2|ZNF470|KLHDC2	http://amigo.geneontology.org/amigo/term/GO:0016604
Fc gamma R-mediated phagocytosis	KEGG PATHWAY	hsa04666	4	94	0.169197	0.366782	BIN1|ASAP1|ASAP2|PRKCD	http://www.genome.jp/kegg-bin/show_pathway?hsa04666/hsa:8853%09red/hsa:5580%09red/hsa:50807%09red/hsa:274%09red			positive regulation of osteoblast differentiation	Gene Ontology	GO:0045669	4	60	0.052158	0.241719	WNT4|MSX2|WNT7B|CEBPD	http://amigo.geneontology.org/amigo/term/GO:0045669
HDACs deacetylate histones	Reactome	R-HSA-3214815	4	94	0.169197	0.366782	HIST2H2AA4|HIST2H2AA3|HIST2H3C|HIST2H3A	http://www.reactome.org/cgi-bin/eventbrowser_st_id?ST_ID=R-HSA-3214815			sperm flagellum	Gene Ontology	GO:0036126	4	60	0.052158	0.241719	IFT27|AK8|WDR66|C9orf9	http://amigo.geneontology.org/amigo/term/GO:0036126
Autophagy - animal	KEGG PATHWAY	hsa04140	5	128	0.169235	0.366782	IGBP1|TSC1|MAPK10|PRKCD|LAMP2	http://www.genome.jp/kegg-bin/show_pathway?hsa04140/hsa:3920%09red/hsa:3476%09red/hsa:5580%09red/hsa:5602%09red/hsa:7248%09red			negative regulation of epithelial cell proliferation	Gene Ontology	GO:0050680	4	60	0.052158	0.241719	ISL1|MCC|MARVELD3|SAV1	http://amigo.geneontology.org/amigo/term/GO:0050680
Opioid proenkephalin pathway	PANTHER	P05915	2	32	0.171063	0.366782	GNG12|GNAI1	http://www.pantherdb.org/pathway/pathwayDiagram.jsp?catAccession=P05915			phagocytosis	Gene Ontology	GO:0006909	4	60	0.052158	0.241719	ELANE|GAS6|ELMO3|CDC42SE1	http://amigo.geneontology.org/amigo/term/GO:0006909
Termination of translesion DNA synthesis	Reactome	R-HSA-5656169	2	32	0.171063	0.366782	UBB|POLI	http://www.reactome.org/cgi-bin/eventbrowser_st_id?ST_ID=R-HSA-5656169			learning or memory	Gene Ontology	GO:0007611	4	60	0.052158	0.241719	GALR2|APP|EGFR|TMOD2	http://amigo.geneontology.org/amigo/term/GO:0007611
Cooperation of Prefoldin and TriC/CCT in actin and tubulin folding	Reactome	R-HSA-389958	2	32	0.171063	0.366782	TUBA1C|TUBA1A	http://www.reactome.org/cgi-bin/eventbrowser_st_id?ST_ID=R-HSA-389958			protein homotrimerization	Gene Ontology	GO:0070207	2	15	0.052673	0.241719	DISP1|STEAP4	http://amigo.geneontology.org/amigo/term/GO:0070207
Endosomal Sorting Complex Required For Transport (ESCRT)	Reactome	R-HSA-917729	2	32	0.171063	0.366782	CHMP2B|UBB	http://www.reactome.org/cgi-bin/eventbrowser_st_id?ST_ID=R-HSA-917729			cellular response to peptide	Gene Ontology	GO:1901653	2	15	0.052673	0.241719	KLF4|KLF2	http://amigo.geneontology.org/amigo/term/GO:1901653
Longevity regulating pathway - multiple species	KEGG PATHWAY	hsa04213	3	62	0.17141	0.366782	ADCY6|PRKAG2|HSPA6	http://www.genome.jp/kegg-bin/show_pathway?hsa04213/hsa:51422%09red/hsa:112%09red/hsa:3310%09red			positive regulation of ruffle assembly	Gene Ontology	GO:1900029	2	15	0.052673	0.241719	CYFIP1|NLGN1	http://amigo.geneontology.org/amigo/term/GO:1900029
Constitutive Signaling by Aberrant PI3K in Cancer	Reactome	R-HSA-2219530	3	62	0.17141	0.366782	EGFR|PIK3AP1|FGF9	http://www.reactome.org/cgi-bin/eventbrowser_st_id?ST_ID=R-HSA-2219530			negative regulation of cell migration involved in sprouting angiogenesis	Gene Ontology	GO:0090051	2	15	0.052673	0.241719	KLF4|MAP2K5	http://amigo.geneontology.org/amigo/term/GO:0090051
Huntington disease	PANTHER	P00029	5	129	0.172863	0.366782	CYFIP1|CYFIP2|DYNC2H1|ARL4C|DNAH5	http://www.pantherdb.org/pathway/pathwayDiagram.jsp?catAccession=P00029			node of Ranvier	Gene Ontology	GO:0033268	2	15	0.052673	0.241719	ANK3|BIN1	http://amigo.geneontology.org/amigo/term/GO:0033268
@@Huntington disease	KEGG PATHWAY	hsa05016	5	193	0.439597	0.519142	SLC25A6|PLCB4|COX7C|POLR2J2|DNAH5	http://www.genome.jp/kegg-bin/show_pathway?hsa05016/hsa:548644%09red/hsa:5332%09red/hsa:293%09red/hsa:1350%09red/hsa:1767%09red			lipase activity	Gene Ontology	GO:0016298	2	15	0.052673	0.241719	LCP1|CEL	http://amigo.geneontology.org/amigo/term/GO:0016298
Other interleukin signaling	Reactome	R-HSA-449836	9	275	0.175126	0.366782	FGF9|EGFR|PEA15|UBB|DUSP4|RASA4|PSMC1|KSR2|RASA3	http://www.reactome.org/cgi-bin/eventbrowser_st_id?ST_ID=R-HSA-449836			dense core granule	Gene Ontology	GO:0031045	2	15	0.052673	0.241719	BACE2|NCS1	http://amigo.geneontology.org/amigo/term/GO:0031045
RUNX1 regulates genes involved in megakaryocyte differentiation and platelet function	Reactome	R-HSA-8936459	4	96	0.177815	0.366782	HIST2H2AA4|HIST2H2AA3|HIST2H3C|HIST2H3A	http://www.reactome.org/cgi-bin/eventbrowser_st_id?ST_ID=R-HSA-8936459			DNA replication factor A complex	Gene Ontology	GO:0005662	2	15	0.052673	0.241719	TONSL|BCAS2	http://amigo.geneontology.org/amigo/term/GO:0005662
Glucagon-type ligand receptors	Reactome	R-HSA-420092	2	33	0.178943	0.366782	GNG12|VIPR1	http://www.reactome.org/cgi-bin/eventbrowser_st_id?ST_ID=R-HSA-420092			L-glutamate transmembrane transport	Gene Ontology	GO:0015813	2	15	0.052673	0.241719	ARL6IP5|SLC1A1	http://amigo.geneontology.org/amigo/term/GO:0015813
Oncogene Induced Senescence	Reactome	R-HSA-2559585	2	33	0.178943	0.366782	CDKN2A|UBB	http://www.reactome.org/cgi-bin/eventbrowser_st_id?ST_ID=R-HSA-2559585			basal part of cell	Gene Ontology	GO:0045178	2	15	0.052673	0.241719	CEL|DOCK7	http://amigo.geneontology.org/amigo/term/GO:0045178
Sialic acid metabolism	Reactome	R-HSA-4085001	2	33	0.178943	0.366782	CMAS|NPL	http://www.reactome.org/cgi-bin/eventbrowser_st_id?ST_ID=R-HSA-4085001			cellular response to thyroid hormone stimulus	Gene Ontology	GO:0097067	2	15	0.052673	0.241719	THRB|KLF9	http://amigo.geneontology.org/amigo/term/GO:0097067
Nucleobase catabolism	Reactome	R-HSA-8956319	2	33	0.178943	0.366782	NT5M|NUDT5	http://www.reactome.org/cgi-bin/eventbrowser_st_id?ST_ID=R-HSA-8956319			phosphatidylethanolamine biosynthetic process	Gene Ontology	GO:0006646	2	15	0.052673	0.241719	PHOSPHO1|CKB	http://amigo.geneontology.org/amigo/term/GO:0006646
Interactions of Vpr with host cellular proteins	Reactome	R-HSA-176033	2	33	0.178943	0.366782	SLC25A6|KPNA1	http://www.reactome.org/cgi-bin/eventbrowser_st_id?ST_ID=R-HSA-176033			protein kinase A signaling	Gene Ontology	GO:0010737	2	15	0.052673	0.241719	LCP1|GAL	http://amigo.geneontology.org/amigo/term/GO:0010737
Glucagon signaling in metabolic regulation	Reactome	R-HSA-163359	2	33	0.178943	0.366782	ADCY6|GNG12	http://www.reactome.org/cgi-bin/eventbrowser_st_id?ST_ID=R-HSA-163359			positive regulation of glial cell proliferation	Gene Ontology	GO:0060252	2	15	0.052673	0.241719	MYB|TSPO	http://amigo.geneontology.org/amigo/term/GO:0060252
Proteoglycans in cancer	KEGG PATHWAY	hsa05205	7	203	0.180852	0.366782	EGFR|ITGA5|WNT4|GPC1|ANK2|ANK3|WNT7B	http://www.genome.jp/kegg-bin/show_pathway?hsa05205/hsa:2817%09red/hsa:7477%09red/hsa:3678%09red/hsa:287%09red/hsa:1956%09red/hsa:288%09red/hsa:54361%09red			acetylcholine receptor activity	Gene Ontology	GO:0015464	2	15	0.052673	0.241719	CHRNB2|CHRNA7	http://amigo.geneontology.org/amigo/term/GO:0015464
AMPK inhibits chREBP transcriptional activation activity	Reactome	R-HSA-163680	1	8	0.181129	0.366782	PRKAG2	http://www.reactome.org/cgi-bin/eventbrowser_st_id?ST_ID=R-HSA-163680			Ras guanyl-nucleotide exchange factor activity	Gene Ontology	GO:0005088	2	15	0.052673	0.241719	ADRB1|KNDC1	http://amigo.geneontology.org/amigo/term/GO:0005088
tRNA modification in the mitochondrion	Reactome	R-HSA-6787450	1	8	0.181129	0.366782	HSD17B10	http://www.reactome.org/cgi-bin/eventbrowser_st_id?ST_ID=R-HSA-6787450			positive regulation of T cell migration	Gene Ontology	GO:2000406	2	15	0.052673	0.241719	APP|CXCL12	http://amigo.geneontology.org/amigo/term/GO:2000406
Phase 3 - rapid repolarisation	Reactome	R-HSA-5576890	1	8	0.181129	0.366782	KCNQ1	http://www.reactome.org/cgi-bin/eventbrowser_st_id?ST_ID=R-HSA-5576890			centrosome localization	Gene Ontology	GO:0051642	2	15	0.052673	0.241719	PLXNA2|NIN	http://amigo.geneontology.org/amigo/term/GO:0051642
Binding of TCF/LEF:CTNNB1 to target gene promoters	Reactome	R-HSA-4411364	1	8	0.181129	0.366782	TCF4	http://www.reactome.org/cgi-bin/eventbrowser_st_id?ST_ID=R-HSA-4411364			positive regulation of dendrite development	Gene Ontology	GO:1900006	2	15	0.052673	0.241719	CYFIP1|VLDLR	http://amigo.geneontology.org/amigo/term/GO:1900006
Inhibition of Signaling by Overexpressed EGFR	Reactome	R-HSA-5638303	1	8	0.181129	0.366782	EGFR	http://www.reactome.org/cgi-bin/eventbrowser_st_id?ST_ID=R-HSA-5638303			nucleosome positioning	Gene Ontology	GO:0016584	2	15	0.052673	0.241719	H1F0|PRDM9	http://amigo.geneontology.org/amigo/term/GO:0016584
Signaling by Overexpressed Wild-Type EGFR in Cancer	Reactome	R-HSA-5638302	1	8	0.181129	0.366782	EGFR	http://www.reactome.org/cgi-bin/eventbrowser_st_id?ST_ID=R-HSA-5638302			potassium ion export across plasma membrane	Gene Ontology	GO:0097623	2	15	0.052673	0.241719	KCND3|KCNQ1	http://amigo.geneontology.org/amigo/term/GO:0097623
Downregulation of ERBB4 signaling	Reactome	R-HSA-1253288	1	8	0.181129	0.366782	UBB	http://www.reactome.org/cgi-bin/eventbrowser_st_id?ST_ID=R-HSA-1253288			negative regulation of lipid catabolic process	Gene Ontology	GO:0050995	2	15	0.052673	0.241719	CRTC3|BSCL2	http://amigo.geneontology.org/amigo/term/GO:0050995
Signaling by activated point mutants of FGFR1	Reactome	R-HSA-1839122	1	8	0.181129	0.366782	FGF9	http://www.reactome.org/cgi-bin/eventbrowser_st_id?ST_ID=R-HSA-1839122			release of sequestered calcium ion into cytosol	Gene Ontology	GO:0051209	3	36	0.0537782	0.245652	PKD2|ERO1L|RASA3	http://amigo.geneontology.org/amigo/term/GO:0051209
EGFR Transactivation by Gastrin	Reactome	R-HSA-2179392	1	8	0.181129	0.366782	EGFR	http://www.reactome.org/cgi-bin/eventbrowser_st_id?ST_ID=R-HSA-2179392			Cul3-RING ubiquitin ligase complex	Gene Ontology	GO:0031463	3	36	0.0537782	0.245652	KLHL42|KCTD10|KLHL20	http://amigo.geneontology.org/amigo/term/GO:0031463
FGFR1c ligand binding and activation	Reactome	R-HSA-190373	1	8	0.181129	0.366782	FGF9	http://www.reactome.org/cgi-bin/eventbrowser_st_id?ST_ID=R-HSA-190373			COP9 signalosome	Gene Ontology	GO:0008180	3	36	0.0537782	0.245652	COPS6|HSPA6|DOCK7	http://amigo.geneontology.org/amigo/term/GO:0008180
Synthesis of UDP-N-acetyl-glucosamine	Reactome	R-HSA-446210	1	8	0.181129	0.366782	GFPT2	http://www.reactome.org/cgi-bin/eventbrowser_st_id?ST_ID=R-HSA-446210			receptor ligand activity	Gene Ontology	GO:0048018	3	36	0.0537782	0.245652	WNT4|WNT7B|GAS6	http://amigo.geneontology.org/amigo/term/GO:0048018
RUNX3 regulates WNT signaling	Reactome	R-HSA-8951430	1	8	0.181129	0.366782	TCF4	http://www.reactome.org/cgi-bin/eventbrowser_st_id?ST_ID=R-HSA-8951430			negative regulation of neuron projection development	Gene Ontology	GO:0010977	4	61	0.0546535	0.24896	RTN4RL1|ADCY6|ZNF365|TSC1	http://amigo.geneontology.org/amigo/term/GO:0010977
Vitamin C (ascorbate) metabolism	Reactome	R-HSA-196836	1	8	0.181129	0.366782	GSTO2	http://www.reactome.org/cgi-bin/eventbrowser_st_id?ST_ID=R-HSA-196836			response to estrogen	Gene Ontology	GO:0043627	4	61	0.0546535	0.24896	GATA6|IGFBP2|GAL|CTNNA1	http://amigo.geneontology.org/amigo/term/GO:0043627
Noncanonical activation of NOTCH3	Reactome	R-HSA-9017802	1	8	0.181129	0.366782	APH1B	http://www.reactome.org/cgi-bin/eventbrowser_st_id?ST_ID=R-HSA-9017802			response to wounding	Gene Ontology	GO:0009611	4	61	0.0546535	0.24896	PDGFA|INHBB|ZFP36L1|HOXB13	http://amigo.geneontology.org/amigo/term/GO:0009611
Sema4D mediated inhibition of cell attachment and migration	Reactome	R-HSA-416550	1	8	0.181129	0.366782	SEMA4D	http://www.reactome.org/cgi-bin/eventbrowser_st_id?ST_ID=R-HSA-416550			actin filament organization	Gene Ontology	GO:0007015	6	118	0.0562096	0.254437	TMOD2|LRRC16A|MYO1C|CORO1B|FAT1|ELMO3	http://amigo.geneontology.org/amigo/term/GO:0007015
HuR (ELAVL1) binds and stabilizes mRNA	Reactome	R-HSA-450520	1	8	0.181129	0.366782	PRKCD	http://www.reactome.org/cgi-bin/eventbrowser_st_id?ST_ID=R-HSA-450520			kinase activity	Gene Ontology	GO:0016301	5	89	0.0563219	0.254437	SGMS2|ITPKB|CKMT1A|UCK2|CKB	http://amigo.geneontology.org/amigo/term/GO:0016301
Defective CHST3 causes SEDCJD	Reactome	R-HSA-3595172	1	8	0.181129	0.366782	CHST3	http://www.reactome.org/cgi-bin/eventbrowser_st_id?ST_ID=R-HSA-3595172			actin cytoskeleton	Gene Ontology	GO:0015629	10	245	0.0564025	0.254437	H1F0|AUTS2|KLHL20|AHNAK|MYO1C|CROCC|OPHN1|LCP1|BIN1|CTNNA1	http://amigo.geneontology.org/amigo/term/GO:0015629
serotonin degradation	BioCyc	PWY-6313	1	8	0.181129	0.366782	SULT1A1	http://biocyc.org/HUMAN/NEW-IMAGE?type=NIL&object=PWY-6313			neuron projection morphogenesis	Gene Ontology	GO:0048812	4	62	0.0572124	0.254437	MAP1S|EGFR|UBB|WNT7B	http://amigo.geneontology.org/amigo/term/GO:0048812
tRNA splicing II	BioCyc	PWY-7803	1	8	0.181129	0.366782	C2orf49	http://biocyc.org/HUMAN/NEW-IMAGE?type=NIL&object=PWY-7803			specific granule lumen	Gene Ontology	GO:0035580	4	62	0.0572124	0.254437	ELANE|LRRC7|CYFIP1|CANT1	http://amigo.geneontology.org/amigo/term/GO:0035580
globo-series glycosphingolipids biosynthesis	BioCyc	PWY-7838	1	8	0.181129	0.366782	B4GALT6	http://biocyc.org/HUMAN/NEW-IMAGE?type=NIL&object=PWY-7838			beta-tubulin binding	Gene Ontology	GO:0048487	3	37	0.0572245	0.254437	ARL8B|TTLL7|MAP1S	http://amigo.geneontology.org/amigo/term/GO:0048487
lacto-series glycosphingolipids biosynthesis	BioCyc	PWY-7839	1	8	0.181129	0.366782	B4GALT6	http://biocyc.org/HUMAN/NEW-IMAGE?type=NIL&object=PWY-7839			intrinsic component of plasma membrane	Gene Ontology	GO:0031226	3	37	0.0572245	0.254437	GPC1|ADCY6|SCN4B	http://amigo.geneontology.org/amigo/term/GO:0031226
cGMP-PKG signaling pathway	KEGG PATHWAY	hsa04022	6	167	0.181838	0.367864	ADCY6|PLCB4|KCNMA1|SLC25A6|ADRB1|GNAI1	http://www.genome.jp/kegg-bin/show_pathway?hsa04022/hsa:2770%09red/hsa:5332%09red/hsa:153%09red/hsa:112%09red/hsa:293%09red/hsa:3778%09red			glycosaminoglycan biosynthetic process	Gene Ontology	GO:0006024	3	37	0.0572245	0.254437	GPC1|EXT2|HS3ST1	http://amigo.geneontology.org/amigo/term/GO:0006024
VEGFA-VEGFR2 Pathway	Reactome	R-HSA-4420097	4	97	0.182179	0.367864	CYFIP2|CYFIP1|PRKCD|CTNNA1	http://www.reactome.org/cgi-bin/eventbrowser_st_id?ST_ID=R-HSA-4420097			positive regulation of cell-substrate adhesion	Gene Ontology	GO:0010811	3	37	0.0572245	0.254437	ITGA3|ITGA5|COL26A1	http://amigo.geneontology.org/amigo/term/GO:0010811
Mitochondrial protein import	Reactome	R-HSA-1268020	3	64	0.182333	0.367864	FXN|SLC25A6|COX17	http://www.reactome.org/cgi-bin/eventbrowser_st_id?ST_ID=R-HSA-1268020			protein dephosphorylation	Gene Ontology	GO:0006470	7	149	0.0572297	0.254437	LHPP|PPP2R3B|PTPN13|PTPRE|PTPN21|DUSP4|PTPRJ	http://amigo.geneontology.org/amigo/term/GO:0006470
MAPK family signaling cascades	Reactome	R-HSA-5683057	9	278	0.182554	0.36816	FGF9|EGFR|PEA15|UBB|DUSP4|RASA4|PSMC1|KSR2|RASA3	http://www.reactome.org/cgi-bin/eventbrowser_st_id?ST_ID=R-HSA-5683057			calcium ion import across plasma membrane	Gene Ontology	GO:0098703	2	16	0.058416	0.254437	TRPV6|FAM155B	http://amigo.geneontology.org/amigo/term/GO:0098703
Systemic lupus erythematosus	KEGG PATHWAY	hsa05322	5	133	0.187664	0.373393	HIST2H2AA4|ELANE|HIST2H2AA3|HIST2H3C|HIST2H3A	http://www.genome.jp/kegg-bin/show_pathway?hsa05322/hsa:126961%09red/hsa:723790%09red/hsa:333932%09red/hsa:1991%09red/hsa:8337%09red			apoptotic DNA fragmentation	Gene Ontology	GO:0006309	2	16	0.058416	0.254437	H1F0|KPNA1	http://amigo.geneontology.org/amigo/term/GO:0006309
Gene Silencing by RNA	Reactome	R-HSA-211000	5	133	0.187664	0.373393	PIWIL4|HIST2H2AA4|HIST2H2AA3|HIST2H3C|HIST2H3A	http://www.reactome.org/cgi-bin/eventbrowser_st_id?ST_ID=R-HSA-211000			histone H4-K5 acetylation	Gene Ontology	GO:0043981	2	16	0.058416	0.254437	OGT|PHF16	http://amigo.geneontology.org/amigo/term/GO:0043981
Metabotropic glutamate receptor group III pathway	PANTHER	P00039	3	65	0.187863	0.373393	CACNB1|SLC1A1|GNAI1	http://www.pantherdb.org/pathway/pathwayDiagram.jsp?catAccession=P00039			vasoconstriction	Gene Ontology	GO:0042310	2	16	0.058416	0.254437	HTR7|EDN2	http://amigo.geneontology.org/amigo/term/GO:0042310
Mitophagy - animal	KEGG PATHWAY	hsa04137	3	65	0.187863	0.373393	MAPK10|RHOT1|UBB	http://www.genome.jp/kegg-bin/show_pathway?hsa04137/hsa:7314%09red/hsa:5602%09red/hsa:55288%09red			smooth muscle contraction	Gene Ontology	GO:0006939	2	16	0.058416	0.254437	HTR7|CHRNB2	http://amigo.geneontology.org/amigo/term/GO:0006939
FOXO-mediated transcription	Reactome	R-HSA-9614085	3	65	0.187863	0.373393	KLF4|FBXO32|BCL6	http://www.reactome.org/cgi-bin/eventbrowser_st_id?ST_ID=R-HSA-9614085			tropomyosin binding	Gene Ontology	GO:0005523	2	16	0.058416	0.254437	NEBL|TMOD2	http://amigo.geneontology.org/amigo/term/GO:0005523
Oxygen-dependent proline hydroxylation of Hypoxia-inducible Factor Alpha	Reactome	R-HSA-1234176	3	65	0.187863	0.373393	PSMC1|UBB|UBE2D1	http://www.reactome.org/cgi-bin/eventbrowser_st_id?ST_ID=R-HSA-1234176			negative regulation of fibroblast growth factor receptor signaling pathway	Gene Ontology	GO:0040037	2	16	0.058416	0.254437	GPC1|WNT4	http://amigo.geneontology.org/amigo/term/GO:0040037
COPI-dependent Golgi-to-ER retrograde traffic	Reactome	R-HSA-6811434	4	99	0.191011	0.373393	TUBA1C|TUBA1A|COPG2|KIF26A	http://www.reactome.org/cgi-bin/eventbrowser_st_id?ST_ID=R-HSA-6811434			GTPase regulator activity	Gene Ontology	GO:0030695	2	16	0.058416	0.254437	BMP1|SIRPA	http://amigo.geneontology.org/amigo/term/GO:0030695
Mitotic Prophase	Reactome	R-HSA-68875	5	134	0.191433	0.373393	HIST2H2AA4|GORASP1|HIST2H2AA3|HIST2H3C|HIST2H3A	http://www.reactome.org/cgi-bin/eventbrowser_st_id?ST_ID=R-HSA-68875			monocarboxylic acid transport	Gene Ontology	GO:0015718	2	16	0.058416	0.254437	SLC6A11|SLC16A2	http://amigo.geneontology.org/amigo/term/GO:0015718
Acute myeloid leukemia	KEGG PATHWAY	hsa05221	3	66	0.193436	0.373393	IKBKB|TCF4|ZBTB16	http://www.genome.jp/kegg-bin/show_pathway?hsa05221/hsa:3551%09red/hsa:7704%09red/hsa:6934%09red			prostaglandin biosynthetic process	Gene Ontology	GO:0001516	2	16	0.058416	0.254437	PTGES|EDN2	http://amigo.geneontology.org/amigo/term/GO:0001516
Non-small cell lung cancer	KEGG PATHWAY	hsa05223	3	66	0.193436	0.373393	CDKN2A|EGFR|GADD45G	http://www.genome.jp/kegg-bin/show_pathway?hsa05223/hsa:10912%09red/hsa:1956%09red/hsa:1029%09red			P granule	Gene Ontology	GO:0043186	2	16	0.058416	0.254437	PIWIL4|DDX3X	http://amigo.geneontology.org/amigo/term/GO:0043186
Transcriptional Regulation by E2F6	Reactome	R-HSA-8953750	2	35	0.194858	0.373393	E2F6|PCGF6	http://www.reactome.org/cgi-bin/eventbrowser_st_id?ST_ID=R-HSA-8953750			nuclear exosome (RNase complex)	Gene Ontology	GO:0000176	2	16	0.058416	0.254437	EXOSC7|MPP6	http://amigo.geneontology.org/amigo/term/GO:0000176
RHO GTPases Activate WASPs and WAVEs	Reactome	R-HSA-5663213	2	35	0.194858	0.373393	CYFIP1|CYFIP2	http://www.reactome.org/cgi-bin/eventbrowser_st_id?ST_ID=R-HSA-5663213			positive regulation of sodium ion transport	Gene Ontology	GO:0010765	2	16	0.058416	0.254437	SCN4B|ANK3	http://amigo.geneontology.org/amigo/term/GO:0010765
Spliceosome	KEGG PATHWAY	hsa03040	5	135	0.19523	0.373393	LSM6|BCAS2|HSPA6|ISY1|ISY1-RAB43	http://www.genome.jp/kegg-bin/show_pathway?hsa03040/hsa:11157%09red/hsa:100534599%09red/hsa:10286%09red/hsa:57461%09red/hsa:3310%09red			negative regulation of epithelial cell migration	Gene Ontology	GO:0010633	2	16	0.058416	0.254437	MCC|MARVELD3	http://amigo.geneontology.org/amigo/term/GO:0010633
Inflammatory mediator regulation of TRP channels	KEGG PATHWAY	hsa04750	4	100	0.195477	0.373393	PLCB4|ADCY6|MAPK10|PRKCD	http://www.genome.jp/kegg-bin/show_pathway?hsa04750/hsa:112%09red/hsa:5580%09red/hsa:5602%09red/hsa:5332%09red			eukaryotic translation initiation factor 3 complex	Gene Ontology	GO:0005852	2	16	0.058416	0.254437	EIF3CL|DDX3X	http://amigo.geneontology.org/amigo/term/GO:0005852
AGE-RAGE signaling pathway in diabetic complications	KEGG PATHWAY	hsa04933	4	100	0.195477	0.373393	PLCB4|MAPK10|PRKCD|COL1A1	http://www.genome.jp/kegg-bin/show_pathway?hsa04933/hsa:1277%09red/hsa:5580%09red/hsa:5602%09red/hsa:5332%09red			apolipoprotein binding	Gene Ontology	GO:0034185	2	16	0.058416	0.254437	LCP1|VLDLR	http://amigo.geneontology.org/amigo/term/GO:0034185
Viral protein interaction with cytokine and cytokine receptor	KEGG PATHWAY	hsa04061	4	100	0.195477	0.373393	CXCL12|IL24|ACKR3|TNFRSF1A	http://www.genome.jp/kegg-bin/show_pathway?hsa04061/hsa:11009%09red/hsa:6387%09red/hsa:7132%09red/hsa:57007%09red			histone H4-K8 acetylation	Gene Ontology	GO:0043982	2	16	0.058416	0.254437	OGT|PHF16	http://amigo.geneontology.org/amigo/term/GO:0043982
Class A/1 (Rhodopsin-like receptors)	Reactome	R-HSA-373076	10	322	0.197152	0.373393	EDN2|GALR2|APP|ACKR3|ADRB1|HTR7|GAL|PROKR1|CXCL12|GPR37	http://www.reactome.org/cgi-bin/eventbrowser_st_id?ST_ID=R-HSA-373076			negative regulation of wound healing	Gene Ontology	GO:0061045	2	16	0.058416	0.254437	CLDN3|WNT4	http://amigo.geneontology.org/amigo/term/GO:0061045
Neutrophil degranulation	Reactome	R-HSA-6798695	14	478	0.197347	0.373393	ELANE|DDX3X|HSPA6|SIRPA|NME1-NME2|ENPP4|PRKCD|PTPRJ|LAMP2|CANT1|LPCAT1|CYFIP1|NME2|CKAP4	http://www.reactome.org/cgi-bin/eventbrowser_st_id?ST_ID=R-HSA-6798695			regulation of insulin secretion involved in cellular response to glucose stimulus	Gene Ontology	GO:0061178	2	16	0.058416	0.254437	LRP5L|EFNA5	http://amigo.geneontology.org/amigo/term/GO:0061178
Fatty acid metabolism	Reactome	R-HSA-8978868	6	172	0.198452	0.373393	ELOVL7|ALOXE3|PRKAG2|ACAA2|PTGES|CYP2U1	http://www.reactome.org/cgi-bin/eventbrowser_st_id?ST_ID=R-HSA-8978868			regulation of protein secretion	Gene Ontology	GO:0050708	2	16	0.058416	0.254437	DISP1|STXBP5	http://amigo.geneontology.org/amigo/term/GO:0050708
@@Fatty acid metabolism	KEGG PATHWAY	hsa01212	2	57	0.372785	0.469374	ACAA2|ELOVL7	http://www.genome.jp/kegg-bin/show_pathway?hsa01212/hsa:79993%09red/hsa:10449%09red			positive regulation of histone H3-K4 methylation	Gene Ontology	GO:0051571	2	16	0.058416	0.254437	MYB|AUTS2	http://amigo.geneontology.org/amigo/term/GO:0051571
Muscle contraction	Reactome	R-HSA-397014	7	209	0.19881	0.373393	KCND3|TMOD2|CACNB2|CACNB1|KCNQ1|CACNA2D2|SCN4B	http://www.reactome.org/cgi-bin/eventbrowser_st_id?ST_ID=R-HSA-397014			regulation of cell shape	Gene Ontology	GO:0008360	7	150	0.0588231	0.255935	CYFIP1|ATP10A|RHOU|CDC42SE1|PLXNA2|ITGA7|SEMA4D	http://amigo.geneontology.org/amigo/term/GO:0008360
Assembly of the pre-replicative complex	Reactome	R-HSA-68867	3	67	0.199049	0.373393	MCM6|UBB|PSMC1	http://www.reactome.org/cgi-bin/eventbrowser_st_id?ST_ID=R-HSA-68867			somatic stem cell population maintenance	Gene Ontology	GO:0035019	4	63	0.0598346	0.258969	KLF4|BCL9|FOXP1|EPHA1	http://amigo.geneontology.org/amigo/term/GO:0035019
RHO GTPases Activate Formins	Reactome	R-HSA-5663220	5	136	0.199053	0.373393	TUBA1C|ERCC6L|TUBA1A|PMF1-BGLAP|PMF1	http://www.reactome.org/cgi-bin/eventbrowser_st_id?ST_ID=R-HSA-5663220			metallopeptidase activity	Gene Ontology	GO:0008237	4	63	0.0598346	0.258969	ADAMTS1|COPS6|BMP1|ERMP1	http://amigo.geneontology.org/amigo/term/GO:0008237
Signaling by activated point mutants of FGFR3	Reactome	R-HSA-1839130	1	9	0.199113	0.373393	FGF9	http://www.reactome.org/cgi-bin/eventbrowser_st_id?ST_ID=R-HSA-1839130			xenobiotic metabolic process	Gene Ontology	GO:0006805	5	91	0.0605773	0.261201	GSTO2|ROR1|SULT1A1|SULT1A3|CYP2U1	http://amigo.geneontology.org/amigo/term/GO:0006805
Integration of provirus	Reactome	R-HSA-162592	1	9	0.199113	0.373393	KPNA1	http://www.reactome.org/cgi-bin/eventbrowser_st_id?ST_ID=R-HSA-162592			dephosphorylation	Gene Ontology	GO:0016311	5	91	0.0605773	0.261201	LHPP|DUSP4|NT5M|HDDC2|PHOSPHO1	http://amigo.geneontology.org/amigo/term/GO:0016311
FGFR2c ligand binding and activation	Reactome	R-HSA-190375	1	9	0.199113	0.373393	FGF9	http://www.reactome.org/cgi-bin/eventbrowser_st_id?ST_ID=R-HSA-190375			negative regulation of extrinsic apoptotic signaling pathway via death domain receptors	Gene Ontology	GO:1902042	3	38	0.0607727	0.261201	PEA15|DDX3X|SCRT2	http://amigo.geneontology.org/amigo/term/GO:1902042
Synthesis of (16-20)-hydroxyeicosatetraenoic acids (HETE)	Reactome	R-HSA-2142816	1	9	0.199113	0.373393	CYP2U1	http://www.reactome.org/cgi-bin/eventbrowser_st_id?ST_ID=R-HSA-2142816			frizzled binding	Gene Ontology	GO:0005109	3	38	0.0607727	0.261201	WNT4|CCDC88C|WNT7B	http://amigo.geneontology.org/amigo/term/GO:0005109
InlA-mediated entry of Listeria monocytogenes into host cells	Reactome	R-HSA-8876493	1	9	0.199113	0.373393	UBB	http://www.reactome.org/cgi-bin/eventbrowser_st_id?ST_ID=R-HSA-8876493			basolateral plasma membrane	Gene Ontology	GO:0016323	9	216	0.0615898	0.264254	ITGA3|LRRC7|EGFR|ANK2|CABP1|KCNQ1|ST14|ANK3|DISP1	http://amigo.geneontology.org/amigo/term/GO:0016323
Transport of gamma-carboxylated protein precursors from the endoplasmic reticulum to the Golgi apparatus	Reactome	R-HSA-159763	1	9	0.199113	0.373393	GAS6	http://www.reactome.org/cgi-bin/eventbrowser_st_id?ST_ID=R-HSA-159763			smoothened signaling pathway	Gene Ontology	GO:0007224	4	64	0.0625195	0.267547	DYRK2|IFT27|HES5|NKX6-1	http://amigo.geneontology.org/amigo/term/GO:0007224
Lipophagy	Reactome	R-HSA-9613354	1	9	0.199113	0.373393	PRKAG2	http://www.reactome.org/cgi-bin/eventbrowser_st_id?ST_ID=R-HSA-9613354			hippocampus development	Gene Ontology	GO:0021766	4	64	0.0625195	0.267547	TSC1|MFSD2A|NME1|DCLK2	http://amigo.geneontology.org/amigo/term/GO:0021766
FGFR3 mutant receptor activation	Reactome	R-HSA-2033514	1	9	0.199113	0.373393	FGF9	http://www.reactome.org/cgi-bin/eventbrowser_st_id?ST_ID=R-HSA-2033514			secretory granule	Gene Ontology	GO:0030141	5	92	0.0627716	0.268393	KLK3|GAL|ELANE|VAMP7|COL1A1	http://amigo.geneontology.org/amigo/term/GO:0030141
Regulation of PTEN localization	Reactome	R-HSA-8948747	1	9	0.199113	0.373393	UBB	http://www.reactome.org/cgi-bin/eventbrowser_st_id?ST_ID=R-HSA-8948747			neuron cell-cell adhesion	Gene Ontology	GO:0007158	2	17	0.0643636	0.269165	CEL|NLGN1	http://amigo.geneontology.org/amigo/term/GO:0007158
Myoclonic epilepsy of Lafora	Reactome	R-HSA-3785653	1	9	0.199113	0.373393	UBB	http://www.reactome.org/cgi-bin/eventbrowser_st_id?ST_ID=R-HSA-3785653			Lys48-specific deubiquitinase activity	Gene Ontology	GO:1990380	2	17	0.0643636	0.269165	USP27X|USP13	http://amigo.geneontology.org/amigo/term/GO:1990380
PTK6 Regulates RTKs and Their Effectors AKT1 and DOK1	Reactome	R-HSA-8849469	1	9	0.199113	0.373393	UBB	http://www.reactome.org/cgi-bin/eventbrowser_st_id?ST_ID=R-HSA-8849469			ribosomal small subunit assembly	Gene Ontology	GO:0000028	2	17	0.0643636	0.269165	RRP7B|MRPS11	http://amigo.geneontology.org/amigo/term/GO:0000028
Adrenoceptors	Reactome	R-HSA-390696	1	9	0.199113	0.373393	ADRB1	http://www.reactome.org/cgi-bin/eventbrowser_st_id?ST_ID=R-HSA-390696			ribosomal small subunit binding	Gene Ontology	GO:0043024	2	17	0.0643636	0.269165	DDX3X|NME1	http://amigo.geneontology.org/amigo/term/GO:0043024
Highly calcium permeable nicotinic acetylcholine receptors	Reactome	R-HSA-629597	1	9	0.199113	0.373393	CHRNB2	http://www.reactome.org/cgi-bin/eventbrowser_st_id?ST_ID=R-HSA-629597			MAP kinase kinase kinase activity	Gene Ontology	GO:0004709	2	17	0.0643636	0.269165	MLTK|EGFR	http://amigo.geneontology.org/amigo/term/GO:0004709
EGFR interacts with phospholipase C-gamma	Reactome	R-HSA-212718	1	9	0.199113	0.373393	EGFR	http://www.reactome.org/cgi-bin/eventbrowser_st_id?ST_ID=R-HSA-212718			inner ear receptor cell stereocilium organization	Gene Ontology	GO:0060122	2	17	0.0643636	0.269165	IFT27|HES5	http://amigo.geneontology.org/amigo/term/GO:0060122
BH3-only proteins associate with and inactivate anti-apoptotic BCL-2 members	Reactome	R-HSA-111453	1	9	0.199113	0.373393	PMAIP1	http://www.reactome.org/cgi-bin/eventbrowser_st_id?ST_ID=R-HSA-111453			mitotic cell cycle arrest	Gene Ontology	GO:0071850	2	17	0.0643636	0.269165	CEL|RGCC	http://amigo.geneontology.org/amigo/term/GO:0071850
Phospholipase C-mediated cascade; FGFR3	Reactome	R-HSA-5654227	1	9	0.199113	0.373393	FGF9	http://www.reactome.org/cgi-bin/eventbrowser_st_id?ST_ID=R-HSA-5654227			translation regulator activity	Gene Ontology	GO:0045182	2	17	0.0643636	0.269165	IMP3|CYFIP1	http://amigo.geneontology.org/amigo/term/GO:0045182
RHO GTPases Activate Rhotekin and Rhophilins	Reactome	R-HSA-5666185	1	9	0.199113	0.373393	ROPN1	http://www.reactome.org/cgi-bin/eventbrowser_st_id?ST_ID=R-HSA-5666185			negative regulation of protein localization to nucleus	Gene Ontology	GO:1900181	2	17	0.0643636	0.269165	MFHAS1|DCLK2	http://amigo.geneontology.org/amigo/term/GO:1900181
Sodium/Proton exchangers	Reactome	R-HSA-425986	1	9	0.199113	0.373393	SLC9A2	http://www.reactome.org/cgi-bin/eventbrowser_st_id?ST_ID=R-HSA-425986			histone methyltransferase activity (H3-K4 specific)	Gene Ontology	GO:0042800	2	17	0.0643636	0.269165	ASH1L|PRDM9	http://amigo.geneontology.org/amigo/term/GO:0042800
heme biosynthesis	BioCyc	PWY-5920	1	9	0.199113	0.373393	FECH	http://biocyc.org/HUMAN/NEW-IMAGE?type=NIL&object=PWY-5920			monocarboxylic acid transmembrane transporter activity	Gene Ontology	GO:0008028	2	17	0.0643636	0.269165	SLC6A11|SLC16A2	http://amigo.geneontology.org/amigo/term/GO:0008028
@@Heme biosynthesis	Reactome	R-HSA-189451	1	11	0.233905	0.394924	FECH	http://www.reactome.org/cgi-bin/eventbrowser_st_id?ST_ID=R-HSA-189451			synaptic cleft	Gene Ontology	GO:0043083	2	17	0.0643636	0.269165	SLC1A1|NLGN1	http://amigo.geneontology.org/amigo/term/GO:0043083
@@Heme biosynthesis	PANTHER	P02746	1	12	0.250731	0.403064	FECH	http://www.pantherdb.org/pathway/pathwayDiagram.jsp?catAccession=P02746			water transport	Gene Ontology	GO:0006833	2	17	0.0643636	0.269165	AQP5|UPK3A	http://amigo.geneontology.org/amigo/term/GO:0006833
putrescine degradation III	BioCyc	PWY-0	1	9	0.199113	0.373393	SAT1	http://biocyc.org/HUMAN/NEW-IMAGE?type=NIL&object=PWY-0			positive regulation of keratinocyte differentiation	Gene Ontology	GO:0045618	2	17	0.0643636	0.269165	FOXC1|NME2	http://amigo.geneontology.org/amigo/term/GO:0045618
ganglio-series glycosphingolipids biosynthesis	BioCyc	PWY-7836	1	9	0.199113	0.373393	B4GALT6	http://biocyc.org/HUMAN/NEW-IMAGE?type=NIL&object=PWY-7836			mitochondrial fusion	Gene Ontology	GO:0008053	2	17	0.0643636	0.269165	MIEF1|GDAP1	http://amigo.geneontology.org/amigo/term/GO:0008053
C20 prostanoid biosynthesis	BioCyc	PWY66-374	1	9	0.199113	0.373393	PTGES	http://biocyc.org/HUMAN/NEW-IMAGE?type=NIL&object=PWY66-374			centrosome duplication	Gene Ontology	GO:0051298	2	17	0.0643636	0.269165	ARHGEF10|PKD2	http://amigo.geneontology.org/amigo/term/GO:0051298
chondroitin sulfate biosynthesis (late stages)	BioCyc	PWY-6567	1	9	0.199113	0.373393	CHST3	http://biocyc.org/HUMAN/NEW-IMAGE?type=NIL&object=PWY-6567			regulation of potassium ion transmembrane transport	Gene Ontology	GO:1901379	2	17	0.0643636	0.269165	KCNN2|KCNAB3	http://amigo.geneontology.org/amigo/term/GO:1901379
UTP and CTP dephosphorylation I	BioCyc	PWY-7185	1	9	0.199113	0.373393	CANT1	http://biocyc.org/HUMAN/NEW-IMAGE?type=NIL&object=PWY-7185			positive regulation of cartilage development	Gene Ontology	GO:0061036	2	17	0.0643636	0.269165	ZBTB16|BMP1	http://amigo.geneontology.org/amigo/term/GO:0061036
Formation of a pool of free 40S subunits	Reactome	R-HSA-72689	4	101	0.199975	0.374725	EIF3CL|RPL17|RPS17|RPL7A	http://www.reactome.org/cgi-bin/eventbrowser_st_id?ST_ID=R-HSA-72689			cell projection organization	Gene Ontology	GO:0030030	3	39	0.0644211	0.269165	TCHP|CBY1|TSC1	http://amigo.geneontology.org/amigo/term/GO:0030030
Signaling by TGF-beta family members	Reactome	R-HSA-9006936	4	101	0.199975	0.374725	INHBB|SMAD9|UBB|UBE2D1	http://www.reactome.org/cgi-bin/eventbrowser_st_id?ST_ID=R-HSA-9006936			negative regulation of signal transduction	Gene Ontology	GO:0009968	3	39	0.0644211	0.269165	IGFBP3|SOCS6|KIF26A	http://amigo.geneontology.org/amigo/term/GO:0009968
PIP3 activates AKT signaling	Reactome	R-HSA-1257604	8	247	0.200319	0.375229	UBB|MECOM|EGFR|USP13|FGF9|PSMC1|TNKS2|PIK3AP1	http://www.reactome.org/cgi-bin/eventbrowser_st_id?ST_ID=R-HSA-1257604			transporter activity	Gene Ontology	GO:0005215	3	39	0.0644211	0.269165	STEAP1|SLC16A2|MFSD2A	http://amigo.geneontology.org/amigo/term/GO:0005215
Calmodulin induced events	Reactome	R-HSA-111933	2	36	0.202882	0.377208	ADCY6|PRKCD	http://www.reactome.org/cgi-bin/eventbrowser_st_id?ST_ID=R-HSA-111933			exocytosis	Gene Ontology	GO:0006887	5	93	0.0650101	0.270711	MICAL3|STXBP5|RAB25|VAMP7|STXBP6	http://amigo.geneontology.org/amigo/term/GO:0006887
Signaling by FGFR4	Reactome	R-HSA-5654743	2	36	0.202882	0.377208	UBB|FGF9	http://www.reactome.org/cgi-bin/eventbrowser_st_id?ST_ID=R-HSA-5654743			I-kappaB kinase/NF-kappaB signaling	Gene Ontology	GO:0007249	4	65	0.0652669	0.271096	IKBKB|SNIP1|UBB|TNFRSF1A	http://amigo.geneontology.org/amigo/term/GO:0007249
CaM pathway	Reactome	R-HSA-111997	2	36	0.202882	0.377208	ADCY6|PRKCD	http://www.reactome.org/cgi-bin/eventbrowser_st_id?ST_ID=R-HSA-111997			adherens junction	Gene Ontology	GO:0005912	7	155	0.0671973	0.278343	TJP2|DLG5|EFNA5|MYO1C|PVRL1|STXBP6|TMEM47	http://amigo.geneontology.org/amigo/term/GO:0005912
Gap junction assembly	Reactome	R-HSA-190861	2	36	0.202882	0.377208	TUBA1C|TUBA1A	http://www.reactome.org/cgi-bin/eventbrowser_st_id?ST_ID=R-HSA-190861			positive regulation of NIK/NF-kappaB signaling	Gene Ontology	GO:1901224	4	66	0.0680763	0.27847	EGFR|APP|DDX3X|TRIM44	http://amigo.geneontology.org/amigo/term/GO:1901224
NOD1/2 Signaling Pathway	Reactome	R-HSA-168638	2	36	0.202882	0.377208	IKBKB|UBB	http://www.reactome.org/cgi-bin/eventbrowser_st_id?ST_ID=R-HSA-168638			extracellular matrix disassembly	Gene Ontology	GO:0022617	4	66	0.0680763	0.27847	SH3PXD2B|LCP1|ELANE|BMP1	http://amigo.geneontology.org/amigo/term/GO:0022617
Glutathione conjugation	Reactome	R-HSA-156590	2	36	0.202882	0.377208	GSTO2|GGCT	http://www.reactome.org/cgi-bin/eventbrowser_st_id?ST_ID=R-HSA-156590			hematopoietic progenitor cell differentiation	Gene Ontology	GO:0002244	4	66	0.0680763	0.27847	RBM47|CEBPD|PYGO1|STON2	http://amigo.geneontology.org/amigo/term/GO:0002244
Interleukin-7 signaling	Reactome	R-HSA-1266695	2	36	0.202882	0.377208	HIST2H3C|HIST2H3A	http://www.reactome.org/cgi-bin/eventbrowser_st_id?ST_ID=R-HSA-1266695			establishment of protein localization	Gene Ontology	GO:0045184	3	40	0.068168	0.27847	ANK3|MCC|NLGN1	http://amigo.geneontology.org/amigo/term/GO:0045184
PTEN Regulation	Reactome	R-HSA-6807070	5	137	0.202901	0.377208	MECOM|PSMC1|TNKS2|UBB|USP13	http://www.reactome.org/cgi-bin/eventbrowser_st_id?ST_ID=R-HSA-6807070			ovarian follicle development	Gene Ontology	GO:0001541	3	40	0.068168	0.27847	INHBB|CTNNA1|FOXC1	http://amigo.geneontology.org/amigo/term/GO:0001541
Human immunodeficiency virus 1 infection	KEGG PATHWAY	hsa05170	7	212	0.208041	0.383003	TNFRSF1A|GNAO1|SKP1|GNG12|IKBKB|MAPK10|GNAI1	http://www.genome.jp/kegg-bin/show_pathway?hsa05170/hsa:3551%09red/hsa:55970%09red/hsa:2770%09red/hsa:2775%09red/hsa:7132%09red/hsa:6500%09red/hsa:5602%09red			negative regulation of interleukin-6 production	Gene Ontology	GO:0032715	3	40	0.068168	0.27847	KLF2|SIRPA|GAS6	http://amigo.geneontology.org/amigo/term/GO:0032715
Phospholipid metabolism	Reactome	R-HSA-1483257	7	212	0.208041	0.383003	CKB|PTPN13|GPD2|MFSD2A|PHOSPHO1|LPCAT1|LPGAT1	http://www.reactome.org/cgi-bin/eventbrowser_st_id?ST_ID=R-HSA-1483257			cilium movement	Gene Ontology	GO:0003341	3	40	0.068168	0.27847	MAATS1|WDR66|DNAH5	http://amigo.geneontology.org/amigo/term/GO:0003341
FGF signaling pathway	PANTHER	P00021	4	103	0.209062	0.383003	RASA4|MAPK10|PRKCD|FGF9	http://www.pantherdb.org/pathway/pathwayDiagram.jsp?catAccession=P00021			chromatin silencing	Gene Ontology	GO:0006342	3	40	0.068168	0.27847	HIST2H2AA3|H1F0|MORF4L2	http://amigo.geneontology.org/amigo/term/GO:0006342
Transcriptional regulation by small RNAs	Reactome	R-HSA-5578749	4	103	0.209062	0.383003	HIST2H2AA4|HIST2H2AA3|HIST2H3C|HIST2H3A	http://www.reactome.org/cgi-bin/eventbrowser_st_id?ST_ID=R-HSA-5578749			intraciliary transport involved in cilium assembly	Gene Ontology	GO:0035735	3	40	0.068168	0.27847	IFT27|RABL5|DYNC2H1	http://amigo.geneontology.org/amigo/term/GO:0035735
Thyroid cancer	KEGG PATHWAY	hsa05216	2	37	0.210942	0.383003	TCF4|GADD45G	http://www.genome.jp/kegg-bin/show_pathway?hsa05216/hsa:10912%09red/hsa:6934%09red			ribonucleoprotein complex	Gene Ontology	GO:1990904	7	156	0.0689537	0.281215	LARP6|ELAVL2|ZFP36L1|ESRP1|DYRK2|HNRNPH1|RNF135	http://amigo.geneontology.org/amigo/term/GO:1990904
Apoptotic cleavage of cellular proteins	Reactome	R-HSA-111465	2	37	0.210942	0.383003	TJP2|PRKCD	http://www.reactome.org/cgi-bin/eventbrowser_st_id?ST_ID=R-HSA-111465			cellular response to tumor necrosis factor	Gene Ontology	GO:0071356	6	125	0.0694617	0.282187	ZFP36L1|IKBKB|YBX3|COL1A1|ROR1|KLF2	http://amigo.geneontology.org/amigo/term/GO:0071356
Metabolism of amino acids and derivatives	Reactome	R-HSA-71291	11	367	0.212022	0.383003	SAT1|HSD17B10|RPL7A|RPS17|CKMT1A|CKMT1B|OAZ3|RPL17|SDSL|PSMC1|SLC6A11	http://www.reactome.org/cgi-bin/eventbrowser_st_id?ST_ID=R-HSA-71291			protein targeting to lysosome	Gene Ontology	GO:0006622	2	18	0.0705039	0.282187	SNX16|WASH3P	http://amigo.geneontology.org/amigo/term/GO:0006622
Positive epigenetic regulation of rRNA expression	Reactome	R-HSA-5250913	4	104	0.213649	0.383003	HIST2H2AA4|HIST2H2AA3|HIST2H3C|HIST2H3A	http://www.reactome.org/cgi-bin/eventbrowser_st_id?ST_ID=R-HSA-5250913			filopodium tip	Gene Ontology	GO:0032433	2	18	0.0705039	0.282187	CYFIP1|NLGN1	http://amigo.geneontology.org/amigo/term/GO:0032433
G alpha (q) signalling events	Reactome	R-HSA-416476	7	214	0.214283	0.383003	PLCB4|APP|EGFR|PRKCD|GNG12|PROKR1|EDN2	http://www.reactome.org/cgi-bin/eventbrowser_st_id?ST_ID=R-HSA-416476			regulation of phosphatidylinositol 3-kinase activity	Gene Ontology	GO:0043551	2	18	0.0705039	0.282187	SOCS6|KLF4	http://amigo.geneontology.org/amigo/term/GO:0043551
Metabolism of lipids	Reactome	R-HSA-556833	20	728	0.214466	0.383003	LPGAT1|CERS2|CKB|PTPN13|MED22|ROR1|MFSD2A|PRKAG2|ACAA2|GPD2|OSBPL1A|SGMS2|PHOSPHO1|LPCAT1|ALOXE3|OXCT1|PTGES|ELOVL7|TSPO|CYP2U1	http://www.reactome.org/cgi-bin/eventbrowser_st_id?ST_ID=R-HSA-556833			ATP-dependent microtubule motor activity, minus-end-directed	Gene Ontology	GO:0008569	2	18	0.0705039	0.282187	DYNC2H1|DNAH5	http://amigo.geneontology.org/amigo/term/GO:0008569
RIG-I-like receptor signaling pathway	KEGG PATHWAY	hsa04622	3	70	0.21611	0.383003	IKBKB|MAPK10|DDX3X	http://www.genome.jp/kegg-bin/show_pathway?hsa04622/hsa:1654%09red/hsa:3551%09red/hsa:5602%09red			DNA-templated transcription, initiation	Gene Ontology	GO:0006352	2	18	0.0705039	0.282187	TAF6|ZFP36L1	http://amigo.geneontology.org/amigo/term/GO:0006352
Epithelial cell signaling in Helicobacter pylori infection	KEGG PATHWAY	hsa05120	3	70	0.21611	0.383003	IKBKB|EGFR|MAPK10	http://www.genome.jp/kegg-bin/show_pathway?hsa05120/hsa:3551%09red/hsa:5602%09red/hsa:1956%09red			pharyngeal system development	Gene Ontology	GO:0060037	2	18	0.0705039	0.282187	ISL1|PLXNA2	http://amigo.geneontology.org/amigo/term/GO:0060037
Synthesis and degradation of ketone bodies	KEGG PATHWAY	hsa00072	1	10	0.216702	0.383003	OXCT1	http://www.genome.jp/kegg-bin/show_pathway?hsa00072/hsa:5019%09red			pseudopodium	Gene Ontology	GO:0031143	2	18	0.0705039	0.282187	RAB25|VAMP7	http://amigo.geneontology.org/amigo/term/GO:0031143
rRNA processing in the mitochondrion	Reactome	R-HSA-8868766	1	10	0.216702	0.383003	HSD17B10	http://www.reactome.org/cgi-bin/eventbrowser_st_id?ST_ID=R-HSA-8868766			cell junction assembly	Gene Ontology	GO:0034329	2	18	0.0705039	0.282187	OPHN1|GRHL2	http://amigo.geneontology.org/amigo/term/GO:0034329
MET activates RAP1 and RAC1	Reactome	R-HSA-8875555	1	10	0.216702	0.383003	DOCK7	http://www.reactome.org/cgi-bin/eventbrowser_st_id?ST_ID=R-HSA-8875555			muscle fiber development	Gene Ontology	GO:0048747	2	18	0.0705039	0.282187	CACNA2D2|NEBL	http://amigo.geneontology.org/amigo/term/GO:0048747
Ketone body metabolism	Reactome	R-HSA-74182	1	10	0.216702	0.383003	OXCT1	http://www.reactome.org/cgi-bin/eventbrowser_st_id?ST_ID=R-HSA-74182			ribosomal small subunit biogenesis	Gene Ontology	GO:0042274	2	18	0.0705039	0.282187	RPS17|METTL17	http://amigo.geneontology.org/amigo/term/GO:0042274
Adenylate cyclase activating pathway	Reactome	R-HSA-170660	1	10	0.216702	0.383003	ADCY6	http://www.reactome.org/cgi-bin/eventbrowser_st_id?ST_ID=R-HSA-170660			positive regulation of sprouting angiogenesis	Gene Ontology	GO:1903672	2	18	0.0705039	0.282187	KLF4|ITGA5	http://amigo.geneontology.org/amigo/term/GO:1903672
Gamma-carboxylation of protein precursors	Reactome	R-HSA-159740	1	10	0.216702	0.383003	GAS6	http://www.reactome.org/cgi-bin/eventbrowser_st_id?ST_ID=R-HSA-159740			glutamine metabolic process	Gene Ontology	GO:0006541	2	18	0.0705039	0.282187	GFPT2|GLYATL1	http://amigo.geneontology.org/amigo/term/GO:0006541
Activation of PPARGC1A (PGC-1alpha) by phosphorylation	Reactome	R-HSA-2151209	1	10	0.216702	0.383003	PRKAG2	http://www.reactome.org/cgi-bin/eventbrowser_st_id?ST_ID=R-HSA-2151209			palmitoyltransferase activity	Gene Ontology	GO:0016409	2	18	0.0705039	0.282187	ZDHHC21|ZDHHC3	http://amigo.geneontology.org/amigo/term/GO:0016409
Calcitonin-like ligand receptors	Reactome	R-HSA-419812	1	10	0.216702	0.383003	RAMP1	http://www.reactome.org/cgi-bin/eventbrowser_st_id?ST_ID=R-HSA-419812			MAP kinase kinase activity	Gene Ontology	GO:0004708	2	18	0.0705039	0.282187	MAPK10|MAP2K5	http://amigo.geneontology.org/amigo/term/GO:0004708
Activation of the AP-1 family of transcription factors	Reactome	R-HSA-450341	1	10	0.216702	0.383003	MAPK10	http://www.reactome.org/cgi-bin/eventbrowser_st_id?ST_ID=R-HSA-450341			ventricular cardiac muscle cell action potential	Gene Ontology	GO:0086005	2	18	0.0705039	0.282187	ANK2|KCNQ1	http://amigo.geneontology.org/amigo/term/GO:0086005
Removal of aminoterminal propeptides from gamma-carboxylated proteins	Reactome	R-HSA-159782	1	10	0.216702	0.383003	GAS6	http://www.reactome.org/cgi-bin/eventbrowser_st_id?ST_ID=R-HSA-159782			camera-type eye morphogenesis	Gene Ontology	GO:0048593	2	18	0.0705039	0.282187	FAT1|AQP5	http://amigo.geneontology.org/amigo/term/GO:0048593
IRAK2 mediated activation of TAK1 complex	Reactome	R-HSA-937042	1	10	0.216702	0.383003	UBB	http://www.reactome.org/cgi-bin/eventbrowser_st_id?ST_ID=R-HSA-937042			negative regulation of myeloid cell differentiation	Gene Ontology	GO:0045638	2	18	0.0705039	0.282187	ITPKB|ZBTB16	http://amigo.geneontology.org/amigo/term/GO:0045638
docosahexaenoate biosynthesis III (mammals)	BioCyc	PWY-7606	1	10	0.216702	0.383003	HSD17B10	http://biocyc.org/HUMAN/NEW-IMAGE?type=NIL&object=PWY-7606			phosphatidylglycerol acyl-chain remodeling	Gene Ontology	GO:0036148	2	18	0.0705039	0.282187	LPGAT1|LPCAT1	http://amigo.geneontology.org/amigo/term/GO:0036148
Ca-dependent events	Reactome	R-HSA-111996	2	38	0.219032	0.386017	ADCY6|PRKCD	http://www.reactome.org/cgi-bin/eventbrowser_st_id?ST_ID=R-HSA-111996			cellular response to retinoic acid	Gene Ontology	GO:0071300	4	67	0.0709472	0.282589	MYB|WNT7B|KLF4|COL1A1	http://amigo.geneontology.org/amigo/term/GO:0071300
Regulation of beta-cell development	Reactome	R-HSA-186712	2	38	0.219032	0.386017	MAML3|NKX6-1	http://www.reactome.org/cgi-bin/eventbrowser_st_id?ST_ID=R-HSA-186712			cellular response to drug	Gene Ontology	GO:0035690	4	67	0.0709472	0.282589	GAS6|EGFR|NME1|KCNQ1	http://amigo.geneontology.org/amigo/term/GO:0035690
Cytoskeletal regulation by Rho GTPase	PANTHER	P00016	3	71	0.221865	0.390592	ENAH|PFN3|RHOU	http://www.pantherdb.org/pathway/pathwayDiagram.jsp?catAccession=P00016			collagen binding	Gene Ontology	GO:0005518	4	67	0.0709472	0.282589	COL6A1|PDGFA|ITGA3|COL6A2	http://amigo.geneontology.org/amigo/term/GO:0005518
Parathyroid hormone synthesis, secretion and action	KEGG PATHWAY	hsa04928	4	106	0.222905	0.392144	PLCB4|ADCY6|EGFR|GNAI1	http://www.genome.jp/kegg-bin/show_pathway?hsa04928/hsa:112%09red/hsa:2770%09red/hsa:1956%09red/hsa:5332%09red			response to glucose	Gene Ontology	GO:0009749	4	67	0.0709472	0.282589	TCF4|LCP1|COL6A2|ILDR2	http://amigo.geneontology.org/amigo/term/GO:0009749
Signaling by VEGF	Reactome	R-HSA-194138	4	106	0.222905	0.392144	CYFIP2|CYFIP1|PRKCD|CTNNA1	http://www.reactome.org/cgi-bin/eventbrowser_st_id?ST_ID=R-HSA-194138			extracellular matrix structural constituent conferring tensile strength	Gene Ontology	GO:0030020	3	41	0.0720117	0.284993	COL6A1|COL6A2|COL1A1	http://amigo.geneontology.org/amigo/term/GO:0030020
mTOR signalling	Reactome	R-HSA-165159	2	39	0.227148	0.394924	PRKAG2|TSC1	http://www.reactome.org/cgi-bin/eventbrowser_st_id?ST_ID=R-HSA-165159			positive regulation of B cell proliferation	Gene Ontology	GO:0030890	3	41	0.0720117	0.284993	ATAD5|CHRNB2|BCL6	http://amigo.geneontology.org/amigo/term/GO:0030890
Host Interactions with Influenza Factors	Reactome	R-HSA-168253	2	39	0.227148	0.394924	SLC25A6|KPNA1	http://www.reactome.org/cgi-bin/eventbrowser_st_id?ST_ID=R-HSA-168253			potassium channel regulator activity	Gene Ontology	GO:0015459	3	41	0.0720117	0.284993	LRRC26|KCNAB3|KCNS3	http://amigo.geneontology.org/amigo/term/GO:0015459
Translesion synthesis by Y family DNA polymerases bypasses lesions on DNA template	Reactome	R-HSA-110313	2	39	0.227148	0.394924	UBB|POLI	http://www.reactome.org/cgi-bin/eventbrowser_st_id?ST_ID=R-HSA-110313			structural constituent of ribosome	Gene Ontology	GO:0003735	7	158	0.0725484	0.286888	RPL7A|RPS17|MRPS17|RPL17|MRPL46|MRPS11|MRPL9	http://amigo.geneontology.org/amigo/term/GO:0003735
Th17 cell differentiation	KEGG PATHWAY	hsa04659	4	107	0.227572	0.394924	IKBKB|MAPK10|TIFA|ROR1	http://www.genome.jp/kegg-bin/show_pathway?hsa04659/hsa:3551%09red/hsa:5602%09red/hsa:6095%09red/hsa:50616%09red			positive regulation of tyrosine phosphorylation of STAT protein	Gene Ontology	GO:0042531	4	68	0.0738791	0.291451	ISL1|IL24|HES5|TNFRSF1A	http://amigo.geneontology.org/amigo/term/GO:0042531
Transport of inorganic cations/anions and amino acids/oligopeptides	Reactome	R-HSA-425393	4	107	0.227572	0.394924	SLC12A7|SLC1A1|SLC9A2|SLC12A2	http://www.reactome.org/cgi-bin/eventbrowser_st_id?ST_ID=R-HSA-425393			integrin-mediated signaling pathway	Gene Ontology	GO:0007229	5	97	0.0744048	0.291852	ITGA3|ADAMTS1|ITGA5|NME2|ITGA7	http://amigo.geneontology.org/amigo/term/GO:0007229
Bile secretion	KEGG PATHWAY	hsa04976	3	72	0.227649	0.394924	SLC5A1|ADCY6|KCNN2	http://www.genome.jp/kegg-bin/show_pathway?hsa04976/hsa:112%09red/hsa:6523%09red/hsa:3781%09red			adherens junction organization	Gene Ontology	GO:0034332	3	42	0.0759501	0.291852	PVRL1|CADM2|CTNNA1	http://amigo.geneontology.org/amigo/term/GO:0034332
Translocation of SLC2A4 (GLUT4) to the plasma membrane	Reactome	R-HSA-1445148	3	72	0.227649	0.394924	TUBA1C|TUBA1A|PRKAG2	http://www.reactome.org/cgi-bin/eventbrowser_st_id?ST_ID=R-HSA-1445148			branching involved in ureteric bud morphogenesis	Gene Ontology	GO:0001658	3	42	0.0759501	0.291852	PKD2|WNT4|GREB1L	http://amigo.geneontology.org/amigo/term/GO:0001658
trans-Golgi Network Vesicle Budding	Reactome	R-HSA-199992	3	72	0.227649	0.394924	APP|BLOC1S1|VAMP7	http://www.reactome.org/cgi-bin/eventbrowser_st_id?ST_ID=R-HSA-199992			Hsp70 protein binding	Gene Ontology	GO:0030544	3	42	0.0759501	0.291852	TSC1|GPR37|DNAJB14	http://amigo.geneontology.org/amigo/term/GO:0030544
Stimuli-sensing channels	Reactome	R-HSA-2672351	4	108	0.232263	0.394924	WNK2|TRPV6|TRPM1|UBB	http://www.reactome.org/cgi-bin/eventbrowser_st_id?ST_ID=R-HSA-2672351			receptor internalization	Gene Ontology	GO:0031623	3	42	0.0759501	0.291852	RAMP1|CD9|ACKR3	http://amigo.geneontology.org/amigo/term/GO:0031623
Interleukin-4 and Interleukin-13 signaling	Reactome	R-HSA-6785807	4	108	0.232263	0.394924	BCL6|ROR1|RHOU|CEBPD	http://www.reactome.org/cgi-bin/eventbrowser_st_id?ST_ID=R-HSA-6785807			animal organ regeneration	Gene Ontology	GO:0031100	3	42	0.0759501	0.291852	LCP1|CXCL12|GAS6	http://amigo.geneontology.org/amigo/term/GO:0031100
Platinum drug resistance	KEGG PATHWAY	hsa01524	3	73	0.233462	0.394924	GSTO2|CDKN2A|PMAIP1	http://www.genome.jp/kegg-bin/show_pathway?hsa01524/hsa:119391%09red/hsa:1029%09red/hsa:5366%09red			positive regulation of insulin secretion	Gene Ontology	GO:0032024	3	42	0.0759501	0.291852	ISL1|TCF4|NKX6-1	http://amigo.geneontology.org/amigo/term/GO:0032024
Mitochondrial iron-sulfur cluster biogenesis	Reactome	R-HSA-1362409	1	11	0.233905	0.394924	FXN	http://www.reactome.org/cgi-bin/eventbrowser_st_id?ST_ID=R-HSA-1362409			mRNA transport	Gene Ontology	GO:0051028	3	42	0.0759501	0.291852	IMP3|ZFP36L1|RANBP17	http://amigo.geneontology.org/amigo/term/GO:0051028
Apoptotic cleavage of cell adhesion proteins	Reactome	R-HSA-351906	1	11	0.233905	0.394924	TJP2	http://www.reactome.org/cgi-bin/eventbrowser_st_id?ST_ID=R-HSA-351906			response to UV	Gene Ontology	GO:0009411	3	42	0.0759501	0.291852	GTF2H2|TP53I13|ELANE	http://amigo.geneontology.org/amigo/term/GO:0009411
Highly calcium permeable postsynaptic nicotinic acetylcholine receptors	Reactome	R-HSA-629594	1	11	0.233905	0.394924	CHRNB2	http://www.reactome.org/cgi-bin/eventbrowser_st_id?ST_ID=R-HSA-629594			RNA splicing	Gene Ontology	GO:0008380	7	160	0.076252	0.291852	AKAP17A|RRP1B|NOVA1|ESRP1|MBNL3|BCAS2|LSM6	http://amigo.geneontology.org/amigo/term/GO:0008380
Type I hemidesmosome assembly	Reactome	R-HSA-446107	1	11	0.233905	0.394924	LAMB3	http://www.reactome.org/cgi-bin/eventbrowser_st_id?ST_ID=R-HSA-446107			transition metal ion binding	Gene Ontology	GO:0046914	2	19	0.0768258	0.291852	APP|CABP1	http://amigo.geneontology.org/amigo/term/GO:0046914
TICAM1,TRAF6-dependent induction of TAK1 complex	Reactome	R-HSA-9014325	1	11	0.233905	0.394924	UBB	http://www.reactome.org/cgi-bin/eventbrowser_st_id?ST_ID=R-HSA-9014325			regulation of blood vessel diameter	Gene Ontology	GO:0097746	2	19	0.0768258	0.291852	ADCY6|FOXC1	http://amigo.geneontology.org/amigo/term/GO:0097746
Pyrimidine catabolism	Reactome	R-HSA-73621	1	11	0.233905	0.394924	NT5M	http://www.reactome.org/cgi-bin/eventbrowser_st_id?ST_ID=R-HSA-73621			outer dynein arm assembly	Gene Ontology	GO:0036158	2	19	0.0768258	0.291852	LRRC49|DNAH5	http://amigo.geneontology.org/amigo/term/GO:0036158
Transport of organic anions	Reactome	R-HSA-879518	1	11	0.233905	0.394924	SLC16A2	http://www.reactome.org/cgi-bin/eventbrowser_st_id?ST_ID=R-HSA-879518			male genitalia development	Gene Ontology	GO:0030539	2	19	0.0768258	0.291852	ASB1|GREB1L	http://amigo.geneontology.org/amigo/term/GO:0030539
NOTCH4 Activation and Transmission of Signal to the Nucleus	Reactome	R-HSA-9013700	1	11	0.233905	0.394924	APH1B	http://www.reactome.org/cgi-bin/eventbrowser_st_id?ST_ID=R-HSA-9013700			cell volume homeostasis	Gene Ontology	GO:0006884	2	19	0.0768258	0.291852	SLC12A7|SLC12A2	http://amigo.geneontology.org/amigo/term/GO:0006884
FGFR1 ligand binding and activation	Reactome	R-HSA-190242	1	11	0.233905	0.394924	FGF9	http://www.reactome.org/cgi-bin/eventbrowser_st_id?ST_ID=R-HSA-190242			osteoblast development	Gene Ontology	GO:0002076	2	19	0.0768258	0.291852	LRP5L|MSX2	http://amigo.geneontology.org/amigo/term/GO:0002076
Regulated proteolysis of p75NTR	Reactome	R-HSA-193692	1	11	0.233905	0.394924	APH1B	http://www.reactome.org/cgi-bin/eventbrowser_st_id?ST_ID=R-HSA-193692			exosome (RNase complex)	Gene Ontology	GO:0000178	2	19	0.0768258	0.291852	EXOSC7|MPP6	http://amigo.geneontology.org/amigo/term/GO:0000178
Pyrimidine salvage	Reactome	R-HSA-73614	1	11	0.233905	0.394924	UCK2	http://www.reactome.org/cgi-bin/eventbrowser_st_id?ST_ID=R-HSA-73614			cell-substrate adhesion	Gene Ontology	GO:0031589	2	19	0.0768258	0.291852	ITGA5|GAS6	http://amigo.geneontology.org/amigo/term/GO:0031589
Gamma-carboxylation, transport, and amino-terminal cleavage of proteins	Reactome	R-HSA-159854	1	11	0.233905	0.394924	GAS6	http://www.reactome.org/cgi-bin/eventbrowser_st_id?ST_ID=R-HSA-159854			intraciliary transport particle B	Gene Ontology	GO:0030992	2	19	0.0768258	0.291852	IFT27|RABL5	http://amigo.geneontology.org/amigo/term/GO:0030992
ERBB2 Activates PTK6 Signaling	Reactome	R-HSA-8847993	1	11	0.233905	0.394924	EGFR	http://www.reactome.org/cgi-bin/eventbrowser_st_id?ST_ID=R-HSA-8847993			G-protein beta-subunit binding	Gene Ontology	GO:0031681	2	19	0.0768258	0.291852	RASD2|GNG12	http://amigo.geneontology.org/amigo/term/GO:0031681
Phospholipase C-mediated cascade: FGFR1	Reactome	R-HSA-5654219	1	11	0.233905	0.394924	FGF9	http://www.reactome.org/cgi-bin/eventbrowser_st_id?ST_ID=R-HSA-5654219			negative regulation of cellular senescence	Gene Ontology	GO:2000773	2	19	0.0768258	0.291852	PLK2|BCL6	http://amigo.geneontology.org/amigo/term/GO:2000773
GP1b-IX-V activation signalling	Reactome	R-HSA-430116	1	11	0.233905	0.394924	COL1A1	http://www.reactome.org/cgi-bin/eventbrowser_st_id?ST_ID=R-HSA-430116			response to lead ion	Gene Ontology	GO:0010288	2	19	0.0768258	0.291852	APP|FECH	http://amigo.geneontology.org/amigo/term/GO:0010288
androgen biosynthesis	BioCyc	PWY66-378	1	11	0.233905	0.394924	HSD17B10	http://biocyc.org/HUMAN/NEW-IMAGE?type=NIL&object=PWY66-378			snoRNA binding	Gene Ontology	GO:0030515	2	19	0.0768258	0.291852	IMP3|NUDT5	http://amigo.geneontology.org/amigo/term/GO:0030515
Nuclear Receptor transcription pathway	Reactome	R-HSA-383280	2	40	0.235284	0.395364	THRB|ROR1	http://www.reactome.org/cgi-bin/eventbrowser_st_id?ST_ID=R-HSA-383280			female gonad development	Gene Ontology	GO:0008585	2	19	0.0768258	0.291852	UBB|WNT4	http://amigo.geneontology.org/amigo/term/GO:0008585
Negative regulation of MAPK pathway	Reactome	R-HSA-5675221	2	40	0.235284	0.395364	DUSP4|UBB	http://www.reactome.org/cgi-bin/eventbrowser_st_id?ST_ID=R-HSA-5675221			positive regulation of superoxide anion generation	Gene Ontology	GO:0032930	2	19	0.0768258	0.291852	EGFR|PRKCD	http://amigo.geneontology.org/amigo/term/GO:0032930
Synthesis of PA	Reactome	R-HSA-1483166	2	40	0.235284	0.395364	GPD2|LPCAT1	http://www.reactome.org/cgi-bin/eventbrowser_st_id?ST_ID=R-HSA-1483166			mitochondrial fission	Gene Ontology	GO:0000266	2	19	0.0768258	0.291852	MIEF1|GDAP1	http://amigo.geneontology.org/amigo/term/GO:0000266
mRNA Splicing - Major Pathway	Reactome	R-HSA-72163	6	183	0.236814	0.397799	ELAVL2|LSM6|HNRNPH1|ISY1|ISY1-RAB43|BCAS2	http://www.reactome.org/cgi-bin/eventbrowser_st_id?ST_ID=R-HSA-72163			cytoskeletal anchor activity	Gene Ontology	GO:0008093	2	19	0.0768258	0.291852	ANK2|ANK3	http://amigo.geneontology.org/amigo/term/GO:0008093
Platelet activation, signaling and aggregation	Reactome	R-HSA-76002	8	260	0.238048	0.399466	APP|PRKCD|GNG12|LAMP2|COL1A1|GAS6|CD9|GNAI1	http://www.reactome.org/cgi-bin/eventbrowser_st_id?ST_ID=R-HSA-76002			apicolateral plasma membrane	Gene Ontology	GO:0016327	2	19	0.0768258	0.291852	CLDN3|MPDZ	http://amigo.geneontology.org/amigo/term/GO:0016327
MicroRNAs in cancer	KEGG PATHWAY	hsa05206	9	299	0.238168	0.39953	PDGFA|FOXP1|RECK|EGFR|ITGA5|MIR9-1|IKBKB|ST14|CDKN2A	http://www.genome.jp/kegg-bin/show_pathway?hsa05206/hsa:3551%09red/hsa:5154%09red/hsa:27086%09red/hsa:3678%09red/hsa:1029%09red/hsa:8434%09red/hsa:6768%09red/hsa:1956%09red/hsa:407046%09red			ruffle	Gene Ontology	GO:0001726	5	98	0.0768628	0.291852	LCP1|CYFIP1|ITGA5|NME2|ARHGEF26	http://amigo.geneontology.org/amigo/term/GO:0001726
Cell adhesion molecules (CAMs)	KEGG PATHWAY	hsa04514	5	146	0.238572	0.399938	PVRL1|ICOSLG|CLDN3|NTNG2|NLGN1	http://www.genome.jp/kegg-bin/show_pathway?hsa04514/hsa:1365%09red/hsa:22871%09red/hsa:84628%09red/hsa:5818%09red/hsa:23308%09red			serine-type endopeptidase inhibitor activity	Gene Ontology	GO:0004867	5	98	0.0768628	0.291852	RECK|APP|WFDC2|CAP2|SERPINB8	http://amigo.geneontology.org/amigo/term/GO:0004867
Epigenetic regulation of gene expression	Reactome	R-HSA-212165	5	146	0.238572	0.399938	GTF2H2|HIST2H2AA3|HIST2H3C|HIST2H3A|HIST2H2AA4	http://www.reactome.org/cgi-bin/eventbrowser_st_id?ST_ID=R-HSA-212165			protein-containing complex	Gene Ontology	GO:0032991	20	623	0.0774593	0.293858	TAF6|RPL17|LDB1|ZBTB16|PARD6G|OGT|EGFR|CRYBG3|UBE2D1|PXK|SLC12A7|KLK3|FRMPD1|UBA3|TSC1|DTNA|COL6A1|CLDN3|CD9|COL6A2	http://amigo.geneontology.org/amigo/term/GO:0032991
Cellular response to hypoxia	Reactome	R-HSA-1234174	3	74	0.239301	0.400616	PSMC1|UBB|UBE2D1	http://www.reactome.org/cgi-bin/eventbrowser_st_id?ST_ID=R-HSA-1234174			MAPK cascade	Gene Ontology	GO:0000165	10	261	0.0775758	0.294075	PDGFA|LRRC7|EGFR|ZFP36L1|PEA15|ITPKB|FGF9|RASA4|PSMC1|RASA3	http://amigo.geneontology.org/amigo/term/GO:0000165
Sphingolipid de novo biosynthesis	Reactome	R-HSA-1660661	2	41	0.243436	0.403064	CERS2|SGMS2	http://www.reactome.org/cgi-bin/eventbrowser_st_id?ST_ID=R-HSA-1660661			lysosome	Gene Ontology	GO:0005764	10	262	0.0790429	0.298949	SNX16|CEL|MFHAS1|KCNQ1|CHMP2B|ANK2|ANK3|TMEM25|RNF152|LAMP2	http://amigo.geneontology.org/amigo/term/GO:0005764
Dual Incision in GG-NER	Reactome	R-HSA-5696400	2	41	0.243436	0.403064	GTF2H2|UBB	http://www.reactome.org/cgi-bin/eventbrowser_st_id?ST_ID=R-HSA-5696400			peptidyl-tyrosine dephosphorylation	Gene Ontology	GO:0035335	5	99	0.0793641	0.299706	PTPN13|DUSP4|PTPRE|PTPN21|PTPRJ	http://amigo.geneontology.org/amigo/term/GO:0035335
L13a-mediated translational silencing of Ceruloplasmin expression	Reactome	R-HSA-156827	4	111	0.246474	0.403064	EIF3CL|RPL17|RPS17|RPL7A	http://www.reactome.org/cgi-bin/eventbrowser_st_id?ST_ID=R-HSA-156827			microvillus	Gene Ontology	GO:0005902	4	70	0.0799238	0.299749	PDGFA|AQP5|MYO1C|ESPN	http://amigo.geneontology.org/amigo/term/GO:0005902
Phospholipase D signaling pathway	KEGG PATHWAY	hsa04072	5	148	0.246725	0.403064	PDGFA|ADCY6|EGFR|PLCB4|TSC1	http://www.genome.jp/kegg-bin/show_pathway?hsa04072/hsa:112%09red/hsa:5332%09red/hsa:5154%09red/hsa:1956%09red/hsa:7248%09red			positive regulation of protein binding	Gene Ontology	GO:0032092	4	70	0.0799238	0.299749	TCF4|APP|PLK2|RAMP1	http://amigo.geneontology.org/amigo/term/GO:0032092
Miscellaneous substrates	Reactome	R-HSA-211958	1	12	0.250731	0.403064	CYP2U1	http://www.reactome.org/cgi-bin/eventbrowser_st_id?ST_ID=R-HSA-211958			steroid metabolic process	Gene Ontology	GO:0008202	3	43	0.0799815	0.299749	SULT1A4|TSPO|SULT1A3	http://amigo.geneontology.org/amigo/term/GO:0008202
Josephin domain DUBs	Reactome	R-HSA-5689877	1	12	0.250731	0.403064	UBB	http://www.reactome.org/cgi-bin/eventbrowser_st_id?ST_ID=R-HSA-5689877			G protein-coupled peptide receptor activity	Gene Ontology	GO:0008528	3	43	0.0799815	0.299749	GALR2|GPR37|VIPR1	http://amigo.geneontology.org/amigo/term/GO:0008528
TP53 Regulates Transcription of Death Receptors and Ligands	Reactome	R-HSA-6803211	1	12	0.250731	0.403064	IGFBP3	http://www.reactome.org/cgi-bin/eventbrowser_st_id?ST_ID=R-HSA-6803211			eye development	Gene Ontology	GO:0001654	3	43	0.0799815	0.299749	SH3PXD2B|FOXC1|FGF9	http://amigo.geneontology.org/amigo/term/GO:0001654
Unwinding of DNA	Reactome	R-HSA-176974	1	12	0.250731	0.403064	MCM6	http://www.reactome.org/cgi-bin/eventbrowser_st_id?ST_ID=R-HSA-176974			protein tyrosine phosphatase activity	Gene Ontology	GO:0004725	5	100	0.0819086	0.303293	PTPN13|DUSP4|PTPRE|PTPN21|PTPRJ	http://amigo.geneontology.org/amigo/term/GO:0004725
Transport of nucleosides and free purine and pyrimidine bases across the plasma membrane	Reactome	R-HSA-83936	1	12	0.250731	0.403064	SLC25A6	http://www.reactome.org/cgi-bin/eventbrowser_st_id?ST_ID=R-HSA-83936			mitotic spindle	Gene Ontology	GO:0072686	5	100	0.0819086	0.303293	KIAA2022|PKD2|RMDN2|NIN|C1orf172	http://amigo.geneontology.org/amigo/term/GO:0072686
Glutathione synthesis and recycling	Reactome	R-HSA-174403	1	12	0.250731	0.403064	GGCT	http://www.reactome.org/cgi-bin/eventbrowser_st_id?ST_ID=R-HSA-174403			DNA replication	Gene Ontology	GO:0006260	6	131	0.0821372	0.303293	NT5M|MCM6|DSCC1|DUT|POLI|FAM111A	http://amigo.geneontology.org/amigo/term/GO:0006260
Purine ribonucleoside monophosphate biosynthesis	Reactome	R-HSA-73817	1	12	0.250731	0.403064	LHPP	http://www.reactome.org/cgi-bin/eventbrowser_st_id?ST_ID=R-HSA-73817			anatomical structure morphogenesis	Gene Ontology	GO:0009653	6	131	0.0821372	0.303293	IMP3|TRIM13|SMAD9|FAT1|FOXB2|FOXC1	http://amigo.geneontology.org/amigo/term/GO:0009653
GRB2 events in EGFR signaling	Reactome	R-HSA-179812	1	12	0.250731	0.403064	EGFR	http://www.reactome.org/cgi-bin/eventbrowser_st_id?ST_ID=R-HSA-179812			collagen-containing extracellular matrix	Gene Ontology	GO:0062023	13	370	0.0822262	0.303293	LOXL1|ELANE|COL6A2|ADAMTS1|SERPINB8|COL26A1|CAP2|GPC1|ADAMTS15|COL1A1|COL6A1|LAMB3|CXCL12	http://amigo.geneontology.org/amigo/term/GO:0062023
VLDLR internalisation and degradation	Reactome	R-HSA-8866427	1	12	0.250731	0.403064	VLDLR	http://www.reactome.org/cgi-bin/eventbrowser_st_id?ST_ID=R-HSA-8866427			regulation of insulin secretion	Gene Ontology	GO:0050796	4	71	0.0830355	0.303293	CACNA2D2|SLC25A6|ICA1|KCNS3	http://amigo.geneontology.org/amigo/term/GO:0050796
TICAM1-dependent activation of IRF3/IRF7	Reactome	R-HSA-9013973	1	12	0.250731	0.403064	UBB	http://www.reactome.org/cgi-bin/eventbrowser_st_id?ST_ID=R-HSA-9013973			intercellular bridge	Gene Ontology	GO:0045171	4	71	0.0830355	0.303293	KCTD1|MICAL3|KLHDC8B|NTNG2	http://amigo.geneontology.org/amigo/term/GO:0045171
POU5F1 (OCT4), SOX2, NANOG activate genes related to proliferation	Reactome	R-HSA-2892247	1	12	0.250731	0.403064	EPHA1	http://www.reactome.org/cgi-bin/eventbrowser_st_id?ST_ID=R-HSA-2892247			negative regulation of protein phosphorylation	Gene Ontology	GO:0001933	4	71	0.0830355	0.303293	PTPN13|IGFBP3|IMPACT|SIRPA	http://amigo.geneontology.org/amigo/term/GO:0001933
Presynaptic nicotinic acetylcholine receptors	Reactome	R-HSA-622323	1	12	0.250731	0.403064	CHRNB2	http://www.reactome.org/cgi-bin/eventbrowser_st_id?ST_ID=R-HSA-622323			ubiquitin-dependent ERAD pathway	Gene Ontology	GO:0030433	4	71	0.0830355	0.303293	UBQLN2|SEL1L2|TRIM13|DNAJB14	http://amigo.geneontology.org/amigo/term/GO:0030433
Downregulation of ERBB2:ERBB3 signaling	Reactome	R-HSA-1358803	1	12	0.250731	0.403064	UBB	http://www.reactome.org/cgi-bin/eventbrowser_st_id?ST_ID=R-HSA-1358803			embryonic placenta development	Gene Ontology	GO:0001892	2	20	0.0833182	0.303293	PKD2|EGFR	http://amigo.geneontology.org/amigo/term/GO:0001892
Glycoprotein hormones	Reactome	R-HSA-209822	1	12	0.250731	0.403064	INHBB	http://www.reactome.org/cgi-bin/eventbrowser_st_id?ST_ID=R-HSA-209822			nuclear receptor binding	Gene Ontology	GO:0016922	2	20	0.0833182	0.303293	ISL1|UBA3	http://amigo.geneontology.org/amigo/term/GO:0016922
SHC-mediated cascade:FGFR3	Reactome	R-HSA-5654704	1	12	0.250731	0.403064	FGF9	http://www.reactome.org/cgi-bin/eventbrowser_st_id?ST_ID=R-HSA-5654704			cilium organization	Gene Ontology	GO:0044782	2	20	0.0833182	0.303293	PKD2|ROPN1	http://amigo.geneontology.org/amigo/term/GO:0044782
Activation of the TFAP2 (AP-2) family of transcription factors	Reactome	R-HSA-8866907	1	12	0.250731	0.403064	TFAP2C	http://www.reactome.org/cgi-bin/eventbrowser_st_id?ST_ID=R-HSA-8866907			error-prone translesion synthesis	Gene Ontology	GO:0042276	2	20	0.0833182	0.303293	UBB|POLI	http://amigo.geneontology.org/amigo/term/GO:0042276
Pregnenolone biosynthesis	Reactome	R-HSA-196108	1	12	0.250731	0.403064	TSPO	http://www.reactome.org/cgi-bin/eventbrowser_st_id?ST_ID=R-HSA-196108			positive regulation of protein export from nucleus	Gene Ontology	GO:0046827	2	20	0.0833182	0.303293	TCF4|GAS6	http://amigo.geneontology.org/amigo/term/GO:0046827
FGFR4 ligand binding and activation	Reactome	R-HSA-190322	1	12	0.250731	0.403064	FGF9	http://www.reactome.org/cgi-bin/eventbrowser_st_id?ST_ID=R-HSA-190322			regulation of bone mineralization	Gene Ontology	GO:0030500	2	20	0.0833182	0.303293	SGMS2|PHOSPHO1	http://amigo.geneontology.org/amigo/term/GO:0030500
Serotonin receptors	Reactome	R-HSA-390666	1	12	0.250731	0.403064	HTR7	http://www.reactome.org/cgi-bin/eventbrowser_st_id?ST_ID=R-HSA-390666			regulation of long-term neuronal synaptic plasticity	Gene Ontology	GO:0048169	2	20	0.0833182	0.303293	NETO1|APP	http://amigo.geneontology.org/amigo/term/GO:0048169
isoleucine degradation	BioCyc	ILEUDEG-PWY	1	12	0.250731	0.403064	HSD17B10	http://biocyc.org/HUMAN/NEW-IMAGE?type=NIL&object=ILEUDEG-PWY			nuclear import signal receptor activity	Gene Ontology	GO:0061608	2	20	0.0833182	0.303293	RANBP6|KPNA1	http://amigo.geneontology.org/amigo/term/GO:0061608
Non-alcoholic fatty liver disease (NAFLD)	KEGG PATHWAY	hsa04932	5	149	0.250828	0.403064	IKBKB|PRKAG2|MAPK10|COX7C|TNFRSF1A	http://www.genome.jp/kegg-bin/show_pathway?hsa04932/hsa:3551%09red/hsa:7132%09red/hsa:51422%09red/hsa:1350%09red/hsa:5602%09red			regulation of cardiac muscle contraction	Gene Ontology	GO:0055117	2	20	0.0833182	0.303293	ANK2|EHD3	http://amigo.geneontology.org/amigo/term/GO:0055117
HIV Life Cycle	Reactome	R-HSA-162587	5	149	0.250828	0.403064	CHMP2B|TAF6|UBB|KPNA1|GTF2H2	http://www.reactome.org/cgi-bin/eventbrowser_st_id?ST_ID=R-HSA-162587			prostaglandin metabolic process	Gene Ontology	GO:0006693	2	20	0.0833182	0.303293	PTGES|TNFRSF1A	http://amigo.geneontology.org/amigo/term/GO:0006693
Pertussis	KEGG PATHWAY	hsa05133	3	76	0.25105	0.403064	MAPK10|ITGA5|GNAI1	http://www.genome.jp/kegg-bin/show_pathway?hsa05133/hsa:2770%09red/hsa:3678%09red/hsa:5602%09red			protein tetramerization	Gene Ontology	GO:0051262	2	20	0.0833182	0.303293	PKD2|TRPM1	http://amigo.geneontology.org/amigo/term/GO:0051262
Leukocyte transendothelial migration	KEGG PATHWAY	hsa04670	4	112	0.251253	0.403064	CTNNA1|CXCL12|CLDN3|GNAI1	http://www.genome.jp/kegg-bin/show_pathway?hsa04670/hsa:1365%09red/hsa:2770%09red/hsa:1495%09red/hsa:6387%09red			positive regulation of CREB transcription factor activity	Gene Ontology	GO:0032793	2	20	0.0833182	0.303293	CRTC3|CAMK1D	http://amigo.geneontology.org/amigo/term/GO:0032793
GTP hydrolysis and joining of the 60S ribosomal subunit	Reactome	R-HSA-72706	4	112	0.251253	0.403064	EIF3CL|RPL17|RPS17|RPL7A	http://www.reactome.org/cgi-bin/eventbrowser_st_id?ST_ID=R-HSA-72706			positive regulation of proteolysis	Gene Ontology	GO:0045862	2	20	0.0833182	0.303293	OGT|CYFIP2	http://amigo.geneontology.org/amigo/term/GO:0045862
Amine ligand-binding receptors	Reactome	R-HSA-375280	2	42	0.251599	0.403064	HTR7|ADRB1	http://www.reactome.org/cgi-bin/eventbrowser_st_id?ST_ID=R-HSA-375280			very-low-density lipoprotein particle	Gene Ontology	GO:0034361	2	20	0.0833182	0.303293	LCP1|VLDLR	http://amigo.geneontology.org/amigo/term/GO:0034361
Signaling by FGFR1	Reactome	R-HSA-5654736	2	42	0.251599	0.403064	UBB|FGF9	http://www.reactome.org/cgi-bin/eventbrowser_st_id?ST_ID=R-HSA-5654736			I band	Gene Ontology	GO:0031674	2	20	0.0833182	0.303293	BIN1|NEBL	http://amigo.geneontology.org/amigo/term/GO:0031674
@@Signaling by FGFR1 in disease	Reactome	R-HSA-5655302	1	32	0.5195	0.572887	FGF9	http://www.reactome.org/cgi-bin/eventbrowser_st_id?ST_ID=R-HSA-5655302			histone H3-K4 trimethylation	Gene Ontology	GO:0080182	2	20	0.0833182	0.303293	OGT|PRDM9	http://amigo.geneontology.org/amigo/term/GO:0080182
DAG and IP3 signaling	Reactome	R-HSA-1489509	2	42	0.251599	0.403064	ADCY6|PRKCD	http://www.reactome.org/cgi-bin/eventbrowser_st_id?ST_ID=R-HSA-1489509			lipid droplet organization	Gene Ontology	GO:0034389	2	20	0.0833182	0.303293	PTGFRN|BSCL2	http://amigo.geneontology.org/amigo/term/GO:0034389
Post NMDA receptor activation events	Reactome	R-HSA-438064	3	77	0.256956	0.410235	TUBA1C|TUBA1A|PRKAG2	http://www.reactome.org/cgi-bin/eventbrowser_st_id?ST_ID=R-HSA-438064			G-protein beta/gamma-subunit complex binding	Gene Ontology	GO:0031683	2	20	0.0833182	0.303293	GNAO1|GNAI1	http://amigo.geneontology.org/amigo/term/GO:0031683
Vasopressin regulates renal water homeostasis via Aquaporins	Reactome	R-HSA-432040	2	43	0.259769	0.410235	ADCY6|GNG12	http://www.reactome.org/cgi-bin/eventbrowser_st_id?ST_ID=R-HSA-432040			response to retinoic acid	Gene Ontology	GO:0032526	3	44	0.0841038	0.304584	IGFBP2|PTGES|GDAP1	http://amigo.geneontology.org/amigo/term/GO:0032526
Transport of vitamins, nucleosides, and related molecules	Reactome	R-HSA-425397	2	43	0.259769	0.410235	SLC16A2|SLC25A6	http://www.reactome.org/cgi-bin/eventbrowser_st_id?ST_ID=R-HSA-425397			regulation of protein phosphorylation	Gene Ontology	GO:0001932	3	44	0.0841038	0.304584	CCDC88C|ROPN1|ITPKB	http://amigo.geneontology.org/amigo/term/GO:0001932
Formation of Incision Complex in GG-NER	Reactome	R-HSA-5696395	2	43	0.259769	0.410235	GTF2H2|UBB	http://www.reactome.org/cgi-bin/eventbrowser_st_id?ST_ID=R-HSA-5696395			sarcoplasmic reticulum	Gene Ontology	GO:0016529	3	44	0.0841038	0.304584	POMT1|JPH1|ANK3	http://amigo.geneontology.org/amigo/term/GO:0016529
EGF receptor signaling pathway	PANTHER	P00018	4	114	0.260868	0.410235	RASA4|EGFR|MAPK10|PRKCD	http://www.pantherdb.org/pathway/pathwayDiagram.jsp?catAccession=P00018			protein K63-linked ubiquitination	Gene Ontology	GO:0070534	3	44	0.0841038	0.304584	RNF152|RNF135|UBE2E2	http://amigo.geneontology.org/amigo/term/GO:0070534
Phagosome	KEGG PATHWAY	hsa04145	5	152	0.263238	0.410235	TUBA1C|TUBA1A|DYNC2H1|ITGA5|LAMP2	http://www.genome.jp/kegg-bin/show_pathway?hsa04145/hsa:3920%09red/hsa:7846%09red/hsa:84790%09red/hsa:3678%09red/hsa:79659%09red			structural constituent of cytoskeleton	Gene Ontology	GO:0005200	5	101	0.0844959	0.305333	TUBA1C|ANK2|TUBA1A|ANK3|CROCC	http://amigo.geneontology.org/amigo/term/GO:0005200
Influenza Infection	Reactome	R-HSA-168254	5	152	0.263238	0.410235	RPL17|RPS17|SLC25A6|KPNA1|RPL7A	http://www.reactome.org/cgi-bin/eventbrowser_st_id?ST_ID=R-HSA-168254			positive regulation of kinase activity	Gene Ontology	GO:0033674	4	72	0.0862058	0.310831	EPHA7|EPHA6|EGFR|EPHA1	http://amigo.geneontology.org/amigo/term/GO:0033674
mRNA Splicing	Reactome	R-HSA-72172	6	191	0.266016	0.410235	ELAVL2|LSM6|HNRNPH1|ISY1|ISY1-RAB43|BCAS2	http://www.reactome.org/cgi-bin/eventbrowser_st_id?ST_ID=R-HSA-72172			transcription-coupled nucleotide-excision repair	Gene Ontology	GO:0006283	4	72	0.0862058	0.310831	GTF2H2|COPS6|UBB|ISY1	http://amigo.geneontology.org/amigo/term/GO:0006283
ERBB2 Regulates Cell Motility	Reactome	R-HSA-6785631	1	13	0.267187	0.410235	EGFR	http://www.reactome.org/cgi-bin/eventbrowser_st_id?ST_ID=R-HSA-6785631			membrane organization	Gene Ontology	GO:0061024	6	133	0.0866298	0.312132	VAMP7|EGFR|REPS2|STON2|UBB|BIN1	http://amigo.geneontology.org/amigo/term/GO:0061024
PI-3K cascade:FGFR3	Reactome	R-HSA-5654710	1	13	0.267187	0.410235	FGF9	http://www.reactome.org/cgi-bin/eventbrowser_st_id?ST_ID=R-HSA-5654710			mitochondrial outer membrane	Gene Ontology	GO:0005741	7	166	0.0880141	0.316889	BRI3BP|NME1|RHOT1|UBB|PMAIP1|TSPO|MIEF1	http://amigo.geneontology.org/amigo/term/GO:0005741
eNOS activation	Reactome	R-HSA-203615	1	13	0.267187	0.410235	ZDHHC21	http://www.reactome.org/cgi-bin/eventbrowser_st_id?ST_ID=R-HSA-203615			mitochondrion	Gene Ontology	GO:0005739	36	1258	0.0891807	0.318373	HSD17B10|MAATS1|PMAIP1|TCHP|CKMT1A|MSRB3|MAPK10|RHOT1|MRPS11|GPD2|BRI3BP|FECH|NT5M|GDAP1|TFAP2C|ACAA2|NOS1AP|METTL17|MIEF1|SLC25A6|FXN|MFHAS1|DUT|C19orf12|MRPL9|BLOC1S1|TNFRSF1A|GLYATL2|GLYATL1|AK4|ANK2|OXCT1|MRPL46|UBB|SUPV3L1|COX7C	http://amigo.geneontology.org/amigo/term/GO:0005739
Golgi Cisternae Pericentriolar Stack Reorganization	Reactome	R-HSA-162658	1	13	0.267187	0.410235	GORASP1	http://www.reactome.org/cgi-bin/eventbrowser_st_id?ST_ID=R-HSA-162658			mRNA binding	Gene Ontology	GO:0003729	8	200	0.0893506	0.318373	IMP3|DDX3X|RBM47|SNIP1|NOVA1|ZFP36L1|ESRP1|PTBP2	http://amigo.geneontology.org/amigo/term/GO:0003729
Inhibition of replication initiation of damaged DNA by RB1/E2F1	Reactome	R-HSA-113501	1	13	0.267187	0.410235	PPP2R3B	http://www.reactome.org/cgi-bin/eventbrowser_st_id?ST_ID=R-HSA-113501			positive regulation of translation	Gene Ontology	GO:0045727	4	73	0.0894341	0.318373	EIF3CL|DDX3X|PRR16|LARP6	http://amigo.geneontology.org/amigo/term/GO:0045727
Synthesis, secretion, and inactivation of Glucose-dependent Insulinotropic Polypeptide (GIP)	Reactome	R-HSA-400511	1	13	0.267187	0.410235	ISL1	http://www.reactome.org/cgi-bin/eventbrowser_st_id?ST_ID=R-HSA-400511			mRNA 3'-UTR binding	Gene Ontology	GO:0003730	4	73	0.0894341	0.318373	IMP3|NOVA1|YBX3|ELAVL2	http://amigo.geneontology.org/amigo/term/GO:0003730
Signal regulatory protein family interactions	Reactome	R-HSA-391160	1	13	0.267187	0.410235	SIRPA	http://www.reactome.org/cgi-bin/eventbrowser_st_id?ST_ID=R-HSA-391160			voltage-gated sodium channel activity	Gene Ontology	GO:0005248	2	21	0.0899708	0.318373	PKD2|SCN4B	http://amigo.geneontology.org/amigo/term/GO:0005248
Advanced glycosylation endproduct receptor signaling	Reactome	R-HSA-879415	1	13	0.267187	0.410235	APP	http://www.reactome.org/cgi-bin/eventbrowser_st_id?ST_ID=R-HSA-879415			adrenal gland development	Gene Ontology	GO:0030325	2	21	0.0899708	0.318373	TSPO|WNT4	http://amigo.geneontology.org/amigo/term/GO:0030325
Phospholipase C-mediated cascade; FGFR4	Reactome	R-HSA-5654228	1	13	0.267187	0.410235	FGF9	http://www.reactome.org/cgi-bin/eventbrowser_st_id?ST_ID=R-HSA-5654228			regulation of synapse organization	Gene Ontology	GO:0050807	2	21	0.0899708	0.318373	TUBA1A|IGSF9	http://amigo.geneontology.org/amigo/term/GO:0050807
PI3K events in ERBB2 signaling	Reactome	R-HSA-1963642	1	13	0.267187	0.410235	EGFR	http://www.reactome.org/cgi-bin/eventbrowser_st_id?ST_ID=R-HSA-1963642			histone H4-K16 acetylation	Gene Ontology	GO:0043984	2	21	0.0899708	0.318373	OGT|PHF16	http://amigo.geneontology.org/amigo/term/GO:0043984
Signaling by Activin	Reactome	R-HSA-1502540	1	13	0.267187	0.410235	INHBB	http://www.reactome.org/cgi-bin/eventbrowser_st_id?ST_ID=R-HSA-1502540			RNA stem-loop binding	Gene Ontology	GO:0035613	2	21	0.0899708	0.318373	DDX3X|LARP6	http://amigo.geneontology.org/amigo/term/GO:0035613
TNFR1-induced proapoptotic signaling	Reactome	R-HSA-5357786	1	13	0.267187	0.410235	TNFRSF1A	http://www.reactome.org/cgi-bin/eventbrowser_st_id?ST_ID=R-HSA-5357786			nucleotide-excision repair, DNA duplex unwinding	Gene Ontology	GO:0000717	2	21	0.0899708	0.318373	GTF2H2|UBB	http://amigo.geneontology.org/amigo/term/GO:0000717
SHC1 events in EGFR signaling	Reactome	R-HSA-180336	1	13	0.267187	0.410235	EGFR	http://www.reactome.org/cgi-bin/eventbrowser_st_id?ST_ID=R-HSA-180336			regulation of neuron death	Gene Ontology	GO:1901214	2	21	0.0899708	0.318373	UBB|TSC1	http://amigo.geneontology.org/amigo/term/GO:1901214
Regulation of KIT signaling	Reactome	R-HSA-1433559	1	13	0.267187	0.410235	SOCS6	http://www.reactome.org/cgi-bin/eventbrowser_st_id?ST_ID=R-HSA-1433559			translation initiation factor binding	Gene Ontology	GO:0031369	2	21	0.0899708	0.318373	EIF3CL|DDX3X	http://amigo.geneontology.org/amigo/term/GO:0031369
ERKs are inactivated	Reactome	R-HSA-202670	1	13	0.267187	0.410235	DUSP4	http://www.reactome.org/cgi-bin/eventbrowser_st_id?ST_ID=R-HSA-202670			histone H3-K4 methylation	Gene Ontology	GO:0051568	2	21	0.0899708	0.318373	ASH1L|PRDM9	http://amigo.geneontology.org/amigo/term/GO:0051568
Passive transport by Aquaporins	Reactome	R-HSA-432047	1	13	0.267187	0.410235	AQP5	http://www.reactome.org/cgi-bin/eventbrowser_st_id?ST_ID=R-HSA-432047			pericentriolar material	Gene Ontology	GO:0000242	2	21	0.0899708	0.318373	TNKS2|NIN	http://amigo.geneontology.org/amigo/term/GO:0000242
neolacto-series glycosphingolipids biosynthesis	BioCyc	PWY-7841	1	13	0.267187	0.410235	B4GALT6	http://biocyc.org/HUMAN/NEW-IMAGE?type=NIL&object=PWY-7841			neuron projection extension	Gene Ontology	GO:1990138	2	21	0.0899708	0.318373	IMPACT|EMX1	http://amigo.geneontology.org/amigo/term/GO:1990138
nicotine degradation IV	BioCyc	PWY66-201	1	13	0.267187	0.410235	CYP2U1	http://biocyc.org/HUMAN/NEW-IMAGE?type=NIL&object=PWY66-201			protein phosphorylation	Gene Ontology	GO:0006468	15	451	0.0924546	0.32577	ALPK1|PXK|PLK2|WNK2|APP|PRKAG2|GMFB|PRKCD|MLTK|IGFBP3|DYRK2|MAPK10|IKBKB|CDK20|GAS6	http://amigo.geneontology.org/amigo/term/GO:0006468
bile acid biosynthesis, neutral pathway	BioCyc	PWY-6061	1	13	0.267187	0.410235	ACAA2	http://biocyc.org/HUMAN/NEW-IMAGE?type=NIL&object=PWY-6061			cerebellum development	Gene Ontology	GO:0021549	3	46	0.0926129	0.32577	PTBP2|FOXC1|CKB	http://amigo.geneontology.org/amigo/term/GO:0021549
BMP Signalling Pathway	BioCyc	PWY66-11	1	13	0.267187	0.410235	SMAD9	http://biocyc.org/HUMAN/NEW-IMAGE?type=NIL&object=PWY66-11			neural crest cell migration	Gene Ontology	GO:0001755	3	46	0.0926129	0.32577	ISL1|SEMA4D|SEMA6A	http://amigo.geneontology.org/amigo/term/GO:0001755
Vasopressin-regulated water reabsorption	KEGG PATHWAY	hsa04962	2	44	0.267941	0.410246	ADCY6|DYNC2H1	http://www.genome.jp/kegg-bin/show_pathway?hsa04962/hsa:112%09red/hsa:79659%09red			ciliary tip	Gene Ontology	GO:0097542	3	46	0.0926129	0.32577	IFT27|RABL5|DYNC2H1	http://amigo.geneontology.org/amigo/term/GO:0097542
Transcriptional activity of SMAD2/SMAD3:SMAD4 heterotrimer	Reactome	R-HSA-2173793	2	44	0.267941	0.410246	UBB|UBE2D1	http://www.reactome.org/cgi-bin/eventbrowser_st_id?ST_ID=R-HSA-2173793			defense response	Gene Ontology	GO:0006952	4	74	0.0927197	0.32577	SOCS6|CXCL12|ICOSLG|INHBB	http://amigo.geneontology.org/amigo/term/GO:0006952
EGFR tyrosine kinase inhibitor resistance	KEGG PATHWAY	hsa01521	3	79	0.268822	0.411213	PDGFA|EGFR|GAS6	http://www.genome.jp/kegg-bin/show_pathway?hsa01521/hsa:5154%09red/hsa:2621%09red/hsa:1956%09red			axoneme	Gene Ontology	GO:0005930	5	105	0.0952683	0.332758	DYNC2H1|AK8|WDR66|MAATS1|DNAH5	http://amigo.geneontology.org/amigo/term/GO:0005930
Heterotrimeric G-protein signaling pathway-Gi alpha and Gs alpha mediated pathway	PANTHER	P00026	5	154	0.271588	0.415188	HTR7|ADCY6|ADRB1|GNG12|GNAI1	http://www.pantherdb.org/pathway/pathwayDiagram.jsp?catAccession=P00026			regulation of actin cytoskeleton organization	Gene Ontology	GO:0032956	4	75	0.0960619	0.332758	PDGFA|EFNA5|ARHGEF5|PRKCD	http://amigo.geneontology.org/amigo/term/GO:0032956
DNA Damage/Telomere Stress Induced Senescence	Reactome	R-HSA-2559586	3	80	0.274779	0.418703	HIST2H2AA3|H1F0|HIST2H2AA4	http://www.reactome.org/cgi-bin/eventbrowser_st_id?ST_ID=R-HSA-2559586			negative regulation of protein kinase activity	Gene Ontology	GO:0006469	4	75	0.0960619	0.332758	IMPACT|PRKAG2|GMFB|EPHA1	http://amigo.geneontology.org/amigo/term/GO:0006469
Elastic fibre formation	Reactome	R-HSA-1566948	2	45	0.276112	0.418703	LOXL1|ITGA5	http://www.reactome.org/cgi-bin/eventbrowser_st_id?ST_ID=R-HSA-1566948			early endosome to late endosome transport	Gene Ontology	GO:0045022	2	22	0.0967733	0.332758	SNX16|WASH3P	http://amigo.geneontology.org/amigo/term/GO:0045022
Interferon Signaling	Reactome	R-HSA-913531	6	194	0.277196	0.418703	UBB|IRF5|UBE2E1|PRKCD|HERC5|KPNA1	http://www.reactome.org/cgi-bin/eventbrowser_st_id?ST_ID=R-HSA-913531			cell-cell adhesion mediator activity	Gene Ontology	GO:0098632	2	22	0.0967733	0.332758	IGSF9|SIRPA	http://amigo.geneontology.org/amigo/term/GO:0098632
Heterotrimeric G-protein signaling pathway-Gq alpha and Go alpha mediated pathway	PANTHER	P00027	4	118	0.280298	0.418703	GNAO1|PLCB4|PRKCD|GNG12	http://www.pantherdb.org/pathway/pathwayDiagram.jsp?catAccession=P00027			GTP-Rho binding	Gene Ontology	GO:0017049	2	22	0.0967733	0.332758	KCTD10|STXBP6	http://amigo.geneontology.org/amigo/term/GO:0017049
RUNX3 regulates NOTCH signaling	Reactome	R-HSA-8941856	1	14	0.283283	0.418703	MAML3	http://www.reactome.org/cgi-bin/eventbrowser_st_id?ST_ID=R-HSA-8941856			release of cytochrome c from mitochondria	Gene Ontology	GO:0001836	2	22	0.0967733	0.332758	PMAIP1|GGCT	http://amigo.geneontology.org/amigo/term/GO:0001836
Spry regulation of FGF signaling	Reactome	R-HSA-1295596	1	14	0.283283	0.418703	UBB	http://www.reactome.org/cgi-bin/eventbrowser_st_id?ST_ID=R-HSA-1295596			protein disulfide oxidoreductase activity	Gene Ontology	GO:0015035	2	22	0.0967733	0.332758	ERO1L|GLRX3	http://amigo.geneontology.org/amigo/term/GO:0015035
Acetylcholine binding and downstream events	Reactome	R-HSA-181431	1	14	0.283283	0.418703	CHRNB2	http://www.reactome.org/cgi-bin/eventbrowser_st_id?ST_ID=R-HSA-181431			nucleotide-excision repair, DNA damage recognition	Gene Ontology	GO:0000715	2	22	0.0967733	0.332758	COPS6|UBB	http://amigo.geneontology.org/amigo/term/GO:0000715
Constitutive Signaling by EGFRvIII	Reactome	R-HSA-5637810	1	14	0.283283	0.418703	EGFR	http://www.reactome.org/cgi-bin/eventbrowser_st_id?ST_ID=R-HSA-5637810			cell-cell junction organization	Gene Ontology	GO:0045216	2	22	0.0967733	0.332758	TJP2|MARVELD3	http://amigo.geneontology.org/amigo/term/GO:0045216
Phospholipase C-mediated cascade; FGFR2	Reactome	R-HSA-5654221	1	14	0.283283	0.418703	FGF9	http://www.reactome.org/cgi-bin/eventbrowser_st_id?ST_ID=R-HSA-5654221			2 iron, 2 sulfur cluster binding	Gene Ontology	GO:0051537	2	22	0.0967733	0.332758	FXN|FECH	http://amigo.geneontology.org/amigo/term/GO:0051537
AMER1 mutants destabilize the destruction complex	Reactome	R-HSA-4839748	1	14	0.283283	0.418703	AMER1	http://www.reactome.org/cgi-bin/eventbrowser_st_id?ST_ID=R-HSA-4839748			regulation of phosphatidylinositol 3-kinase signaling	Gene Ontology	GO:0014066	2	22	0.0967733	0.332758	PTPN13|EGFR	http://amigo.geneontology.org/amigo/term/GO:0014066
Prolactin receptor signaling	Reactome	R-HSA-1170546	1	14	0.283283	0.418703	SKP1	http://www.reactome.org/cgi-bin/eventbrowser_st_id?ST_ID=R-HSA-1170546			response to light stimulus	Gene Ontology	GO:0009416	2	22	0.0967733	0.332758	MAPK10|FECH	http://amigo.geneontology.org/amigo/term/GO:0009416
SHC-mediated cascade:FGFR1	Reactome	R-HSA-5654688	1	14	0.283283	0.418703	FGF9	http://www.reactome.org/cgi-bin/eventbrowser_st_id?ST_ID=R-HSA-5654688			RNA catabolic process	Gene Ontology	GO:0006401	2	22	0.0967733	0.332758	EXOSC7|SUPV3L1	http://amigo.geneontology.org/amigo/term/GO:0006401
Interleukin-15 signaling	Reactome	R-HSA-8983432	1	14	0.283283	0.418703	IL15RA	http://www.reactome.org/cgi-bin/eventbrowser_st_id?ST_ID=R-HSA-8983432			apical junction complex	Gene Ontology	GO:0043296	2	22	0.0967733	0.332758	PVRL1|CLDN3	http://amigo.geneontology.org/amigo/term/GO:0043296
TP53 regulates transcription of several additional cell death genes whose specific roles in p53-dependent apoptosis remain uncertain	Reactome	R-HSA-6803205	1	14	0.283283	0.418703	BCL6	http://www.reactome.org/cgi-bin/eventbrowser_st_id?ST_ID=R-HSA-6803205			positive regulation of translational initiation	Gene Ontology	GO:0045948	2	22	0.0967733	0.332758	CDC123|DDX3X	http://amigo.geneontology.org/amigo/term/GO:0045948
Synthesis And Processing Of GAG, GAGPOL Polyproteins	Reactome	R-HSA-174495	1	14	0.283283	0.418703	UBB	http://www.reactome.org/cgi-bin/eventbrowser_st_id?ST_ID=R-HSA-174495			aorta development	Gene Ontology	GO:0035904	2	22	0.0967733	0.332758	PKD2|LOXL1	http://amigo.geneontology.org/amigo/term/GO:0035904
Membrane binding and targetting of GAG proteins	Reactome	R-HSA-174490	1	14	0.283283	0.418703	UBB	http://www.reactome.org/cgi-bin/eventbrowser_st_id?ST_ID=R-HSA-174490			heterophilic cell-cell adhesion via plasma membrane cell adhesion molecules	Gene Ontology	GO:0007157	3	47	0.0969956	0.332758	PVRL1|ITGA5|NLGN1	http://amigo.geneontology.org/amigo/term/GO:0007157
InlB-mediated entry of Listeria monocytogenes into host cell	Reactome	R-HSA-8875360	1	14	0.283283	0.418703	UBB	http://www.reactome.org/cgi-bin/eventbrowser_st_id?ST_ID=R-HSA-8875360			inositol phosphate metabolic process	Gene Ontology	GO:0043647	3	47	0.0969956	0.332758	GALR2|ITPKB|PLCB4	http://amigo.geneontology.org/amigo/term/GO:0043647
APC truncation mutants have impaired AXIN binding	Reactome	R-HSA-5467337	1	14	0.283283	0.418703	AMER1	http://www.reactome.org/cgi-bin/eventbrowser_st_id?ST_ID=R-HSA-5467337			visual learning	Gene Ontology	GO:0008542	3	47	0.0969956	0.332758	NETO1|APP|CHRNB2	http://amigo.geneontology.org/amigo/term/GO:0008542
Peptide hormone biosynthesis	Reactome	R-HSA-209952	1	14	0.283283	0.418703	INHBB	http://www.reactome.org/cgi-bin/eventbrowser_st_id?ST_ID=R-HSA-209952			cytosolic small ribosomal subunit	Gene Ontology	GO:0022627	3	47	0.0969956	0.332758	DDX3X|RPS17|MRPS11	http://amigo.geneontology.org/amigo/term/GO:0022627
Import of palmitoyl-CoA into the mitochondrial matrix	Reactome	R-HSA-200425	1	14	0.283283	0.418703	PRKAG2	http://www.reactome.org/cgi-bin/eventbrowser_st_id?ST_ID=R-HSA-200425			endosome to lysosome transport	Gene Ontology	GO:0008333	3	47	0.0969956	0.332758	SNX16|BIN1|VAMP7	http://amigo.geneontology.org/amigo/term/GO:0008333
truncated APC mutants destabilize the destruction complex	Reactome	R-HSA-4839744	1	14	0.283283	0.418703	AMER1	http://www.reactome.org/cgi-bin/eventbrowser_st_id?ST_ID=R-HSA-4839744			osteoblast differentiation	Gene Ontology	GO:0001649	5	106	0.0980657	0.335963	COL6A1|IGFBP3|MSX2|FGF9|COL1A1	http://amigo.geneontology.org/amigo/term/GO:0001649
SEMA3A-Plexin repulsion signaling by inhibiting Integrin adhesion	Reactome	R-HSA-399955	1	14	0.283283	0.418703	PLXNA2	http://www.reactome.org/cgi-bin/eventbrowser_st_id?ST_ID=R-HSA-399955			liver development	Gene Ontology	GO:0001889	4	76	0.09946	0.339564	GATA6|PKD2|WNT4|AK4	http://amigo.geneontology.org/amigo/term/GO:0001889
AXIN missense mutants destabilize the destruction complex	Reactome	R-HSA-5467340	1	14	0.283283	0.418703	AMER1	http://www.reactome.org/cgi-bin/eventbrowser_st_id?ST_ID=R-HSA-5467340			carbohydrate binding	Gene Ontology	GO:0030246	7	172	0.100744	0.343711	ZG16B|CRYBG3|PVRL1|NPTX2|GALNT18|GALNT7|GALNT3	http://amigo.geneontology.org/amigo/term/GO:0030246
Early Phase of HIV Life Cycle	Reactome	R-HSA-162594	1	14	0.283283	0.418703	KPNA1	http://www.reactome.org/cgi-bin/eventbrowser_st_id?ST_ID=R-HSA-162594			protease binding	Gene Ontology	GO:0002020	5	107	0.100904	0.34402	ELANE|ITGA3|BIN1|CEL|COL1A1	http://amigo.geneontology.org/amigo/term/GO:0002020
Activated point mutants of FGFR2	Reactome	R-HSA-2033519	1	14	0.283283	0.418703	FGF9	http://www.reactome.org/cgi-bin/eventbrowser_st_id?ST_ID=R-HSA-2033519			positive regulation of fibroblast proliferation	Gene Ontology	GO:0048146	3	48	0.101461	0.344257	PDGFA|EGFR|GAS6	http://amigo.geneontology.org/amigo/term/GO:0048146
Truncations of AMER1 destabilize the destruction complex	Reactome	R-HSA-5467348	1	14	0.283283	0.418703	AMER1	http://www.reactome.org/cgi-bin/eventbrowser_st_id?ST_ID=R-HSA-5467348			generation of precursor metabolites and energy	Gene Ontology	GO:0006091	3	48	0.101461	0.344257	COX7C|FECH|COX17	http://amigo.geneontology.org/amigo/term/GO:0006091
Signaling by EGFRvIII in Cancer	Reactome	R-HSA-5637812	1	14	0.283283	0.418703	EGFR	http://www.reactome.org/cgi-bin/eventbrowser_st_id?ST_ID=R-HSA-5637812			cellular response to glucose starvation	Gene Ontology	GO:0042149	3	48	0.101461	0.344257	IMPACT|PRKAG2|PMAIP1	http://amigo.geneontology.org/amigo/term/GO:0042149
Postsynaptic nicotinic acetylcholine receptors	Reactome	R-HSA-622327	1	14	0.283283	0.418703	CHRNB2	http://www.reactome.org/cgi-bin/eventbrowser_st_id?ST_ID=R-HSA-622327			collagen fibril organization	Gene Ontology	GO:0030199	3	48	0.101461	0.344257	LOXL1|FOXC1|COL1A1	http://amigo.geneontology.org/amigo/term/GO:0030199
GRB2 events in ERBB2 signaling	Reactome	R-HSA-1963640	1	14	0.283283	0.418703	EGFR	http://www.reactome.org/cgi-bin/eventbrowser_st_id?ST_ID=R-HSA-1963640			response to peptide hormone	Gene Ontology	GO:0043434	3	48	0.101461	0.344257	GNAI1|CXCL12|COL1A1	http://amigo.geneontology.org/amigo/term/GO:0043434
AXIN mutants destabilize the destruction complex, activating WNT signaling	Reactome	R-HSA-4839735	1	14	0.283283	0.418703	AMER1	http://www.reactome.org/cgi-bin/eventbrowser_st_id?ST_ID=R-HSA-4839735			response to radiation	Gene Ontology	GO:0009314	2	23	0.103716	0.344806	FKBP4|CXCL12	http://amigo.geneontology.org/amigo/term/GO:0009314
TRAF3-dependent IRF activation pathway	Reactome	R-HSA-918233	1	14	0.283283	0.418703	RNF135	http://www.reactome.org/cgi-bin/eventbrowser_st_id?ST_ID=R-HSA-918233			Rac protein signal transduction	Gene Ontology	GO:0016601	2	23	0.103716	0.344806	CYFIP1|RHOU	http://amigo.geneontology.org/amigo/term/GO:0016601
plasmalogen biosynthesis	BioCyc	PWY-7782	1	14	0.283283	0.418703	CKB	http://biocyc.org/HUMAN/NEW-IMAGE?type=NIL&object=PWY-7782			regulation of transforming growth factor beta receptor signaling pathway	Gene Ontology	GO:0017015	2	23	0.103716	0.344806	ITGA3|BCL9	http://amigo.geneontology.org/amigo/term/GO:0017015
Recycling pathway of L1	Reactome	R-HSA-437239	2	46	0.284277	0.419295	TUBA1C|TUBA1A	http://www.reactome.org/cgi-bin/eventbrowser_st_id?ST_ID=R-HSA-437239			positive regulation of dendritic spine development	Gene Ontology	GO:0060999	2	23	0.103716	0.344806	DLG5|NLGN1	http://amigo.geneontology.org/amigo/term/GO:0060999
Neurotrophin signaling pathway	KEGG PATHWAY	hsa04722	4	119	0.285191	0.420143	IKBKB|MAPK10|PRKCD|MAP2K5	http://www.genome.jp/kegg-bin/show_pathway?hsa04722/hsa:5607%09red/hsa:3551%09red/hsa:5580%09red/hsa:5602%09red			carbohydrate transport	Gene Ontology	GO:0008643	2	23	0.103716	0.344806	PEA15|MFSD2A	http://amigo.geneontology.org/amigo/term/GO:0008643
Thyroid hormone signaling pathway	KEGG PATHWAY	hsa04919	4	119	0.285191	0.420143	PLCB4|SLC16A2|THRB|WNT4	http://www.genome.jp/kegg-bin/show_pathway?hsa04919/hsa:6567%09red/hsa:7068%09red/hsa:54361%09red/hsa:5332%09red			preribosome, large subunit precursor	Gene Ontology	GO:0030687	2	23	0.103716	0.344806	RRP1B|EBNA1BP2	http://amigo.geneontology.org/amigo/term/GO:0030687
Cap-dependent Translation Initiation	Reactome	R-HSA-72737	4	119	0.285191	0.420143	EIF3CL|RPL17|RPS17|RPL7A	http://www.reactome.org/cgi-bin/eventbrowser_st_id?ST_ID=R-HSA-72737			positive regulation of interferon-alpha production	Gene Ontology	GO:0032727	2	23	0.103716	0.344806	DDX3X|IRF5	http://amigo.geneontology.org/amigo/term/GO:0032727
Eukaryotic Translation Initiation	Reactome	R-HSA-72613	4	119	0.285191	0.420143	EIF3CL|RPL17|RPS17|RPL7A	http://www.reactome.org/cgi-bin/eventbrowser_st_id?ST_ID=R-HSA-72613			myosin binding	Gene Ontology	GO:0017022	2	23	0.103716	0.344806	LARP6|MLPH	http://amigo.geneontology.org/amigo/term/GO:0017022
ER-Phagosome pathway	Reactome	R-HSA-1236974	3	82	0.28673	0.421907	IKBKB|PSMC1|UBB	http://www.reactome.org/cgi-bin/eventbrowser_st_id?ST_ID=R-HSA-1236974			plasma membrane organization	Gene Ontology	GO:0007009	2	23	0.103716	0.344806	TLCD2|ANK3	http://amigo.geneontology.org/amigo/term/GO:0007009
TP53 Regulates Metabolic Genes	Reactome	R-HSA-5628897	3	82	0.28673	0.421907	PRKAG2|COX7C|TSC1	http://www.reactome.org/cgi-bin/eventbrowser_st_id?ST_ID=R-HSA-5628897			cellular senescence	Gene Ontology	GO:0090398	2	23	0.103716	0.344806	CDKN2A|PRKCD	http://amigo.geneontology.org/amigo/term/GO:0090398
Angiogenesis	PANTHER	P00005	5	158	0.28845	0.424235	JAG2|PDGFA|TCF4|PRKCD|WNT7B	http://www.pantherdb.org/pathway/pathwayDiagram.jsp?catAccession=P00005			positive regulation of mesenchymal cell proliferation	Gene Ontology	GO:0002053	2	23	0.103716	0.344806	PDGFA|FGF9	http://amigo.geneontology.org/amigo/term/GO:0002053
HIV Transcription Initiation	Reactome	R-HSA-167161	2	47	0.292433	0.425447	TAF6|GTF2H2	http://www.reactome.org/cgi-bin/eventbrowser_st_id?ST_ID=R-HSA-167161			positive regulation of apoptotic signaling pathway	Gene Ontology	GO:2001235	2	23	0.103716	0.344806	INHBB|PRKCD	http://amigo.geneontology.org/amigo/term/GO:2001235
RNA Polymerase II Transcription Initiation And Promoter Clearance	Reactome	R-HSA-76042	2	47	0.292433	0.425447	TAF6|GTF2H2	http://www.reactome.org/cgi-bin/eventbrowser_st_id?ST_ID=R-HSA-76042			extrinsic component of plasma membrane	Gene Ontology	GO:0019897	2	23	0.103716	0.344806	ST14|EPN3	http://amigo.geneontology.org/amigo/term/GO:0019897
RNA Polymerase II HIV Promoter Escape	Reactome	R-HSA-167162	2	47	0.292433	0.425447	TAF6|GTF2H2	http://www.reactome.org/cgi-bin/eventbrowser_st_id?ST_ID=R-HSA-167162			semaphorin receptor binding	Gene Ontology	GO:0030215	2	23	0.103716	0.344806	SEMA4D|SEMA6A	http://amigo.geneontology.org/amigo/term/GO:0030215
Gap junction trafficking	Reactome	R-HSA-190828	2	47	0.292433	0.425447	TUBA1C|TUBA1A	http://www.reactome.org/cgi-bin/eventbrowser_st_id?ST_ID=R-HSA-190828			regulation of Wnt signaling pathway	Gene Ontology	GO:0030111	2	23	0.103716	0.344806	APP|ITGA3	http://amigo.geneontology.org/amigo/term/GO:0030111
RNA Polymerase II Transcription Pre-Initiation And Promoter Opening	Reactome	R-HSA-73779	2	47	0.292433	0.425447	TAF6|GTF2H2	http://www.reactome.org/cgi-bin/eventbrowser_st_id?ST_ID=R-HSA-73779			integral component of mitochondrial outer membrane	Gene Ontology	GO:0031307	2	23	0.103716	0.344806	RHOT1|GDAP1	http://amigo.geneontology.org/amigo/term/GO:0031307
RNA Polymerase II Transcription Initiation	Reactome	R-HSA-75953	2	47	0.292433	0.425447	TAF6|GTF2H2	http://www.reactome.org/cgi-bin/eventbrowser_st_id?ST_ID=R-HSA-75953			positive regulation of exocytosis	Gene Ontology	GO:0045921	2	23	0.103716	0.344806	STXBP5|NCS1	http://amigo.geneontology.org/amigo/term/GO:0045921
RNA Polymerase II Promoter Escape	Reactome	R-HSA-73776	2	47	0.292433	0.425447	TAF6|GTF2H2	http://www.reactome.org/cgi-bin/eventbrowser_st_id?ST_ID=R-HSA-73776			ribosome	Gene Ontology	GO:0005840	3	49	0.106007	0.351014	RPL17|RPS17|METTL17	http://amigo.geneontology.org/amigo/term/GO:0005840
Salmonella infection	KEGG PATHWAY	hsa05132	3	83	0.292721	0.425447	MAPK10|PFN3|DYNC2H1	http://www.genome.jp/kegg-bin/show_pathway?hsa05132/hsa:345456%09red/hsa:5602%09red/hsa:79659%09red			negative regulation of tumor necrosis factor production	Gene Ontology	GO:0032720	3	49	0.106007	0.351014	TSPO|SIRPA|GAS6	http://amigo.geneontology.org/amigo/term/GO:0032720
Transcriptional regulation of white adipocyte differentiation	Reactome	R-HSA-381340	3	83	0.292721	0.425447	MED22|KLF4|CEBPD	http://www.reactome.org/cgi-bin/eventbrowser_st_id?ST_ID=R-HSA-381340			positive regulation of MAPK cascade	Gene Ontology	GO:0043410	5	109	0.106703	0.35214	PDGFA|PTPRJ|GPR37|FGF9|IGFBP3	http://amigo.geneontology.org/amigo/term/GO:0043410
Yersinia infection	KEGG PATHWAY	hsa05135	4	121	0.295014	0.425447	IKBKB|ARHGEF28|MAPK10|ITGA5	http://www.genome.jp/kegg-bin/show_pathway?hsa05135/hsa:3551%09red/hsa:64283%09red/hsa:3678%09red/hsa:5602%09red			negative regulation of canonical Wnt signaling pathway	Gene Ontology	GO:0090090	7	176	0.109759	0.354995	TCF4|ISL1|CCDC88C|MCC|IGFBP2|AMER1|PSMC1	http://amigo.geneontology.org/amigo/term/GO:0090090
Activation of HOX genes during differentiation	Reactome	R-HSA-5619507	4	121	0.295014	0.425447	HIST2H2AA4|HIST2H2AA3|HIST2H3C|HIST2H3A	http://www.reactome.org/cgi-bin/eventbrowser_st_id?ST_ID=R-HSA-5619507			regulation of synaptic vesicle exocytosis	Gene Ontology	GO:2000300	3	50	0.110631	0.354995	CHRNB2|APBA1|NCS1	http://amigo.geneontology.org/amigo/term/GO:2000300
Activation of anterior HOX genes in hindbrain development during early embryogenesis	Reactome	R-HSA-5617472	4	121	0.295014	0.425447	HIST2H2AA4|HIST2H2AA3|HIST2H3C|HIST2H3A	http://www.reactome.org/cgi-bin/eventbrowser_st_id?ST_ID=R-HSA-5617472			interstrand cross-link repair	Gene Ontology	GO:0036297	3	50	0.110631	0.354995	SLX1A|RAD51D|UBB	http://amigo.geneontology.org/amigo/term/GO:0036297
DNA Replication Pre-Initiation	Reactome	R-HSA-69002	3	84	0.29872	0.425447	MCM6|UBB|PSMC1	http://www.reactome.org/cgi-bin/eventbrowser_st_id?ST_ID=R-HSA-69002			positive regulation of activated T cell proliferation	Gene Ontology	GO:0042104	2	24	0.110789	0.354995	IGFBP2|ICOSLG	http://amigo.geneontology.org/amigo/term/GO:0042104
mRNA decay by 5' to 3' exoribonuclease	Reactome	R-HSA-430039	1	15	0.299025	0.425447	LSM6	http://www.reactome.org/cgi-bin/eventbrowser_st_id?ST_ID=R-HSA-430039			protein kinase A binding	Gene Ontology	GO:0051018	2	24	0.110789	0.354995	AKAP17A|CRYBG3	http://amigo.geneontology.org/amigo/term/GO:0051018
@@mRNA decay by 3' to 5' exoribonuclease	Reactome	R-HSA-429958	1	16	0.314422	0.435212	EXOSC7	http://www.reactome.org/cgi-bin/eventbrowser_st_id?ST_ID=R-HSA-429958			neuropeptide binding	Gene Ontology	GO:0042923	2	24	0.110789	0.354995	GALR2|GPR37	http://amigo.geneontology.org/amigo/term/GO:0042923
FRS-mediated FGFR3 signaling	Reactome	R-HSA-5654706	1	15	0.299025	0.425447	FGF9	http://www.reactome.org/cgi-bin/eventbrowser_st_id?ST_ID=R-HSA-5654706			oxidoreductase activity, acting on the CH-OH group of donors, NAD or NADP as acceptor	Gene Ontology	GO:0016616	2	24	0.110789	0.354995	CRYL1|CTBP2	http://amigo.geneontology.org/amigo/term/GO:0016616
S45 mutants of beta-catenin aren't phosphorylated	Reactome	R-HSA-5358751	1	15	0.299025	0.425447	AMER1	http://www.reactome.org/cgi-bin/eventbrowser_st_id?ST_ID=R-HSA-5358751			positive regulation of glycolytic process	Gene Ontology	GO:0045821	2	24	0.110789	0.354995	APP|AAED1	http://amigo.geneontology.org/amigo/term/GO:0045821
The NLRP3 inflammasome	Reactome	R-HSA-844456	1	15	0.299025	0.425447	APP	http://www.reactome.org/cgi-bin/eventbrowser_st_id?ST_ID=R-HSA-844456			regulation of cell morphogenesis	Gene Ontology	GO:0022604	2	24	0.110789	0.354995	EFNA5|CLDN3	http://amigo.geneontology.org/amigo/term/GO:0022604
Regulation of innate immune responses to cytosolic DNA	Reactome	R-HSA-3134975	1	15	0.299025	0.425447	UBB	http://www.reactome.org/cgi-bin/eventbrowser_st_id?ST_ID=R-HSA-3134975			positive regulation of protein autophosphorylation	Gene Ontology	GO:0031954	2	24	0.110789	0.354995	PDGFA|DDX3X	http://amigo.geneontology.org/amigo/term/GO:0031954
cGMP effects	Reactome	R-HSA-418457	1	15	0.299025	0.425447	KCNMA1	http://www.reactome.org/cgi-bin/eventbrowser_st_id?ST_ID=R-HSA-418457			phospholipid biosynthetic process	Gene Ontology	GO:0008654	2	24	0.110789	0.354995	LPGAT1|LPCAT1	http://amigo.geneontology.org/amigo/term/GO:0008654
N-Glycan antennae elongation	Reactome	R-HSA-975577	1	15	0.299025	0.425447	B4GALT6	http://www.reactome.org/cgi-bin/eventbrowser_st_id?ST_ID=R-HSA-975577			positive regulation of gene expression	Gene Ontology	GO:0010628	13	391	0.111473	0.354995	RPL17|DDX3X|APP|ITGA3|KLF4|ANK2|ANK3|FGF9|RGCC|SH3PXD2B|CLDN3|NOS1AP|GAS6	http://amigo.geneontology.org/amigo/term/GO:0010628
TRAF6 mediated IRF7 activation in TLR7/8 or 9 signaling	Reactome	R-HSA-975110	1	15	0.299025	0.425447	UBB	http://www.reactome.org/cgi-bin/eventbrowser_st_id?ST_ID=R-HSA-975110			amyloid-beta binding	Gene Ontology	GO:0001540	4	80	0.113595	0.354995	TM2D1|LDLRAD3|APBA1|NLGN1	http://amigo.geneontology.org/amigo/term/GO:0001540
phosphorylation site mutants of CTNNB1 are not targeted to the proteasome by the destruction complex	Reactome	R-HSA-4839743	1	15	0.299025	0.425447	AMER1	http://www.reactome.org/cgi-bin/eventbrowser_st_id?ST_ID=R-HSA-4839743			epidermis development	Gene Ontology	GO:0008544	4	80	0.113595	0.354995	LAMB3|ATP2C1|GRHL2|HOXB13	http://amigo.geneontology.org/amigo/term/GO:0008544
Platelet Adhesion to exposed collagen	Reactome	R-HSA-75892	1	15	0.299025	0.425447	COL1A1	http://www.reactome.org/cgi-bin/eventbrowser_st_id?ST_ID=R-HSA-75892			fibroblast growth factor receptor signaling pathway	Gene Ontology	GO:0008543	4	80	0.113595	0.354995	ESRP1|HNRNPH1|FGF9|GALNT3	http://amigo.geneontology.org/amigo/term/GO:0008543
PI-3K cascade:FGFR1	Reactome	R-HSA-5654689	1	15	0.299025	0.425447	FGF9	http://www.reactome.org/cgi-bin/eventbrowser_st_id?ST_ID=R-HSA-5654689			negative regulation of phosphoprotein phosphatase activity	Gene Ontology	GO:0032515	3	51	0.115331	0.354995	PPP1R26|TIPRL|ELFN2	http://amigo.geneontology.org/amigo/term/GO:0032515
T41 mutants of beta-catenin aren't phosphorylated	Reactome	R-HSA-5358752	1	15	0.299025	0.425447	AMER1	http://www.reactome.org/cgi-bin/eventbrowser_st_id?ST_ID=R-HSA-5358752			cellular response to amino acid stimulus	Gene Ontology	GO:0071230	3	51	0.115331	0.354995	COL6A1|EGFR|COL1A1	http://amigo.geneontology.org/amigo/term/GO:0071230
S37 mutants of beta-catenin aren't phosphorylated	Reactome	R-HSA-5358749	1	15	0.299025	0.425447	AMER1	http://www.reactome.org/cgi-bin/eventbrowser_st_id?ST_ID=R-HSA-5358749			integral component of postsynaptic density membrane	Gene Ontology	GO:0099061	3	51	0.115331	0.354995	NETO1|LRFN2|EPHA7	http://amigo.geneontology.org/amigo/term/GO:0099061
Negative regulation of TCF-dependent signaling by WNT ligand antagonists	Reactome	R-HSA-3772470	1	15	0.299025	0.425447	WNT4	http://www.reactome.org/cgi-bin/eventbrowser_st_id?ST_ID=R-HSA-3772470			synapse organization	Gene Ontology	GO:0050808	3	51	0.115331	0.354995	APP|TSC1|WNT7B	http://amigo.geneontology.org/amigo/term/GO:0050808
S33 mutants of beta-catenin aren't phosphorylated	Reactome	R-HSA-5358747	1	15	0.299025	0.425447	AMER1	http://www.reactome.org/cgi-bin/eventbrowser_st_id?ST_ID=R-HSA-5358747			protein serine/threonine kinase activity	Gene Ontology	GO:0004674	12	357	0.115998	0.354995	ALPK1|IKBKB|CAMK1D|NME2|WNK2|PLK2|PRKCD|DCLK2|MLTK|DYRK2|MAST4|MAP2K5	http://amigo.geneontology.org/amigo/term/GO:0004674
Synthesis of Prostaglandins (PG) and Thromboxanes (TX)	Reactome	R-HSA-2162123	1	15	0.299025	0.425447	PTGES	http://www.reactome.org/cgi-bin/eventbrowser_st_id?ST_ID=R-HSA-2162123			endopeptidase activity	Gene Ontology	GO:0004175	4	81	0.11726	0.354995	APH1B|ELANE|KLK3|CEL	http://amigo.geneontology.org/amigo/term/GO:0004175
Misspliced GSK3beta mutants stabilize beta-catenin	Reactome	R-HSA-5339716	1	15	0.299025	0.425447	AMER1	http://www.reactome.org/cgi-bin/eventbrowser_st_id?ST_ID=R-HSA-5339716			cytoplasmic vesicle	Gene Ontology	GO:0031410	10	285	0.117478	0.354995	ADAMTS1|RAB25|UBQLN2|ITGA5|COMMD7|IGFBP2|STON2|MARVELD3|SNX33|MPDZ	http://amigo.geneontology.org/amigo/term/GO:0031410
Nucleobase biosynthesis	Reactome	R-HSA-8956320	1	15	0.299025	0.425447	LHPP	http://www.reactome.org/cgi-bin/eventbrowser_st_id?ST_ID=R-HSA-8956320			global genome nucleotide-excision repair	Gene Ontology	GO:0070911	2	25	0.117984	0.354995	GTF2H2|UBB	http://amigo.geneontology.org/amigo/term/GO:0070911
1D-myo-inositol hexakisphosphate biosynthesis II (mammalian)	BioCyc	PWY-6362	1	15	0.299025	0.425447	ITPKB	http://biocyc.org/HUMAN/NEW-IMAGE?type=NIL&object=PWY-6362			ventricular cardiac muscle tissue morphogenesis	Gene Ontology	GO:0055010	2	25	0.117984	0.354995	ISL1|FOXC1	http://amigo.geneontology.org/amigo/term/GO:0055010
D-myo-inositol (1,3,4)-trisphosphate biosynthesis	BioCyc	PWY-6364	1	15	0.299025	0.425447	ITPKB	http://biocyc.org/HUMAN/NEW-IMAGE?type=NIL&object=PWY-6364			synaptic transmission, cholinergic	Gene Ontology	GO:0007271	2	25	0.117984	0.354995	CHRNB2|CHRNA7	http://amigo.geneontology.org/amigo/term/GO:0007271
tryptophan degradation	BioCyc	TRYPTOPHAN-DEGRADATION-1	1	15	0.299025	0.425447	HSD17B10	http://biocyc.org/HUMAN/NEW-IMAGE?type=NIL&object=TRYPTOPHAN-DEGRADATION-1			transferase activity, transferring glycosyl groups	Gene Ontology	GO:0016757	2	25	0.117984	0.354995	B3GALTL|EXT2	http://amigo.geneontology.org/amigo/term/GO:0016757
Signaling by EGFR	Reactome	R-HSA-177929	2	48	0.300576	0.426793	EGFR|UBB	http://www.reactome.org/cgi-bin/eventbrowser_st_id?ST_ID=R-HSA-177929			establishment of skin barrier	Gene Ontology	GO:0061436	2	25	0.117984	0.354995	ALOXE3|C1orf172	http://amigo.geneontology.org/amigo/term/GO:0061436
DNA Damage Bypass	Reactome	R-HSA-73893	2	48	0.300576	0.426793	UBB|POLI	http://www.reactome.org/cgi-bin/eventbrowser_st_id?ST_ID=R-HSA-73893			homologous chromosome pairing at meiosis	Gene Ontology	GO:0007129	2	25	0.117984	0.354995	C11orf85|PRDM9	http://amigo.geneontology.org/amigo/term/GO:0007129
Chemokine receptors bind chemokines	Reactome	R-HSA-380108	2	48	0.300576	0.426793	CXCL12|ACKR3	http://www.reactome.org/cgi-bin/eventbrowser_st_id?ST_ID=R-HSA-380108			intrinsic apoptotic signaling pathway	Gene Ontology	GO:0097193	2	25	0.117984	0.354995	PMAIP1|DDX3X	http://amigo.geneontology.org/amigo/term/GO:0097193
Gap junction trafficking and regulation	Reactome	R-HSA-157858	2	48	0.300576	0.426793	TUBA1C|TUBA1A	http://www.reactome.org/cgi-bin/eventbrowser_st_id?ST_ID=R-HSA-157858			RNA splicing, via transesterification reactions	Gene Ontology	GO:0000375	2	25	0.117984	0.354995	BCAS2|DBR1	http://amigo.geneontology.org/amigo/term/GO:0000375
Viral carcinogenesis	KEGG PATHWAY	hsa05203	6	201	0.303677	0.430949	PSMC1|CDKN2A|DDX3X|GTF2H2C|GTF2H2|PMAIP1	http://www.genome.jp/kegg-bin/show_pathway?hsa05203/hsa:1654%09red/hsa:728340%09red/hsa:2966%09red/hsa:1029%09red/hsa:5366%09red/hsa:5700%09red			positive regulation of cardiac muscle cell proliferation	Gene Ontology	GO:0060045	2	25	0.117984	0.354995	GATA6|FGF9	http://amigo.geneontology.org/amigo/term/GO:0060045
Transport of bile salts and organic acids, metal ions and amine compounds	Reactome	R-HSA-425366	3	85	0.304726	0.431911	SLC6A11|SLC22A15|SLC22A18	http://www.reactome.org/cgi-bin/eventbrowser_st_id?ST_ID=R-HSA-425366			laminin binding	Gene Ontology	GO:0043236	2	25	0.117984	0.354995	GPC1|ITGA3	http://amigo.geneontology.org/amigo/term/GO:0043236
MHC class II antigen presentation	Reactome	R-HSA-2132295	4	123	0.304878	0.431911	TUBA1C|OSBPL1A|TUBA1A|KIF26A	http://www.reactome.org/cgi-bin/eventbrowser_st_id?ST_ID=R-HSA-2132295			sperm principal piece	Gene Ontology	GO:0097228	2	25	0.117984	0.354995	C1orf101|IFT27	http://amigo.geneontology.org/amigo/term/GO:0097228
XBP1(S) activates chaperone genes	Reactome	R-HSA-381038	2	49	0.308703	0.435212	SULT1A4|SULT1A3	http://www.reactome.org/cgi-bin/eventbrowser_st_id?ST_ID=R-HSA-381038			spindle midzone	Gene Ontology	GO:0051233	2	25	0.117984	0.354995	ARL8B|APP	http://amigo.geneontology.org/amigo/term/GO:0051233
Regulation of activated PAK-2p34 by proteasome mediated degradation	Reactome	R-HSA-211733	2	49	0.308703	0.435212	PSMC1|UBB	http://www.reactome.org/cgi-bin/eventbrowser_st_id?ST_ID=R-HSA-211733			dynein complex	Gene Ontology	GO:0030286	2	25	0.117984	0.354995	DYNC2H1|DNAH5	http://amigo.geneontology.org/amigo/term/GO:0030286
Platelet activation	KEGG PATHWAY	hsa04611	4	124	0.309824	0.435212	ADCY6|GNAI1|PLCB4|COL1A1	http://www.genome.jp/kegg-bin/show_pathway?hsa04611/hsa:1277%09red/hsa:2770%09red/hsa:5332%09red/hsa:112%09red			adenylate cyclase-activating G protein-coupled receptor signaling pathway	Gene Ontology	GO:0007189	5	113	0.118775	0.354995	GALR2|ADCY6|GPR161|RAMP1|NME2	http://amigo.geneontology.org/amigo/term/GO:0007189
Protein-protein interactions at synapses	Reactome	R-HSA-6794362	3	86	0.310736	0.435212	LRFN2|APBA1|NLGN1	http://www.reactome.org/cgi-bin/eventbrowser_st_id?ST_ID=R-HSA-6794362			regulation of ion transmembrane transport	Gene Ontology	GO:0034765	5	113	0.118775	0.354995	CACNA2D2|KCNQ4|KCND3|KCNMA1|KCNS3	http://amigo.geneontology.org/amigo/term/GO:0034765
Regulation of PLK1 Activity at G2/M Transition	Reactome	R-HSA-2565942	3	86	0.310736	0.435212	TUBA1A|UBB|SKP1	http://www.reactome.org/cgi-bin/eventbrowser_st_id?ST_ID=R-HSA-2565942			sphingolipid biosynthetic process	Gene Ontology	GO:0030148	3	52	0.120105	0.354995	ELOVL7|CERS2|SGMS2	http://amigo.geneontology.org/amigo/term/GO:0030148
TRAF6-mediated induction of TAK1 complex within TLR4 complex	Reactome	R-HSA-937072	1	16	0.314422	0.435212	UBB	http://www.reactome.org/cgi-bin/eventbrowser_st_id?ST_ID=R-HSA-937072			serine-type peptidase activity	Gene Ontology	GO:0008236	3	52	0.120105	0.354995	ST14|KLK3|CEL	http://amigo.geneontology.org/amigo/term/GO:0008236
Glycogen storage diseases	Reactome	R-HSA-3229121	1	16	0.314422	0.435212	UBB	http://www.reactome.org/cgi-bin/eventbrowser_st_id?ST_ID=R-HSA-3229121			positive regulation of catalytic activity	Gene Ontology	GO:0043085	4	82	0.120976	0.354995	SH3PXD2B|APH1B|FXN|GMFB	http://amigo.geneontology.org/amigo/term/GO:0043085
GAB1 signalosome	Reactome	R-HSA-180292	1	16	0.314422	0.435212	EGFR	http://www.reactome.org/cgi-bin/eventbrowser_st_id?ST_ID=R-HSA-180292			regulation of inflammatory response	Gene Ontology	GO:0050727	4	82	0.120976	0.354995	LACC1|FOXP1|PIK3AP1|BCL6	http://amigo.geneontology.org/amigo/term/GO:0050727
Assembly Of The HIV Virion	Reactome	R-HSA-175474	1	16	0.314422	0.435212	UBB	http://www.reactome.org/cgi-bin/eventbrowser_st_id?ST_ID=R-HSA-175474			anaphase-promoting complex-dependent catabolic process	Gene Ontology	GO:0031145	4	82	0.120976	0.354995	PSMC1|UBE2E1|UBB|UBE2D1	http://amigo.geneontology.org/amigo/term/GO:0031145
FOXO-mediated transcription of cell death genes	Reactome	R-HSA-9614657	1	16	0.314422	0.435212	BCL6	http://www.reactome.org/cgi-bin/eventbrowser_st_id?ST_ID=R-HSA-9614657			positive regulation of neuron differentiation	Gene Ontology	GO:0045666	4	82	0.120976	0.354995	IMPACT|BCL6|ZC4H2|NKX6-1	http://amigo.geneontology.org/amigo/term/GO:0045666
Translesion synthesis by REV1	Reactome	R-HSA-110312	1	16	0.314422	0.435212	UBB	http://www.reactome.org/cgi-bin/eventbrowser_st_id?ST_ID=R-HSA-110312			microtubule binding	Gene Ontology	GO:0008017	9	252	0.123166	0.354995	MAP1B|FHDC1|RMDN2|VASH2|CCDC88C|KIF26A|KATNAL2|MAP2|MAP1S	http://amigo.geneontology.org/amigo/term/GO:0008017
Formation of Senescence-Associated Heterochromatin Foci (SAHF)	Reactome	R-HSA-2559584	1	16	0.314422	0.435212	H1F0	http://www.reactome.org/cgi-bin/eventbrowser_st_id?ST_ID=R-HSA-2559584			type 2 immune response	Gene Ontology	GO:0042092	1	5	0.124723	0.354995	BCL6	http://amigo.geneontology.org/amigo/term/GO:0042092
Sema3A PAK dependent Axon repulsion	Reactome	R-HSA-399954	1	16	0.314422	0.435212	PLXNA2	http://www.reactome.org/cgi-bin/eventbrowser_st_id?ST_ID=R-HSA-399954			large ribosomal subunit rRNA binding	Gene Ontology	GO:0070180	1	5	0.124723	0.354995	RPL17	http://amigo.geneontology.org/amigo/term/GO:0070180
TGF-beta receptor signaling in EMT (epithelial to mesenchymal transition)	Reactome	R-HSA-2173791	1	16	0.314422	0.435212	UBB	http://www.reactome.org/cgi-bin/eventbrowser_st_id?ST_ID=R-HSA-2173791			positive regulation of protein localization to synapse	Gene Ontology	GO:1902474	1	5	0.124723	0.354995	NLGN1	http://amigo.geneontology.org/amigo/term/GO:1902474
IRAK2 mediated activation of TAK1 complex upon TLR7/8 or 9 stimulation	Reactome	R-HSA-975163	1	16	0.314422	0.435212	UBB	http://www.reactome.org/cgi-bin/eventbrowser_st_id?ST_ID=R-HSA-975163			cytoskeleton of presynaptic active zone	Gene Ontology	GO:0048788	1	5	0.124723	0.354995	PCLO	http://amigo.geneontology.org/amigo/term/GO:0048788
FGFR2 ligand binding and activation	Reactome	R-HSA-190241	1	16	0.314422	0.435212	FGF9	http://www.reactome.org/cgi-bin/eventbrowser_st_id?ST_ID=R-HSA-190241			DNA double-strand break processing involved in repair via single-strand annealing	Gene Ontology	GO:0010792	1	5	0.124723	0.354995	SLX1A	http://amigo.geneontology.org/amigo/term/GO:0010792
Regulation of gene expression in late stage (branching morphogenesis) pancreatic bud precursor cells	Reactome	R-HSA-210744	1	16	0.314422	0.435212	MAML3	http://www.reactome.org/cgi-bin/eventbrowser_st_id?ST_ID=R-HSA-210744			positive regulation of protein monoubiquitination	Gene Ontology	GO:1902527	1	5	0.124723	0.354995	UBB	http://amigo.geneontology.org/amigo/term/GO:1902527
SHC-mediated cascade:FGFR4	Reactome	R-HSA-5654719	1	16	0.314422	0.435212	FGF9	http://www.reactome.org/cgi-bin/eventbrowser_st_id?ST_ID=R-HSA-5654719			membrane depolarization during SA node cell action potential	Gene Ontology	GO:0086046	1	5	0.124723	0.354995	ANK2	http://amigo.geneontology.org/amigo/term/GO:0086046
Glycogen synthesis	Reactome	R-HSA-3322077	1	16	0.314422	0.435212	UBB	http://www.reactome.org/cgi-bin/eventbrowser_st_id?ST_ID=R-HSA-3322077			regulation of interferon-gamma production	Gene Ontology	GO:0032649	1	5	0.124723	0.354995	SIRPA	http://amigo.geneontology.org/amigo/term/GO:0032649
Purine catabolism	Reactome	R-HSA-74259	1	16	0.314422	0.435212	NUDT5	http://www.reactome.org/cgi-bin/eventbrowser_st_id?ST_ID=R-HSA-74259			maintenance of protein location in mitochondrion	Gene Ontology	GO:0072656	1	5	0.124723	0.354995	TSPO	http://amigo.geneontology.org/amigo/term/GO:0072656
Endocrine and other factor-regulated calcium reabsorption	KEGG PATHWAY	hsa04961	2	50	0.316811	0.43705	ADCY6|PLCB4	http://www.genome.jp/kegg-bin/show_pathway?hsa04961/hsa:112%09red/hsa:5332%09red			positive regulation of meiotic nuclear division	Gene Ontology	GO:0045836	1	5	0.124723	0.354995	WNT4	http://amigo.geneontology.org/amigo/term/GO:0045836
Inositol phosphate metabolism	Reactome	R-HSA-1483249	2	50	0.316811	0.43705	ITPKB|PLCB4	http://www.reactome.org/cgi-bin/eventbrowser_st_id?ST_ID=R-HSA-1483249			negative regulation of exocytosis	Gene Ontology	GO:0045920	1	5	0.124723	0.354995	STXBP6	http://amigo.geneontology.org/amigo/term/GO:0045920
@@Inositol phosphate metabolism	KEGG PATHWAY	hsa00562	2	74	0.499497	0.559939	ITPKB|PLCB4	http://www.genome.jp/kegg-bin/show_pathway?hsa00562/hsa:5332%09red/hsa:3707%09red			voltage-gated sodium channel activity involved in cardiac muscle cell action potential	Gene Ontology	GO:0086006	1	5	0.124723	0.354995	SCN4B	http://amigo.geneontology.org/amigo/term/GO:0086006
Regulation of ornithine decarboxylase (ODC)	Reactome	R-HSA-350562	2	50	0.316811	0.43705	PSMC1|OAZ3	http://www.reactome.org/cgi-bin/eventbrowser_st_id?ST_ID=R-HSA-350562			synaptic signaling	Gene Ontology	GO:0099536	1	5	0.124723	0.354995	DTNA	http://amigo.geneontology.org/amigo/term/GO:0099536
PI3K/AKT Signaling in Cancer	Reactome	R-HSA-2219528	3	88	0.322766	0.442319	EGFR|PIK3AP1|FGF9	http://www.reactome.org/cgi-bin/eventbrowser_st_id?ST_ID=R-HSA-2219528			copper ion import	Gene Ontology	GO:0015677	1	5	0.124723	0.354995	STEAP4	http://amigo.geneontology.org/amigo/term/GO:0015677
Amyotrophic lateral sclerosis (ALS)	KEGG PATHWAY	hsa05014	2	51	0.324896	0.442319	PRPH|TNFRSF1A	http://www.genome.jp/kegg-bin/show_pathway?hsa05014/hsa:5630%09red/hsa:7132%09red			hydrogen peroxide metabolic process	Gene Ontology	GO:0042743	1	5	0.124723	0.354995	EGFR	http://amigo.geneontology.org/amigo/term/GO:0042743
Ubiquitin-dependent degradation of Cyclin D	Reactome	R-HSA-75815	2	51	0.324896	0.442319	PSMC1|UBB	http://www.reactome.org/cgi-bin/eventbrowser_st_id?ST_ID=R-HSA-75815			exopolyphosphatase activity	Gene Ontology	GO:0004309	1	5	0.124723	0.354995	PRUNE2	http://amigo.geneontology.org/amigo/term/GO:0004309
Autodegradation of the E3 ubiquitin ligase COP1	Reactome	R-HSA-349425	2	51	0.324896	0.442319	PSMC1|UBB	http://www.reactome.org/cgi-bin/eventbrowser_st_id?ST_ID=R-HSA-349425			regulation of germinal center formation	Gene Ontology	GO:0002634	1	5	0.124723	0.354995	BCL6	http://amigo.geneontology.org/amigo/term/GO:0002634
Formation of the ternary complex, and subsequently, the 43S complex	Reactome	R-HSA-72695	2	51	0.324896	0.442319	EIF3CL|RPS17	http://www.reactome.org/cgi-bin/eventbrowser_st_id?ST_ID=R-HSA-72695			regulation of smooth muscle cell migration	Gene Ontology	GO:0014910	1	5	0.124723	0.354995	PDGFA	http://amigo.geneontology.org/amigo/term/GO:0014910
p53-Independent DNA Damage Response	Reactome	R-HSA-69610	2	51	0.324896	0.442319	PSMC1|UBB	http://www.reactome.org/cgi-bin/eventbrowser_st_id?ST_ID=R-HSA-69610			positive regulation of Fc-gamma receptor signaling pathway involved in phagocytosis	Gene Ontology	GO:1905451	1	5	0.124723	0.354995	PTPRJ	http://amigo.geneontology.org/amigo/term/GO:1905451
Ubiquitin Mediated Degradation of Phosphorylated Cdc25A	Reactome	R-HSA-69601	2	51	0.324896	0.442319	PSMC1|UBB	http://www.reactome.org/cgi-bin/eventbrowser_st_id?ST_ID=R-HSA-69601			sarcoplasmic reticulum calcium ion transport	Gene Ontology	GO:0070296	1	5	0.124723	0.354995	ANK2	http://amigo.geneontology.org/amigo/term/GO:0070296
IRE1alpha activates chaperones	Reactome	R-HSA-381070	2	51	0.324896	0.442319	SULT1A4|SULT1A3	http://www.reactome.org/cgi-bin/eventbrowser_st_id?ST_ID=R-HSA-381070			DNA translocase activity	Gene Ontology	GO:0015616	1	5	0.124723	0.354995	ERCC6L	http://amigo.geneontology.org/amigo/term/GO:0015616
p53-Independent G1/S DNA damage checkpoint	Reactome	R-HSA-69613	2	51	0.324896	0.442319	PSMC1|UBB	http://www.reactome.org/cgi-bin/eventbrowser_st_id?ST_ID=R-HSA-69613			dTTP diphosphatase activity	Gene Ontology	GO:0036218	1	5	0.124723	0.354995	ASMTL	http://amigo.geneontology.org/amigo/term/GO:0036218
COPI-independent Golgi-to-ER retrograde traffic	Reactome	R-HSA-6811436	2	51	0.324896	0.442319	TUBA1C|TUBA1A	http://www.reactome.org/cgi-bin/eventbrowser_st_id?ST_ID=R-HSA-6811436			metanephric mesenchymal cell differentiation	Gene Ontology	GO:0072162	1	5	0.124723	0.354995	WNT4	http://amigo.geneontology.org/amigo/term/GO:0072162
Longevity regulating pathway	KEGG PATHWAY	hsa04211	3	89	0.328782	0.442319	ADCY6|PRKAG2|TSC1	http://www.genome.jp/kegg-bin/show_pathway?hsa04211/hsa:112%09red/hsa:7248%09red/hsa:51422%09red			negative regulation of myosin-light-chain-phosphatase activity	Gene Ontology	GO:0035509	1	5	0.124723	0.354995	IKBKB	http://amigo.geneontology.org/amigo/term/GO:0035509
Viral mRNA Translation	Reactome	R-HSA-192823	3	89	0.328782	0.442319	RPL17|RPS17|RPL7A	http://www.reactome.org/cgi-bin/eventbrowser_st_id?ST_ID=R-HSA-192823			positive regulation of smooth muscle cell differentiation	Gene Ontology	GO:0051152	1	5	0.124723	0.354995	OLFM2	http://amigo.geneontology.org/amigo/term/GO:0051152
Peptide chain elongation	Reactome	R-HSA-156902	3	89	0.328782	0.442319	RPL17|RPS17|RPL7A	http://www.reactome.org/cgi-bin/eventbrowser_st_id?ST_ID=R-HSA-156902			monocyte extravasation	Gene Ontology	GO:0035696	1	5	0.124723	0.354995	SIRPA	http://amigo.geneontology.org/amigo/term/GO:0035696
PI5P, PP2A and IER3 Regulate PI3K/AKT Signaling	Reactome	R-HSA-6811558	3	89	0.328782	0.442319	EGFR|PIK3AP1|FGF9	http://www.reactome.org/cgi-bin/eventbrowser_st_id?ST_ID=R-HSA-6811558			negative regulation of fatty acid beta-oxidation	Gene Ontology	GO:0031999	1	5	0.124723	0.354995	MFSD2A	http://amigo.geneontology.org/amigo/term/GO:0031999
Cell Cycle Checkpoints	Reactome	R-HSA-69620	8	289	0.329257	0.442319	PMF1-BGLAP|PMF1|ERCC6L|UBE2E1|UBE2D1|MCM6|UBB|PSMC1	http://www.reactome.org/cgi-bin/eventbrowser_st_id?ST_ID=R-HSA-69620			central region of growth cone	Gene Ontology	GO:0090724	1	5	0.124723	0.354995	CYFIP1	http://amigo.geneontology.org/amigo/term/GO:0090724
FRS-mediated FGFR1 signaling	Reactome	R-HSA-5654693	1	17	0.329481	0.442319	FGF9	http://www.reactome.org/cgi-bin/eventbrowser_st_id?ST_ID=R-HSA-5654693			ubiquitin-protein transferase activator activity	Gene Ontology	GO:0097027	1	5	0.124723	0.354995	UBE2L3	http://amigo.geneontology.org/amigo/term/GO:0097027
PI-3K cascade:FGFR4	Reactome	R-HSA-5654720	1	17	0.329481	0.442319	FGF9	http://www.reactome.org/cgi-bin/eventbrowser_st_id?ST_ID=R-HSA-5654720			axon midline choice point recognition	Gene Ontology	GO:0016199	1	5	0.124723	0.354995	APP	http://amigo.geneontology.org/amigo/term/GO:0016199
SUMOylation of transcription factors	Reactome	R-HSA-3232118	1	17	0.329481	0.442319	TFAP2C	http://www.reactome.org/cgi-bin/eventbrowser_st_id?ST_ID=R-HSA-3232118			protein K29-linked deubiquitination	Gene Ontology	GO:0035523	1	5	0.124723	0.354995	USP13	http://amigo.geneontology.org/amigo/term/GO:0035523
FOXO-mediated transcription of cell cycle genes	Reactome	R-HSA-9617828	1	17	0.329481	0.442319	KLF4	http://www.reactome.org/cgi-bin/eventbrowser_st_id?ST_ID=R-HSA-9617828			interkinetic nuclear migration	Gene Ontology	GO:0022027	1	5	0.124723	0.354995	DOCK7	http://amigo.geneontology.org/amigo/term/GO:0022027
SHC-mediated cascade:FGFR2	Reactome	R-HSA-5654699	1	17	0.329481	0.442319	FGF9	http://www.reactome.org/cgi-bin/eventbrowser_st_id?ST_ID=R-HSA-5654699			positive regulation of histone H3-K27 methylation	Gene Ontology	GO:0061087	1	5	0.124723	0.354995	OGT	http://amigo.geneontology.org/amigo/term/GO:0061087
Vitamin B5 (pantothenate) metabolism	Reactome	R-HSA-199220	1	17	0.329481	0.442319	PPCS	http://www.reactome.org/cgi-bin/eventbrowser_st_id?ST_ID=R-HSA-199220			positive regulation of blood-brain barrier permeability	Gene Ontology	GO:1905605	1	5	0.124723	0.354995	TJP2	http://amigo.geneontology.org/amigo/term/GO:1905605
PKA activation in glucagon signalling	Reactome	R-HSA-164378	1	17	0.329481	0.442319	ADCY6	http://www.reactome.org/cgi-bin/eventbrowser_st_id?ST_ID=R-HSA-164378			regulation of high voltage-gated calcium channel activity	Gene Ontology	GO:1901841	1	5	0.124723	0.354995	NOS1AP	http://amigo.geneontology.org/amigo/term/GO:1901841
Tristetraprolin (TTP, ZFP36) binds and destabilizes mRNA	Reactome	R-HSA-450513	1	17	0.329481	0.442319	EXOSC7	http://www.reactome.org/cgi-bin/eventbrowser_st_id?ST_ID=R-HSA-450513			vitamin D binding	Gene Ontology	GO:0005499	1	5	0.124723	0.354995	CABP1	http://amigo.geneontology.org/amigo/term/GO:0005499
Hyaluronan metabolism	Reactome	R-HSA-2142845	1	17	0.329481	0.442319	HAS3	http://www.reactome.org/cgi-bin/eventbrowser_st_id?ST_ID=R-HSA-2142845			activation of store-operated calcium channel activity	Gene Ontology	GO:0032237	1	5	0.124723	0.354995	STIM2	http://amigo.geneontology.org/amigo/term/GO:0032237
Activation of IRF3/IRF7 mediated by TBK1/IKK epsilon	Reactome	R-HSA-936964	1	17	0.329481	0.442319	UBB	http://www.reactome.org/cgi-bin/eventbrowser_st_id?ST_ID=R-HSA-936964			paraxial mesoderm formation	Gene Ontology	GO:0048341	1	5	0.124723	0.354995	FOXC1	http://amigo.geneontology.org/amigo/term/GO:0048341
KSRP (KHSRP) binds and destabilizes mRNA	Reactome	R-HSA-450604	1	17	0.329481	0.442319	EXOSC7	http://www.reactome.org/cgi-bin/eventbrowser_st_id?ST_ID=R-HSA-450604			negative regulation of interleukin-1 production	Gene Ontology	GO:0032692	1	5	0.124723	0.354995	GAS6	http://amigo.geneontology.org/amigo/term/GO:0032692
Metabolism of nitric oxide: eNOS activation and regulation	Reactome	R-HSA-202131	1	17	0.329481	0.442319	ZDHHC21	http://www.reactome.org/cgi-bin/eventbrowser_st_id?ST_ID=R-HSA-202131			receptor-mediated virion attachment to host cell	Gene Ontology	GO:0046813	1	5	0.124723	0.354995	GAS6	http://amigo.geneontology.org/amigo/term/GO:0046813
Beta-catenin phosphorylation cascade	Reactome	R-HSA-196299	1	17	0.329481	0.442319	AMER1	http://www.reactome.org/cgi-bin/eventbrowser_st_id?ST_ID=R-HSA-196299			positive regulation of homotypic cell-cell adhesion	Gene Ontology	GO:0034112	1	5	0.124723	0.354995	ANK3	http://amigo.geneontology.org/amigo/term/GO:0034112
Gastrin-CREB signalling pathway via PKC and MAPK	Reactome	R-HSA-881907	1	17	0.329481	0.442319	EGFR	http://www.reactome.org/cgi-bin/eventbrowser_st_id?ST_ID=R-HSA-881907			acetyl-CoA hydrolase activity	Gene Ontology	GO:0003986	1	5	0.124723	0.354995	ACAA2	http://amigo.geneontology.org/amigo/term/GO:0003986
Defective GALNT3 causes familial hyperphosphatemic tumoral calcinosis (HFTC)	Reactome	R-HSA-5083625	1	17	0.329481	0.442319	GALNT3	http://www.reactome.org/cgi-bin/eventbrowser_st_id?ST_ID=R-HSA-5083625			cytokine production involved in immune response	Gene Ontology	GO:0002367	1	5	0.124723	0.354995	LACC1	http://amigo.geneontology.org/amigo/term/GO:0002367
Translesion synthesis by POLK	Reactome	R-HSA-5655862	1	17	0.329481	0.442319	UBB	http://www.reactome.org/cgi-bin/eventbrowser_st_id?ST_ID=R-HSA-5655862			double-stranded RNA adenosine deaminase activity	Gene Ontology	GO:0003726	1	5	0.124723	0.354995	ADARB2	http://amigo.geneontology.org/amigo/term/GO:0003726
Regulation of necroptotic cell death	Reactome	R-HSA-5675482	1	17	0.329481	0.442319	UBB	http://www.reactome.org/cgi-bin/eventbrowser_st_id?ST_ID=R-HSA-5675482			transepithelial chloride transport	Gene Ontology	GO:0030321	1	5	0.124723	0.354995	SLC12A2	http://amigo.geneontology.org/amigo/term/GO:0030321
RIP-mediated NFkB activation via ZBP1	Reactome	R-HSA-1810476	1	17	0.329481	0.442319	IKBKB	http://www.reactome.org/cgi-bin/eventbrowser_st_id?ST_ID=R-HSA-1810476			protein repair	Gene Ontology	GO:0030091	1	5	0.124723	0.354995	MSRB3	http://amigo.geneontology.org/amigo/term/GO:0030091
Osteoclast differentiation	KEGG PATHWAY	hsa04380	4	128	0.329674	0.442337	IKBKB|MAPK10|SIRPA|TNFRSF1A	http://www.genome.jp/kegg-bin/show_pathway?hsa04380/hsa:3551%09red/hsa:5602%09red/hsa:140885%09red/hsa:7132%09red			neuron projection arborization	Gene Ontology	GO:0140058	1	5	0.124723	0.354995	NLGN1	http://amigo.geneontology.org/amigo/term/GO:0140058
Platelet degranulation	Reactome	R-HSA-114608	4	128	0.329674	0.442337	APP|CD9|LAMP2|GAS6	http://www.reactome.org/cgi-bin/eventbrowser_st_id?ST_ID=R-HSA-114608			metanephric S-shaped body morphogenesis	Gene Ontology	GO:0072284	1	5	0.124723	0.354995	PKD2	http://amigo.geneontology.org/amigo/term/GO:0072284
Vif-mediated degradation of APOBEC3G	Reactome	R-HSA-180585	2	52	0.332956	0.445533	PSMC1|UBB	http://www.reactome.org/cgi-bin/eventbrowser_st_id?ST_ID=R-HSA-180585			mesenchymal cell development	Gene Ontology	GO:0014031	1	5	0.124723	0.354995	FOXC1	http://amigo.geneontology.org/amigo/term/GO:0014031
Signaling by PTK6	Reactome	R-HSA-8848021	2	52	0.332956	0.445533	EGFR|UBB	http://www.reactome.org/cgi-bin/eventbrowser_st_id?ST_ID=R-HSA-8848021			glucose import across plasma membrane	Gene Ontology	GO:0098708	1	5	0.124723	0.354995	SLC5A1	http://amigo.geneontology.org/amigo/term/GO:0098708
Packaging Of Telomere Ends	Reactome	R-HSA-171306	2	52	0.332956	0.445533	HIST2H2AA3|HIST2H2AA4	http://www.reactome.org/cgi-bin/eventbrowser_st_id?ST_ID=R-HSA-171306			branching morphogenesis of a nerve	Gene Ontology	GO:0048755	1	5	0.124723	0.354995	EPHA7	http://amigo.geneontology.org/amigo/term/GO:0048755
Signaling by Non-Receptor Tyrosine Kinases	Reactome	R-HSA-9006927	2	52	0.332956	0.445533	EGFR|UBB	http://www.reactome.org/cgi-bin/eventbrowser_st_id?ST_ID=R-HSA-9006927			pattern recognition receptor signaling pathway	Gene Ontology	GO:0002221	1	5	0.124723	0.354995	LACC1	http://amigo.geneontology.org/amigo/term/GO:0002221
Translation	Reactome	R-HSA-72766	8	291	0.33579	0.44896	EIF3CL|RPL7A|RPS17|MRPS17|RPL17|MRPL46|MRPS11|MRPL9	http://www.reactome.org/cgi-bin/eventbrowser_st_id?ST_ID=R-HSA-72766			phosphatidylinositol 3-kinase regulator activity	Gene Ontology	GO:0035014	1	5	0.124723	0.354995	KLF4	http://amigo.geneontology.org/amigo/term/GO:0035014
PCP/CE pathway	Reactome	R-HSA-4086400	3	91	0.340809	0.452874	PSMC1|UBB|WNT4	http://www.reactome.org/cgi-bin/eventbrowser_st_id?ST_ID=R-HSA-4086400			beta-catenin destruction complex assembly	Gene Ontology	GO:1904885	1	5	0.124723	0.354995	AMER1	http://amigo.geneontology.org/amigo/term/GO:1904885
Regulation of RUNX3 expression and activity	Reactome	R-HSA-8941858	2	53	0.340989	0.452874	PSMC1|UBB	http://www.reactome.org/cgi-bin/eventbrowser_st_id?ST_ID=R-HSA-8941858			negative regulation of T cell migration	Gene Ontology	GO:2000405	1	5	0.124723	0.354995	LRCH1	http://amigo.geneontology.org/amigo/term/GO:2000405
Synthesis, secretion, and deacylation of Ghrelin	Reactome	R-HSA-422085	1	18	0.34421	0.452874	KLF4	http://www.reactome.org/cgi-bin/eventbrowser_st_id?ST_ID=R-HSA-422085			myosin II complex	Gene Ontology	GO:0016460	1	5	0.124723	0.354995	LIMCH1	http://amigo.geneontology.org/amigo/term/GO:0016460
Signaling by FGFR3 point mutants in cancer	Reactome	R-HSA-8853338	1	18	0.34421	0.452874	FGF9	http://www.reactome.org/cgi-bin/eventbrowser_st_id?ST_ID=R-HSA-8853338			antigen processing and presentation of exogenous peptide antigen via MHC class I	Gene Ontology	GO:0042590	1	5	0.124723	0.354995	MFSD6	http://amigo.geneontology.org/amigo/term/GO:0042590
RORA activates gene expression	Reactome	R-HSA-1368082	1	18	0.34421	0.452874	ROR1	http://www.reactome.org/cgi-bin/eventbrowser_st_id?ST_ID=R-HSA-1368082			zinc ion homeostasis	Gene Ontology	GO:0055069	1	5	0.124723	0.354995	SLC30A4	http://amigo.geneontology.org/amigo/term/GO:0055069
PI-3K cascade:FGFR2	Reactome	R-HSA-5654695	1	18	0.34421	0.452874	FGF9	http://www.reactome.org/cgi-bin/eventbrowser_st_id?ST_ID=R-HSA-5654695			tumor necrosis factor binding	Gene Ontology	GO:0043120	1	5	0.124723	0.354995	TNFRSF1A	http://amigo.geneontology.org/amigo/term/GO:0043120
[truncated: 2,372 more rows]

## Sheet: immune related items
Immune System	Adaptive Immune System	Cytokine Signaling in Immune system
HECTD2	HECTD2	FGF9
[truncated: 76 more rows]
