# Supplementary material for: Identification of G4-regulated immune-related drug targets for prostate cancer based on G4 screen and machine learning
Source: Front Immunol. 2026 Jun 10;17:1806289. doi: 10.3389/fimmu.2026.1806289 (PMC13291070; doi:10.3389/fimmu.2026.1806289)
Supplement: Supplementary file 4 [file Table3.xlsx]

## Sheet: positive -PRAD->0.5
Gene Symbol	Gene ID	PCC
POLB	ENSG00000070501	0.716
AP3M2	ENSG00000070718	0.671
IKBKB-DT	ENSG00000253408	0.619
DHX16	ENSG00000204560	0.595
AKAP8	ENSG00000105127	0.581
ACIN1	ENSG00000100813	0.578
CEP164	ENSG00000110274	0.565
ZFC3H1	ENSG00000133858	0.565
GTPBP2	ENSG00000172432	0.564
STAT2	ENSG00000170581	0.564
RBM17	ENSG00000134453	0.56
CLK2	ENSG00000176444	0.558
NKTR	ENSG00000114857	0.557
REV1	ENSG00000135945	0.556
CWC25	ENSG00000273559	0.555
DGCR8	ENSG00000128191	0.554
ZNF700	ENSG00000196757	0.554
RBM5	ENSG00000003756	0.553
FNBP4	ENSG00000109920	0.55
NFATC2IP	ENSG00000176953	0.55
S100PBP	ENSG00000116497	0.55
RSKR	ENSG00000167524	0.548
SETD4	ENSG00000185917	0.548
WSB1	ENSG00000109046	0.548
ZBED5	ENSG00000236287	0.548
STX16	ENSG00000124222	0.547
DENND4B	ENSG00000198837	0.546
ENSG00000268030	ENSG00000268030	0.546
CLUHP3	ENSG00000131797	0.543
EXOSC10	ENSG00000171824	0.541
HNRNPH1	ENSG00000169045	0.541
PAXBP1	ENSG00000159086	0.541
ZNF335	ENSG00000198026	0.541
PLEKHM1P1	ENSG00000214176	0.54
RNF213	ENSG00000173821	0.54
PRPF3	ENSG00000117360	0.539
NBPF11	ENSG00000263956	0.537
TMEM63A	ENSG00000196187	0.537
GOLGA6L9	ENSG00000197978	0.536
SETDB1	ENSG00000143379	0.536
ZNF224	ENSG00000267680	0.536
MAPK8IP3	ENSG00000138834	0.535
ANKLE2	ENSG00000176915	0.534
SIN3B	ENSG00000127511	0.534
SUPT7L	ENSG00000119760	0.534
ENSG00000261505	ENSG00000261505	0.533
SPAG5-AS1	ENSG00000227543	0.533
ZNF333	ENSG00000160961	0.532
BICRA	ENSG00000063169	0.531
DMTF1	ENSG00000135164	0.531
POFUT2	ENSG00000186866	0.53
ZNF731P	ENSG00000227671	0.53
DDX17	ENSG00000100201	0.527
GON4L	ENSG00000116580	0.525
WDR73	ENSG00000177082	0.525
CCDC66	ENSG00000180376	0.524
L3MBTL1	ENSG00000185513	0.523
ARHGAP27	ENSG00000159314	0.522
DDX42	ENSG00000198231	0.522
PNISR	ENSG00000132424	0.522
TJAP1	ENSG00000137221	0.522
ZNF202	ENSG00000166261	0.522
PBX2	ENSG00000204304	0.521
RBM39	ENSG00000131051	0.521
ENSG00000124593	ENSG00000124593	0.52
TIA1	ENSG00000116001	0.52
UNKL	ENSG00000059145	0.52
ZNF354B	ENSG00000178338	0.52
PISD	ENSG00000241878	0.519
RXRB	ENSG00000204231	0.519
CMTR1	ENSG00000137200	0.518
KHNYN	ENSG00000100441	0.518
MDM4	ENSG00000198625	0.518
NBEAL2	ENSG00000160796	0.518
POLM	ENSG00000122678	0.517
TENT4A	ENSG00000112941	0.517
FAM156A	ENSG00000268350	0.516
TOP3B	ENSG00000100038	0.516
ZNF767P	ENSG00000133624	0.516
HINFP	ENSG00000172273	0.515
OGT	ENSG00000147162	0.515
PNN	ENSG00000100941	0.514
TRIM66	ENSG00000166436	0.514
TEPSIN	ENSG00000167302	0.513
CDK9	ENSG00000136807	0.512
ENGASE	ENSG00000167280	0.512
HDAC7	ENSG00000061273	0.512
MAU2	ENSG00000129933	0.512
CRAMP1	ENSG00000007545	0.511
FBXO9	ENSG00000112146	0.511
GPAT4	ENSG00000158669	0.511
SF1	ENSG00000168066	0.511
TNRC6A	ENSG00000090905	0.511
ZNF211	ENSG00000121417	0.511
CREBZF	ENSG00000137504	0.51
ILF3	ENSG00000129351	0.51
NPHP3	ENSG00000113971	0.51
ZNF160	ENSG00000170949	0.51
CCDC93	ENSG00000125633	0.509
RUFY3	ENSG00000018189	0.509
VDAC3	ENSG00000078668	0.509
PDXDC2P-NPIPB14P	ENSG00000196696	0.508
TRMT10B	ENSG00000165275	0.508
MKS1	ENSG00000011143	0.507
PSMA3-AS1	ENSG00000257621	0.507
ZNF83	ENSG00000167766	0.507
ZNF337	ENSG00000130684	0.506
ARIH2	ENSG00000177479	0.505
ENSG00000230149	ENSG00000230149	0.505
ENSG00000280063	ENSG00000280063	0.505
EPHA1	ENSG00000146904	0.505
DOT1L	ENSG00000104885	0.504
RNF207	ENSG00000158286	0.504
ZNF169	ENSG00000175787	0.504
AKAP17A	ENSG00000197976	0.503
ANAPC4	ENSG00000053900	0.503
ARPC4-TTLL3	ENSG00000250151	0.503
HERC2P2	ENSG00000276550	0.503
HERC2P3	ENSG00000180229	0.503
KHDC4	ENSG00000132680	0.503
NAA40	ENSG00000110583	0.503
SLC12A7	ENSG00000113504	0.503
NDST2	ENSG00000166507	0.502
UVSSA	ENSG00000163945	0.502
ANO8	ENSG00000074855	0.501
RUSC1-AS1	ENSG00000225855	0.501
CCDC142	ENSG00000135637	0.5
CCNL1	ENSG00000163660	0.5
DMXL2	ENSG00000104093	0.5
ENSG00000279382	ENSG00000279382	0.5
JMJD7-PLA2G4B	ENSG00000168970	0.5
SLC26A11	ENSG00000181045	0.5
STK36	ENSG00000163482	0.5
TYW5	ENSG00000162971	0.5
