# Supplementary material for: Identification of G4-regulated immune-related drug targets for prostate cancer based on G4 screen and machine learning
Source: Front Immunol. 2026 Jun 10;17:1806289. doi: 10.3389/fimmu.2026.1806289 (PMC13291070; doi:10.3389/fimmu.2026.1806289)
Supplement: Supplementary file 5 [file Table4.xlsx]

## Sheet: 1
Type	Subtype	Gene	PCC	Pvalue		TYPE	PRAD	Pvalue
Immune regulatory genes	chemokine	CCL28	0.31947	3.30218e-13		chemokine	0.31947	3.30218e-13
Immune regulatory genes	chemokine	CX3CL1	0.165583	0.000215379		chemokine	0.165583	0.000215379
Immune regulatory genes	chemokine	CXCL16	0.347175	1.81544e-15		chemokine	0.347175	1.81544e-15
Immune regulatory genes	chemokine	CXCL9	0.303316	5.41076e-12		chemokine	0.303316	5.41076e-12
Immune regulatory genes	chemokine	CXCL10	0.341908	5.08547e-15		chemokine	0.341908	5.08547e-15
Immune regulatory genes	chemokine	CXCL11	0.330572	4.37128e-14		chemokine	0.330572	4.37128e-14
Immune regulatory genes	chemokine	CCL8	0.157799	0.000425041		chemokine	0.157799	0.000425041
Immune regulatory genes	chemokine	CCL13	0.196089	1.11074e-05		chemokine	0.196089	1.11074e-05
Immune regulatory genes	chemokine	CCL24	0.203361	5.09591e-06		chemokine	0.203361	5.09591e-06
Immune regulatory genes	chemokine	CXCL13	0.116474	0.00949578		chemokine	0.116474	0.00949578
Immune regulatory genes	chemokine	CCL5	0.198294	8.79614e-06		chemokine	0.198294	8.79614e-06
Immune regulatory genes	chemokine	XCL1	0.236874	9.66677e-08		chemokine	0.236874	9.66677e-08
Immune regulatory genes	chemokine	XCL2	0.152677	0.000653773		chemokine	0.152677	0.000653773
Immune regulatory genes	chemokine	CXCL17	0.220256	7.46352e-07		chemokine	0.220256	7.46352e-07
Immune regulatory genes	chemokine	CCL20	0.223149	5.28717e-07		chemokine	0.223149	5.28717e-07
Immune regulatory genes	chemokine	CXCL1	0.223572	5.02575e-07		chemokine	0.223572	5.02575e-07
Immune regulatory genes	chemokine	CXCL6	0.217694	1.00879e-06		chemokine	0.217694	1.00879e-06
Immune regulatory genes	chemokine	CXCL5	0.209096	2.70157e-06		chemokine	0.209096	2.70157e-06
Immune regulatory genes	chemokine	CXCL8	0.217854	9.90106e-07		chemokine	0.217854	9.90106e-07
Immune regulatory genes	chemokine	CXCL2	0.198262	8.82613e-06		chemokine	0.198262	8.82613e-06
Immune regulatory genes	chemokine	CXCL3	0.239523	6.8793e-08		chemokine	0.239523	6.8793e-08
Immune regulatory genes	chemokine	CCL2	0.225763	3.85671e-07		chemokine	0.225763	3.85671e-07
Immune regulatory genes	chemokine	CCL3	0.105312	0.0190966		chemokine	0.105312	0.0190966
Immune regulatory genes	chemokine	CCL4	0.178989	6.21333e-05		chemokine	0.178989	6.21333e-05
Immune regulatory genes	chemokine	CXCL14	0.201312	6.36532e-06		chemokine	0.201312	6.36532e-06
Immune regulatory genes	chemokine	CCL11	0.159343	0.00037234		chemokine	0.159343	0.00037234
Immune regulatory genes	chemokine	CCL19	0.211834	1.98281e-06		chemokine	0.211834	1.98281e-06
Immune regulatory genes	chemokine	CCL21	0.151456	0.000723067		chemokine	0.151456	0.000723067
Immune regulatory genes	chemokine	CCL22	0.292737	3.08247e-11		chemokine	0.292737	3.08247e-11
Immune regulatory genes	chemokine	CCL7	0.230009	2.29177e-07		chemokine	0.230009	2.29177e-07
Immune regulatory genes	chemokine	CCL18	0.135997	0.00242793		chemokine	0.135997	0.00242793
Immune regulatory genes	receptor	CXCR2	0.241148	5.57244e-08		receptor	0.241148	5.57244e-08
Immune regulatory genes	receptor	CX3CR1	0.324248	1.39729e-13		receptor	0.324248	1.39729e-13
Immune regulatory genes	receptor	CXCR4	0.217144	1.07573e-06		receptor	0.217144	1.07573e-06
Immune regulatory genes	receptor	CCR7	0.29927	1.06136e-11		receptor	0.29927	1.06136e-11
Immune regulatory genes	receptor	CXCR3	0.317139	4.99621e-13		receptor	0.317139	4.99621e-13
Immune regulatory genes	receptor	CCR2	0.353225	5.42864e-16		receptor	0.353225	5.42864e-16
Immune regulatory genes	receptor	CXCR6	0.327909	7.15347e-14		receptor	0.327909	7.15347e-14
Immune regulatory genes	receptor	CCR4	0.324333	1.37588e-13		receptor	0.324333	1.37588e-13
Immune regulatory genes	receptor	XCR1	0.302184	6.53977e-12		receptor	0.302184	6.53977e-12
Immune regulatory genes	receptor	CCR8	0.341668	5.3272e-15		receptor	0.341668	5.3272e-15
Immune regulatory genes	receptor	CCR1	0.327649	7.50521e-14		receptor	0.327649	7.50521e-14
Immune regulatory genes	receptor	CCR5	0.360448	1.24103e-16		receptor	0.360448	1.24103e-16
Immune regulatory genes	receptor	CCR6	0.252612	1.20697e-08		receptor	0.252612	1.20697e-08
Immune regulatory genes	receptor	CCR9	0.272978	6.58684e-10		receptor	0.272978	6.58684e-10
Immune regulatory genes	receptor	CCR10	0.149603	0.000841257		receptor	0.149603	0.000841257
Immune regulatory genes	receptor	CCR3	0.189068	2.29467e-05		receptor	0.189068	2.29467e-05
Immune regulatory genes	receptor	CXCR1	0.127377	0.00453446		receptor	0.127377	0.00453446
Immune regulatory genes	MHC	HLA-DQA2	0.224444	4.52439e-07		MHC	0.224444	4.52439e-07
Immune regulatory genes	MHC	HLA-G	0.15214	0.000683431		MHC	0.15214	0.000683431
Immune regulatory genes	MHC	TAP2	0.346436	2.10031e-15		MHC	0.346436	2.10031e-15
Immune regulatory genes	MHC	TAPBP	0.400503	1.70486e-20		MHC	0.400503	1.70486e-20
Immune regulatory genes	MHC	B2M	0.244603	3.54266e-08		MHC	0.244603	3.54266e-08
Immune regulatory genes	MHC	HLA-E	0.301807	6.96507e-12		MHC	0.301807	6.96507e-12
Immune regulatory genes	MHC	TAP1	0.408983	2.20778e-21		MHC	0.408983	2.20778e-21
Immune regulatory genes	MHC	HLA-F	0.302098	6.63438e-12		MHC	0.302098	6.63438e-12
Immune regulatory genes	MHC	HLA-C	0.20673	3.51763e-06		MHC	0.20673	3.51763e-06
Immune regulatory genes	MHC	HLA-A	0.277719	3.22947e-10		MHC	0.277719	3.22947e-10
Immune regulatory genes	MHC	HLA-B	0.236376	1.03009e-07		MHC	0.236376	1.03009e-07
Immune regulatory genes	MHC	HLA-DOB	0.260865	3.82634e-09		MHC	0.260865	3.82634e-09
Immune regulatory genes	MHC	HLA-DPB1	0.228741	2.67995e-07		MHC	0.228741	2.67995e-07
Immune regulatory genes	MHC	HLA-DRB1	0.225856	3.81375e-07		MHC	0.225856	3.81375e-07
Immune regulatory genes	MHC	HLA-DMA	0.226783	3.40666e-07		MHC	0.226783	3.40666e-07
Immune regulatory genes	MHC	HLA-DMB	0.160764	0.000329255		MHC	0.160764	0.000329255
Immune regulatory genes	MHC	HLA-DOA	0.305147	3.97448e-12		MHC	0.305147	3.97448e-12
Immune regulatory genes	MHC	HLA-DRA	0.3053	3.87323e-12		MHC	0.3053	3.87323e-12
Immune regulatory genes	MHC	HLA-DPA1	0.256035	7.53213e-09		MHC	0.256035	7.53213e-09
Immune regulatory genes	MHC	HLA-DQA1	0.21486	1.40209e-06		MHC	0.21486	1.40209e-06
Immune regulatory genes	Immunoinhibitor	VTCN1	0.232472	1.68657e-07		Immunoinhibitor	0.232472	1.68657e-07
Immune regulatory genes	Immunoinhibitor	KIR2DL1	0.151256	0.000735044		Immunoinhibitor	0.151256	0.000735044
Immune regulatory genes	Immunoinhibitor	KIR2DL3	0.105242	0.0191767		Immunoinhibitor	0.105242	0.0191767
Immune regulatory genes	Immunoinhibitor	ADORA2A	0.305532	3.72403e-12		Immunoinhibitor	0.305532	3.72403e-12
Immune regulatory genes	Immunoinhibitor	KDR	0.177849	6.93111e-05		Immunoinhibitor	0.177849	6.93111e-05
Immune regulatory genes	Immunoinhibitor	CSF1R	0.323909	1.48589e-13		Immunoinhibitor	0.323909	1.48589e-13
Immune regulatory genes	Immunoinhibitor	TGFB1	0.311647	1.30679e-12		Immunoinhibitor	0.311647	1.30679e-12
Immune regulatory genes	Immunoinhibitor	CD274	0.239724	6.70294e-08		Immunoinhibitor	0.239724	6.70294e-08
Immune regulatory genes	Immunoinhibitor	HAVCR2	0.288218	6.34252e-11		Immunoinhibitor	0.288218	6.34252e-11
Immune regulatory genes	Immunoinhibitor	PDCD1LG2	0.212238	1.89383e-06		Immunoinhibitor	0.212238	1.89383e-06
Immune regulatory genes	Immunoinhibitor	IDO1	0.315723	6.41352e-13		Immunoinhibitor	0.315723	6.41352e-13
Immune regulatory genes	Immunoinhibitor	IL10	0.256078	7.48702e-09		Immunoinhibitor	0.256078	7.48702e-09
Immune regulatory genes	Immunoinhibitor	CTLA4	0.275118	4.78319e-10		Immunoinhibitor	0.275118	4.78319e-10
Immune regulatory genes	Immunoinhibitor	TIGIT	0.289174	5.45077e-11		Immunoinhibitor	0.289174	5.45077e-11
Immune regulatory genes	Immunoinhibitor	LAG3	0.1247	0.0054655		Immunoinhibitor	0.1247	0.0054655
Immune regulatory genes	Immunoinhibitor	PDCD1	0.287727	6.85533e-11		Immunoinhibitor	0.287727	6.85533e-11
Immune regulatory genes	Immunoinhibitor	CD244	0.327754	7.36065e-14		Immunoinhibitor	0.327754	7.36065e-14
Immune regulatory genes	Immunoinhibitor	BTLA	0.252833	1.17102e-08		Immunoinhibitor	0.252833	1.17102e-08
Immune regulatory genes	Immunoinhibitor	CD96	0.300508	8.64643e-12		Immunoinhibitor	0.300508	8.64643e-12
Immune regulatory genes	Immunoinhibitor	PVRL2	0.100313	0.0256277		Immunoinhibitor	0.100313	0.0256277
Immune regulatory genes	Immunoinhibitor	LGALS9	0.280392	2.14788e-10		Immunoinhibitor	0.280392	2.14788e-10
Immune regulatory genes	Immunoinhibitor	CD160	0.315044	7.227e-13		Immunoinhibitor	0.315044	7.227e-13
Immune regulatory genes	Immunoinhibitor	IL10RB	0.339387	8.26837e-15		Immunoinhibitor	0.339387	8.26837e-15
Immune regulatory genes	Immunoinhibitor	TGFBR1	0.276594	3.82975e-10		Immunoinhibitor	0.276594	3.82975e-10
Immune regulatory genes	Immunostimulator	ICOSLG	0.29477	2.21848e-11		Immunostimulator	0.29477	2.21848e-11
Immune regulatory genes	Immunostimulator	CD276	0.358221	1.96382e-16		Immunostimulator	0.358221	1.96382e-16
Immune regulatory genes	Immunostimulator	PVR	0.243366	4.16963e-08		Immunostimulator	0.243366	4.16963e-08
Immune regulatory genes	Immunostimulator	TNFRSF14	0.243457	4.12003e-08		Immunostimulator	0.243457	4.12003e-08
Immune regulatory genes	Immunostimulator	TNFRSF25	0.35663	2.72007e-16		Immunostimulator	0.35663	2.72007e-16
Immune regulatory genes	Immunostimulator	TNFSF13	0.15583	0.000502333		Immunostimulator	0.15583	0.000502333
Immune regulatory genes	Immunostimulator	ENTPD1	0.217463	1.03642e-06		Immunostimulator	0.217463	1.03642e-06
Immune regulatory genes	Immunostimulator	TMEM173	0.344897	2.84101e-15		Immunostimulator	0.344897	2.84101e-15
Immune regulatory genes	Immunostimulator	IL6R	0.273974	5.67749e-10		Immunostimulator	0.273974	5.67749e-10
Immune regulatory genes	Immunostimulator	MICB	0.34482	2.88449e-15		Immunostimulator	0.34482	2.88449e-15
Immune regulatory genes	Immunostimulator	CD70	0.236193	1.05434e-07		Immunostimulator	0.236193	1.05434e-07
Immune regulatory genes	Immunostimulator	TNFRSF8	0.212649	1.80701e-06		Immunostimulator	0.212649	1.80701e-06
Immune regulatory genes	Immunostimulator	ULBP1	0.183762	3.90248e-05		Immunostimulator	0.183762	3.90248e-05
Immune regulatory genes	Immunostimulator	CD27	0.216308	1.18575e-06		Immunostimulator	0.216308	1.18575e-06
Immune regulatory genes	Immunostimulator	CXCR4	0.217144	1.07573e-06		Immunostimulator	0.217144	1.07573e-06
Immune regulatory genes	Immunostimulator	RAET1E	0.167302	0.0001846		Immunostimulator	0.167302	0.0001846
Immune regulatory genes	Immunostimulator	ICOS	0.315092	7.16571e-13		Immunostimulator	0.315092	7.16571e-13
Immune regulatory genes	Immunostimulator	TNFRSF9	0.30821	2.36103e-12		Immunostimulator	0.30821	2.36103e-12
Immune regulatory genes	Immunostimulator	TNFSF18	0.210867	2.21281e-06		Immunostimulator	0.210867	2.21281e-06
Immune regulatory genes	Immunostimulator	CD28	0.195118	1.22987e-05		Immunostimulator	0.195118	1.22987e-05
Immune regulatory genes	Immunostimulator	CD40LG	0.265942	1.85017e-09		Immunostimulator	0.265942	1.85017e-09
Immune regulatory genes	Immunostimulator	IL2RA	0.323607	1.56938e-13		Immunostimulator	0.323607	1.56938e-13
Immune regulatory genes	Immunostimulator	CD86	0.276902	3.65531e-10		Immunostimulator	0.276902	3.65531e-10
Immune regulatory genes	Immunostimulator	TNFSF13B	0.287503	7.10189e-11		Immunostimulator	0.287503	7.10189e-11
Immune regulatory genes	Immunostimulator	CD48	0.225376	4.04239e-07		Immunostimulator	0.225376	4.04239e-07
Immune regulatory genes	Immunostimulator	CD80	0.321632	2.24169e-13		Immunostimulator	0.321632	2.24169e-13
Immune regulatory genes	Immunostimulator	NT5E	0.163594	0.000256983		Immunostimulator	0.163594	0.000256983
Immune regulatory genes	Immunostimulator	TNFSF4	0.236647	9.95099e-08		Immunostimulator	0.236647	9.95099e-08
Immune regulatory genes	Immunostimulator	CD40	0.231024	2.02053e-07		Immunostimulator	0.231024	2.02053e-07
Immune regulatory genes	Immunostimulator	KLRK1	0.307958	2.4651e-12		Immunostimulator	0.307958	2.4651e-12
Immune regulatory genes	Immunostimulator	TNFSF14	0.36939	1.8941e-17		Immunostimulator	0.36939	1.8941e-17
Immune regulatory genes	Immunostimulator	C10orf54	0.20142	6.2914e-06		Immunostimulator	0.20142	6.2914e-06
Immune regulatory genes	Immunostimulator	TNFSF15	0.253671	1.04389e-08		Immunostimulator	0.253671	1.04389e-08
Immune regulatory genes	Immunostimulator	TMIGD2	0.166968	0.000190235		Immunostimulator	0.166968	0.000190235
Immune regulatory genes	Immunostimulator	KLRC1	0.258094	5.65291e-09		Immunostimulator	0.258094	5.65291e-09
Immune regulatory genes	Immunostimulator	TNFRSF13C	0.232497	1.68129e-07		Immunostimulator	0.232497	1.68129e-07
Immune regulatory genes	Immunostimulator	TNFRSF18	0.189633	2.16664e-05		Immunostimulator	0.189633	2.16664e-05
Immune regulatory genes	Immunostimulator	TNFRSF13B	0.185137	3.40559e-05		Immunostimulator	0.185137	3.40559e-05
Immune regulatory genes	Immunostimulator	TNFRSF17	0.231605	1.87962e-07		Immunostimulator	0.231605	1.87962e-07
Immune regulatory genes	Immunostimulator	LTA	0.270765	9.14519e-10		Immunostimulator	0.270765	9.14519e-10
Immune regulatory genes	Immunostimulator	TNFRSF4	0.125445	0.00519054		Immunostimulator	0.125445	0.00519054
Immune checkpoint genes	Inhibitory	VEGFB	0.107589	0.016638		Inhibitory	0.107589	0.016638
Immune checkpoint genes	Inhibitory	ARG1	0.144876	0.00122836		Inhibitory	0.144876	0.00122836
Immune checkpoint genes	Inhibitory	IDO1	0.315723	6.41352e-13		Inhibitory	0.315723	6.41352e-13
Immune checkpoint genes	Inhibitory	VTCN1	0.232472	1.68657e-07		Inhibitory	0.232472	1.68657e-07
Immune checkpoint genes	Inhibitory	KIR2DL1	0.151256	0.000735044		Inhibitory	0.151256	0.000735044
Immune checkpoint genes	Inhibitory	KIR2DL3	0.105242	0.0191767		Inhibitory	0.105242	0.0191767
Immune checkpoint genes	Inhibitory	IL13	0.0957256	0.0332322		Inhibitory	0.0957256	0.0332322
Immune checkpoint genes	Inhibitory	IL4	0.139016	0.00193425		Inhibitory	0.139016	0.00193425
Immune checkpoint genes	Inhibitory	C10orf54	0.20142	6.2914e-06		Inhibitory	0.20142	6.2914e-06
Immune checkpoint genes	Inhibitory	IL12A	0.273391	6.19448e-10		Inhibitory	0.273391	6.19448e-10
Immune checkpoint genes	Inhibitory	HAVCR2	0.288218	6.34252e-11		Inhibitory	0.288218	6.34252e-11
Immune checkpoint genes	Inhibitory	IL10	0.256078	7.48702e-09		Inhibitory	0.256078	7.48702e-09
Immune checkpoint genes	Inhibitory	CD274	0.239724	6.70294e-08		Inhibitory	0.239724	6.70294e-08
Immune checkpoint genes	Inhibitory	BTLA	0.252833	1.17102e-08		Inhibitory	0.252833	1.17102e-08
Immune checkpoint genes	Inhibitory	TIGIT	0.289174	5.45077e-11		Inhibitory	0.289174	5.45077e-11
Immune checkpoint genes	Inhibitory	CTLA4	0.275118	4.78319e-10		Inhibitory	0.275118	4.78319e-10
Immune checkpoint genes	Inhibitory	SLAMF7	0.353702	4.93021e-16		Inhibitory	0.353702	4.93021e-16
Immune checkpoint genes	Inhibitory	LAG3	0.1247	0.0054655		Inhibitory	0.1247	0.0054655
Immune checkpoint genes	Inhibitory	PDCD1	0.287727	6.85533e-11		Inhibitory	0.287727	6.85533e-11
Immune checkpoint genes	Inhibitory	VEGFA	0.230686	2.10731e-07		Inhibitory	0.230686	2.10731e-07
Immune checkpoint genes	Inhibitory	ADORA2A	0.305532	3.72403e-12		Inhibitory	0.305532	3.72403e-12
Immune checkpoint genes	Inhibitory	CD276	0.358221	1.96382e-16		Inhibitory	0.358221	1.96382e-16
Immune checkpoint genes	Inhibitory	TGFB1	0.311647	1.30679e-12		Inhibitory	0.311647	1.30679e-12
Immune checkpoint genes	Stimulaotry	CD80	0.321632	2.24169e-13		Stimulaotry	0.321632	2.24169e-13
Immune checkpoint genes	Stimulaotry	ICAM1	0.368239	2.42046e-17		Stimulaotry	0.368239	2.42046e-17
Immune checkpoint genes	Stimulaotry	ITGB2	0.272678	6.88838e-10		Stimulaotry	0.272678	6.88838e-10
Immune checkpoint genes	Stimulaotry	CD28	0.195118	1.22987e-05		Stimulaotry	0.195118	1.22987e-05
Immune checkpoint genes	Stimulaotry	CD40LG	0.265942	1.85017e-09		Stimulaotry	0.265942	1.85017e-09
Immune checkpoint genes	Stimulaotry	IL2RA	0.323607	1.56938e-13		Stimulaotry	0.323607	1.56938e-13
Immune checkpoint genes	Stimulaotry	PRF1	0.31785	4.40516e-13		Stimulaotry	0.31785	4.40516e-13
Immune checkpoint genes	Stimulaotry	IL1B	0.240347	6.18328e-08		Stimulaotry	0.240347	6.18328e-08
Immune checkpoint genes	Stimulaotry	TNF	0.261138	3.68139e-09		Stimulaotry	0.261138	3.68139e-09
Immune checkpoint genes	Stimulaotry	CXCL10	0.341908	5.08547e-15		Stimulaotry	0.341908	5.08547e-15
Immune checkpoint genes	Stimulaotry	CXCL9	0.303316	5.41076e-12		Stimulaotry	0.303316	5.41076e-12
Immune checkpoint genes	Stimulaotry	ICOS	0.315092	7.16571e-13		Stimulaotry	0.315092	7.16571e-13
Immune checkpoint genes	Stimulaotry	TNFRSF9	0.30821	2.36103e-12		Stimulaotry	0.30821	2.36103e-12
Immune checkpoint genes	Stimulaotry	CCL5	0.198294	8.79614e-06		Stimulaotry	0.198294	8.79614e-06
Immune checkpoint genes	Stimulaotry	GZMA	0.22691	3.35442e-07		Stimulaotry	0.22691	3.35442e-07
Immune checkpoint genes	Stimulaotry	IFNG	0.151238	0.000736112		Stimulaotry	0.151238	0.000736112
Immune checkpoint genes	Stimulaotry	IL2	0.218425	9.26086e-07		Stimulaotry	0.218425	9.26086e-07
Immune checkpoint genes	Stimulaotry	IFNA1	0.0978409	0.0295146		Stimulaotry	0.0978409	0.0295146
Immune checkpoint genes	Stimulaotry	CD70	0.236193	1.05434e-07		Stimulaotry	0.236193	1.05434e-07
Immune checkpoint genes	Stimulaotry	IL1A	0.125472	0.00518083		Stimulaotry	0.125472	0.00518083
Immune checkpoint genes	Stimulaotry	ENTPD1	0.217463	1.03642e-06		Stimulaotry	0.217463	1.03642e-06
Immune checkpoint genes	Stimulaotry	BTN3A1	0.443719	2.7048e-25		Stimulaotry	0.443719	2.7048e-25
Immune checkpoint genes	Stimulaotry	BTN3A2	0.302336	6.37563e-12		Stimulaotry	0.302336	6.37563e-12
Immune checkpoint genes	Stimulaotry	HMGB1	0.354384	4.29483e-16		Stimulaotry	0.354384	4.29483e-16
Immune checkpoint genes	Stimulaotry	TLR4	0.220984	6.84619e-07		Stimulaotry	0.220984	6.84619e-07
Immune checkpoint genes	Stimulaotry	TNFSF4	0.236647	9.95099e-08		Stimulaotry	0.236647	9.95099e-08
Immune checkpoint genes	Stimulaotry	ICOSLG	0.29477	2.21848e-11		Stimulaotry	0.29477	2.21848e-11
Immune checkpoint genes	Stimulaotry	CD40	0.231024	2.02053e-07		Stimulaotry	0.231024	2.02053e-07
Immune checkpoint genes	Stimulaotry	TNFRSF18	0.189633	2.16664e-05		Stimulaotry	0.189633	2.16664e-05
Immune checkpoint genes	Stimulaotry	CD27	0.216308	1.18575e-06		Stimulaotry	0.216308	1.18575e-06
Immune checkpoint genes	Stimulaotry	TNFRSF4	0.125445	0.00519054		Stimulaotry	0.125445	0.00519054
Immune checkpoint genes	Stimulaotry	TNFRSF14	0.243457	4.12003e-08		Stimulaotry	0.243457	4.12003e-08
Immune checkpoint genes	Stimulaotry	CX3CL1	0.165583	0.000215379		Stimulaotry	0.165583	0.000215379
Immune checkpoint genes	Stimulaotry	SELP	0.113309	0.0116452		Stimulaotry	0.113309	0.0116452
